# Supplementary material for: Differences in emergency hospitalization trauma patients during and after the COVID-19 pandemic
Source: PLoS One. 2024 Dec 18;19(12):e0315416. doi: 10.1371/journal.pone.0315416 (PMC11654972; doi:10.1371/journal.pone.0315416)
Supplement: S1 Materials — (XLSX) [file pone.0315416.s001.xlsx]

## Sheet: epidemic period
ID	gender	age	Admission department	time of admission	time of discharge	average length of hospital stay	surgery?	death?
221967	male	57	orthopedics	2020-01-01	2020-01-08	7	NO	NO
221929	male	74	orthopedics	2020-01-01	2020-01-10	9	YES	NO
221971	male	48	orthopedics	2020-01-01	2020-01-13	12	NO	NO
221917	male	57	orthopedics	2020-01-01	2020-01-08	7	YES	NO
221912	male	57	orthopedics	2020-01-01	2020-01-01	0	YES	NO
222042	male	64	orthopedics	2020-01-02	2020-01-11	9	YES	NO
221841	female	61	orthopedics	2020-01-02	2020-01-13	11	YES	NO
221988	male	29	orthopedics	2020-01-02	2020-01-07	5	YES	NO
222054	female	23	orthopedics	2020-01-02	2020-01-06	4	NO	NO
222059	male	38	neurosurgery	2020-01-03	2020-01-15	12	YES	NO
222088	female	87	orthopedics	2020-01-03	2020-01-30	27	NO	NO
222084	male	44	orthopedics	2020-01-03	2020-01-23	20	YES	NO
222121	male	44	orthopedics	2020-01-03	2020-01-17	14	YES	NO
222131	male	35	orthopedics	2020-01-03	2020-01-04	1	YES	NO
222129	male	37	orthopedics	2020-01-03	2020-01-05	2	YES	NO
222133	female	80	neurosurgery	2020-01-04	2020-01-14	10	NO	NO
89458	male	8	orthopedics	2020-01-04	2020-01-15	11	YES	NO
222201	male	19	orthopedics	2020-01-04	2020-01-08	4	YES	NO
222137	male	31	orthopedics	2020-01-04	2020-01-06	2	NO	NO
222193	male	51	orthopedics	2020-01-04	2020-01-18	14	YES	NO
222169	male	51	orthopedics	2020-01-04	2020-01-15	11	YES	NO
222185	female	49	orthopedics	2020-01-04	2020-01-07	3	YES	NO
222164	male	39	orthopedics	2020-01-04	2020-01-14	10	YES	NO
222268	female	19	orthopedics	2020-01-05	2020-01-09	4	NO	NO
222237	male	30	otolaryngology	2020-01-05	2020-01-11	6	YES	NO
222369	female	80	orthopedics	2020-01-06	2020-01-11	5	YES	NO
222376	male	30	orthopedics	2020-01-06	2020-01-15	9	YES	NO
222382	male	23	orthopedics	2020-01-06	2020-01-14	8	NO	NO
222284	female	26	orthopedics	2020-01-06	2020-01-11	5	NO	NO
222339	male	35	orthopedics	2020-01-06	2020-01-14	8	YES	NO
222466	male	27	orthopedics	2020-01-07	2020-01-25	18	YES	NO
222440	female	53	orthopedics	2020-01-07	2020-01-15	8	YES	NO
222406	male	25	orthopedics	2020-01-07	2020-01-10	3	YES	NO
179829	female	62	orthopedics	2020-01-07	2020-01-12	5	YES	NO
222384	male	27	orthopedics	2020-01-07	2020-01-07	0	YES	NO
222442	male	40	orthopedics	2020-01-07	2020-01-12	5	YES	NO
222449	female	25	orthopedics	2020-01-07	2020-01-14	7	YES	NO
222543	female	74	orthopedics	2020-01-08	2020-01-16	8	YES	NO
222533	male	38	orthopedics	2020-01-08	2020-01-19	11	YES	NO
222606	female	17	ophthalmology	2020-01-09	2020-01-17	8	NO	NO
222618	female	36	orthopedics	2020-01-09	2020-01-13	4	YES	NO
222623	male	56	neurosurgery	2020-01-09	2020-01-17	8	YES	NO
222598	male	6	neurosurgery	2020-01-09	2020-01-10	1	NO	NO
222127	male	11	orthopedics	2020-01-09	2020-01-18	9	YES	NO
222561	male	26	orthopedics	2020-01-09	2020-01-15	6	NO	NO
222570	male	35	orthopedics	2020-01-09	2020-01-17	8	NO	NO
222629	male	18	orthopedics	2020-01-09	2020-01-15	6	YES	NO
222601	male	44	orthopedics	2020-01-09	2020-01-19	10	YES	NO
222698	male	5	orthopedics	2020-01-10	2020-01-13	3	NO	NO
222693	male	35	orthopedics	2020-01-10	2020-01-18	8	NO	NO
222756	female	59	orthopedics	2020-01-11	2020-01-17	6	YES	NO
222734	male	27	orthopedics	2020-01-11	2020-01-24	13	YES	NO
222739	male	53	orthopedics	2020-01-11	2020-01-22	11	NO	NO
222754	male	22	orthopedics	2020-01-11	2020-01-29	18	YES	NO
222753	male	27	orthopedics	2020-01-11	2020-01-15	4	YES	NO
222707	female	36	orthopedics	2020-01-11	2020-01-13	2	YES	NO
220026	male	80	neurosurgery	2020-01-12	2020-01-14	2	YES	NO
222819	male	44	orthopedics	2020-01-12	2020-01-15	3	NO	NO
222779	female	38	orthopedics	2020-01-12	2020-01-25	13	YES	NO
222825	male	4	orthopedics	2020-01-12	2020-01-13	1	YES	NO
222914	female	64	orthopedics	2020-01-13	2020-01-30	17	NO	NO
222910	male	15	orthopedics	2020-01-13	2020-01-18	5	YES	NO
222909	female	39	orthopedics	2020-01-13	2020-01-20	7	NO	NO
222924	male	9	orthopedics	2020-01-14	2020-01-16	2	YES	NO
222918	male	19	orthopedics	2020-01-14	2020-01-25	11	YES	NO
222917	male	32	orthopedics	2020-01-14	2020-01-18	4	YES	NO
222951	male	28	orthopedics	2020-01-14	2020-01-18	4	YES	NO
223035	male	15	orthopedics	2020-01-15	2020-01-20	5	YES	NO
223050	male	45	orthopedics	2020-01-15	2020-01-17	2	YES	NO
223061	female	32	orthopedics	2020-01-16	2020-01-19	3	NO	NO
223175	male	61	neurosurgery	2020-01-17	2020-01-29	12	YES	NO
223177	female	3	orthopedics	2020-01-17	2020-01-23	6	YES	NO
223178	female	47	orthopedics	2020-01-17	2020-01-29	12	YES	NO
223179	female	48	orthopedics	2020-01-17	2020-01-25	8	NO	NO
223171	male	49	orthopedics	2020-01-17	2020-01-23	6	YES	NO
223231	female	38	orthopedics	2020-01-18	2020-01-24	6	NO	NO
223224	male	68	orthopedics	2020-01-18	2020-01-24	6	YES	NO
223210	male	28	orthopedics	2020-01-18	2020-01-21	3	YES	NO
122661	male	91	orthopedics	2020-01-19	2020-01-23	4	NO	NO
223254	female	21	orthopedics	2020-01-19	2020-01-23	4	YES	NO
223343	female	28	gastrointestinal surgery	2020-01-21	2020-01-24	3	YES	NO
223377	female	54	orthopedics	2020-01-21	2020-01-22	1	YES	NO
223371	male	65	orthopedics	2020-01-21	2020-01-23	2	YES	NO
223344	male	36	orthopedics	2020-01-21	2020-01-23	2	YES	NO
223393	male	31	orthopedics	2020-01-22	2020-01-25	3	NO	NO
223398	male	40	orthopedics	2020-01-22	2020-01-24	2	YES	NO
223428	female	88	orthopedics	2020-01-23	2020-01-24	1	NO	NO
177505	male	48	orthopedics	2020-03-06	2020-03-22	16	YES	NO
224481	male	69	orthopedics	2020-03-10	2020-04-03	24	YES	NO
170961	male	33	orthopedics	2020-03-16	2020-03-19	3	YES	NO
222382	male	23	orthopedics	2020-03-18	2020-03-24	6	YES	NO
103709	male	49	orthopedics	2020-03-19	2020-03-23	4	YES	NO
160510	male	71	neurosurgery	2020-03-20	2020-03-30	10	YES	NO
224664	male	48	orthopedics	2020-03-21	2020-03-25	4	YES	NO
224654	female	45	orthopedics	2020-03-21	2020-04-17	27	NO	NO
224677	female	60	orthopedics	2020-03-22	2020-04-03	12	YES	NO
224676	male	47	orthopedics	2020-03-22	2020-06-02	72	NO	NO
224695	male	24	neurosurgery	2020-03-23	2020-03-26	3	NO	NO
224714	male	23	neurosurgery	2020-03-24	2020-03-26	2	YES	NO
224716	male	36	orthopedics	2020-03-24	2020-03-28	4	YES	NO
224741	male	25	orthopedics	2020-03-25	2020-03-27	2	YES	NO
224735	male	41	orthopedics	2020-03-25	2020-04-09	15	YES	NO
224805	male	34	orthopedics	2020-03-27	2020-04-10	14	YES	NO
164813	male	44	gastrointestinal surgery	2020-03-31	2020-04-09	9	YES	NO
224895	female	66	orthopedics	2020-04-01	2020-04-12	11	YES	NO
224903	female	50	orthopedics	2020-04-01	2020-04-05	4	YES	NO
224893	male	51	hepatobiliary surgery	2020-04-01	2020-04-14	13	NO	NO
137735	male	51	orthopedics	2020-04-03	2020-04-13	10	YES	NO
224939	female	37	orthopedics	2020-04-03	2020-04-19	16	YES	NO
224989	male	44	orthopedics	2020-04-05	2020-04-08	3	NO	NO
224971	female	15	orthopedics	2020-04-05	2020-04-13	8	YES	NO
224991	male	46	orthopedics	2020-04-05	2020-04-09	4	YES	NO
179829	female	62	orthopedics	2020-04-06	2020-04-18	12	YES	NO
225060	male	29	orthopedics	2020-04-08	2020-04-10	2	YES	NO
225091	female	79	orthopedics	2020-04-09	2020-04-24	15	YES	NO
216989	male	31	orthopedics	2020-04-11	2020-04-13	2	NO	NO
225153	male	50	orthopedics	2020-04-13	2020-05-05	22	YES	NO
225159	female	70	orthopedics	2020-04-13	2020-04-24	11	NO	NO
225238	male	90	orthopedics	2020-04-15	2020-05-14	29	YES	NO
225241	male	19	orthopedics	2020-04-15	2020-04-19	4	YES	NO
225236	male	48	orthopedics	2020-04-15	2020-04-17	2	NO	NO
225319	male	41	orthopedics	2020-04-18	2020-05-28	40	YES	NO
225306	male	55	orthopedics	2020-04-18	2020-04-28	10	YES	NO
225302	male	46	orthopedics	2020-04-18	2020-05-15	27	YES	NO
225355	male	45	orthopedics	2020-04-19	2020-05-12	23	NO	NO
225362	male	35	orthopedics	2020-04-20	2020-04-24	4	YES	NO
153600	male	30	orthopedics	2020-04-20	2020-04-28	8	YES	NO
225369	male	33	orthopedics	2020-04-20	2020-04-30	10	NO	NO
225425	male	40	orthopedics	2020-04-21	2020-04-24	3	YES	NO
225463	male	28	orthopedics	2020-04-22	2020-04-28	6	YES	NO
225487	male	51	neurosurgery	2020-04-23	2020-04-29	6	YES	NO
225499	male	35	orthopedics	2020-04-23	2020-04-29	6	YES	NO
225514	male	24	orthopedics	2020-04-24	2020-05-01	7	YES	NO
225529	male	25	orthopedics	2020-04-24	2020-04-28	4	NO	NO
225554	male	39	otolaryngology	2020-04-25	2020-04-30	5	YES	NO
225547	male	33	orthopedics	2020-04-25	2020-04-30	5	NO	NO
225543	male	50	orthopedics	2020-04-25	2020-04-30	5	YES	NO
225539	male	24	orthopedics	2020-04-26	2020-05-12	16	YES	NO
225575	male	62	orthopedics	2020-04-26	2020-04-28	2	YES	NO
225556	female	38	orthopedics	2020-04-26	2020-04-29	3	YES	NO
225593	male	42	otolaryngology	2020-04-27	2020-05-01	4	NO	NO
225578	male	23	orthopedics	2020-04-27	2020-05-29	32	YES	NO
225589	male	27	orthopedics	2020-04-27	2020-05-21	24	NO	NO
225631	male	33	orthopedics	2020-04-28	2020-05-20	22	YES	NO
225641	male	26	orthopedics	2020-04-29	2020-05-25	26	YES	NO
225673	male	36	orthopedics	2020-04-29	2020-05-12	13	NO	NO
225731	male	61	orthopedics	2020-05-01	2020-05-26	25	YES	NO
225737	female	28	neurosurgery	2020-05-02	2020-05-05	3	YES	NO
221198	female	24	neurosurgery	2020-05-02	2020-05-04	2	NO	NO
225733	male	15	orthopedics	2020-05-02	2020-05-21	19	NO	NO
225738	male	34	orthopedics	2020-05-02	2020-05-14	12	YES	NO
225749	female	22	orthopedics	2020-05-03	2020-05-20	17	YES	NO
225774	male	14	orthopedics	2020-05-03	2020-05-09	6	NO	NO
225812	male	45	orthopedics	2020-05-04	2020-06-08	35	YES	NO
225800	male	43	orthopedics	2020-05-04	2020-05-06	2	YES	NO
225818	female	49	orthopedics	2020-05-05	2020-05-18	13	YES	NO
180498	male	41	orthopedics	2020-05-05	2020-05-11	6	YES	NO
225871	male	46	neurosurgery	2020-05-06	2020-05-20	14	NO	NO
225925	male	32	urologic	2020-05-07	2020-05-23	16	NO	NO
225916	female	7	orthopedics	2020-05-07	2020-05-14	7	YES	NO
79427	female	60	orthopedics	2020-05-07	2020-05-22	15	YES	NO
225909	female	48	orthopedics	2020-05-07	2020-06-05	29	YES	NO
225940	female	32	neurosurgery	2020-05-08	2020-06-20	43	NO	NO
225952	male	62	orthopedics	2020-05-08	2020-06-01	24	YES	NO
225953	male	71	orthopedics	2020-05-08	2020-06-05	28	YES	NO
226002	male	20	orthopedics	2020-05-09	2020-05-11	2	YES	NO
225963	female	49	orthopedics	2020-05-09	2020-06-17	39	YES	NO
225982	male	68	orthopedics	2020-05-09	2020-05-12	3	NO	NO
225990	male	36	otolaryngology	2020-05-09	2020-05-19	10	NO	NO
226039	female	72	orthopedics	2020-05-10	2020-05-18	8	YES	NO
225985	female	64	orthopedics	2020-05-10	2020-05-16	6	NO	NO
226080	female	44	orthopedics	2020-05-11	2020-06-09	29	YES	NO
226079	male	49	orthopedics	2020-05-11	2020-05-17	6	NO	NO
186154	male	44	orthopedics	2020-05-11	2020-05-17	6	YES	NO
226124	male	49	orthopedics	2020-05-12	2020-05-13	1	YES	NO
226158	female	35	neurosurgery	2020-05-13	2020-05-17	4	YES	NO
226167	male	47	orthopedics	2020-05-13	2020-05-17	4	YES	NO
226174	male	78	orthopedics	2020-05-14	2020-05-19	5	YES	NO
226172	male	54	orthopedics	2020-05-14	2020-05-15	1	NO	NO
226197	male	57	orthopedics	2020-05-14	2020-05-25	11	YES	NO
226213	male	36	urologic	2020-05-15	2020-06-23	39	YES	NO
226252	female	44	orthopedics	2020-05-15	2020-06-12	28	YES	NO
157567	female	47	orthopedics	2020-05-15	2020-05-22	7	NO	NO
226290	male	28	orthopedics	2020-05-16	2020-05-22	6	YES	NO
226291	male	49	orthopedics	2020-05-16	2020-05-20	4	YES	NO
226279	male	25	orthopedics	2020-05-16	2020-05-20	4	YES	NO
226276	female	24	hepatobiliary surgery	2020-05-16	2020-05-30	14	NO	NO
226303	male	4	orthopedics	2020-05-17	2020-05-17	0	YES	NO
226293	female	46	orthopedics	2020-05-17	2020-05-27	10	NO	NO
226341	male	23	orthopedics	2020-05-17	2020-05-27	10	YES	NO
226321	female	41	orthopedics	2020-05-17	2020-05-20	3	YES	NO
226338	male	21	orthopedics	2020-05-17	2020-06-16	30	YES	NO
226295	male	29	orthopedics	2020-05-17	2020-05-19	2	NO	NO
226360	female	27	orthopedics	2020-05-18	2020-05-22	4	YES	NO
226401	female	64	orthopedics	2020-05-18	2020-06-10	23	YES	NO
226374	male	22	orthopedics	2020-05-18	2020-06-06	19	NO	NO
226373	male	48	orthopedics	2020-05-18	2020-05-20	2	YES	NO
226402	male	33	orthopedics	2020-05-18	2020-05-21	3	YES	NO
224596	male	46	hepatic surgery	2020-05-18	2020-06-02	15	NO	NO
226397	male	54	orthopedics	2020-05-19	2020-05-27	8	YES	NO
226462	female	42	orthopedics	2020-05-19	2020-05-26	7	NO	NO
226457	male	28	orthopedics	2020-05-19	2020-06-05	17	YES	NO
226519	male	44	orthopedics	2020-05-20	2020-05-24	4	YES	NO
226571	female	71	orthopedics	2020-05-21	2020-06-02	12	NO	NO
204257	male	41	orthopedics	2020-05-21	2020-05-22	1	YES	NO
226569	male	35	orthopedics	2020-05-21	2020-06-05	15	YES	NO
226568	male	57	orthopedics	2020-05-21	2020-06-08	18	NO	NO
226558	male	42	orthopedics	2020-05-21	2020-06-03	13	YES	NO
226585	male	32	ophthalmology	2020-05-22	2020-05-26	4	YES	NO
226603	male	41	orthopedics	2020-05-22	2020-07-01	40	YES	NO
226652	female	5	orthopedics	2020-05-23	2020-05-27	4	NO	NO
226653	female	47	orthopedics	2020-05-23	2020-06-13	21	YES	NO
226654	male	47	orthopedics	2020-05-23	2020-05-25	2	YES	NO
226616	female	56	orthopedics	2020-05-23	2020-06-01	9	YES	NO
226613	male	25	orthopedics	2020-05-23	2020-05-25	2	YES	NO
226656	female	45	neurosurgery	2020-05-24	2020-05-30	6	NO	NO
226676	male	45	orthopedics	2020-05-24	2020-05-28	4	YES	NO
226691	female	6	orthopedics	2020-05-25	2020-05-28	3	YES	NO
81190	male	61	orthopedics	2020-05-25	2020-05-27	2	YES	NO
226734	male	23	orthopedics	2020-05-25	2020-07-04	40	NO	NO
226707	male	45	orthopedics	2020-05-25	2020-06-04	10	YES	NO
226818	female	7	orthopedics	2020-05-26	2020-05-29	3	YES	NO
226816	male	59	neurosurgery	2020-05-26	2020-06-06	11	YES	NO
174842	female	43	orthopedics	2020-05-26	2020-06-12	17	YES	NO
226845	male	70	orthopedics	2020-05-27	2020-05-27	0	YES	NO
124685	male	39	orthopedics	2020-05-27	2020-07-05	39	YES	NO
226885	male	41	orthopedics	2020-05-27	2020-05-28	1	NO	NO
226927	male	47	orthopedics	2020-05-28	2020-06-03	6	NO	NO
226997	male	49	orthopedics	2020-05-30	2020-06-17	18	YES	NO
158900	male	40	otolaryngology	2020-05-30	2020-06-03	4	YES	NO
227079	female	3	orthopedics	2020-05-31	2020-06-03	3	YES	NO
227071	male	6	orthopedics	2020-05-31	2020-06-15	15	NO	NO
227042	male	35	orthopedics	2020-05-31	2020-06-22	22	YES	NO
227075	male	38	orthopedics	2020-05-31	2020-06-08	8	YES	NO
227065	female	23	orthopedics	2020-05-31	2020-06-10	10	NO	NO
227134	male	30	orthopedics	2020-06-01	2020-06-05	4	NO	NO
227155	male	48	orthopedics	2020-06-02	2020-06-18	16	YES	NO
227214	female	87	orthopedics	2020-06-02	2020-06-09	7	NO	NO
227226	male	34	orthopedics	2020-06-02	2020-06-24	22	YES	NO
227233	female	3	orthopedics	2020-06-03	2020-06-07	4	YES	NO
227227	female	36	orthopedics	2020-06-03	2020-06-08	5	YES	NO
227294	male	46	orthopedics	2020-06-03	2020-06-07	4	YES	NO
227346	male	46	orthopedics	2020-06-04	2020-06-13	9	YES	NO
227325	male	23	orthopedics	2020-06-04	2020-06-13	9	YES	NO
227342	male	28	orthopedics	2020-06-04	2020-06-10	6	NO	NO
227368	male	59	orthopedics	2020-06-05	2020-07-05	30	YES	NO
227401	male	23	orthopedics	2020-06-05	2020-06-08	3	YES	NO
227391	male	23	orthopedics	2020-06-05	2020-06-15	10	NO	NO
227388	male	52	orthopedics	2020-06-05	2020-06-23	18	YES	NO
227456	male	33	orthopedics	2020-06-06	2020-06-15	9	YES	NO
227461	male	37	orthopedics	2020-06-06	2020-07-08	32	YES	NO
227406	female	24	orthopedics	2020-06-06	2020-07-24	48	YES	NO
227455	male	32	orthopedics	2020-06-06	2020-06-09	3	YES	NO
227437	male	30	orthopedics	2020-06-06	2020-06-09	3	NO	NO
227423	male	23	orthopedics	2020-06-06	2020-06-08	2	YES	NO
227433	female	49	orthopedics	2020-06-06	2020-06-13	7	YES	NO
227509	male	56	orthopedics	2020-06-07	2020-06-18	11	YES	NO
227492	female	62	orthopedics	2020-06-07	2020-06-15	8	NO	NO
227470	male	26	orthopedics	2020-06-07	2020-06-08	1	YES	NO
227506	male	39	orthopedics	2020-06-07	2020-06-09	2	NO	NO
227564	female	53	orthopedics	2020-06-08	2020-07-09	31	YES	NO
227566	male	32	orthopedics	2020-06-08	2020-06-18	10	NO	NO
227558	female	43	orthopedics	2020-06-08	2020-07-06	28	YES	NO
227519	male	32	orthopedics	2020-06-08	2020-07-31	53	NO	NO
227556	female	55	orthopedics	2020-06-08	2020-06-23	15	YES	NO
227554	female	21	orthopedics	2020-06-08	2020-06-09	1	NO	NO
227642	male	97	orthopedics	2020-06-09	2020-06-10	1	YES	NO
227592	male	21	orthopedics	2020-06-09	2020-06-16	7	YES	NO
227626	male	44	orthopedics	2020-06-09	2020-06-23	14	YES	NO
150639	female	68	orthopedics	2020-06-10	2020-06-17	7	YES	NO
227676	male	36	orthopedics	2020-06-10	2020-07-04	24	YES	NO
151185	male	42	orthopedics	2020-06-10	2020-06-20	10	YES	NO
227697	female	48	orthopedics	2020-06-10	2020-08-11	62	NO	NO
55249	male	45	orthopedics	2020-06-10	2020-06-12	2	YES	NO
227706	female	48	neurosurgery	2020-06-11	2020-07-01	20	YES	NO
227711	female	24	orthopedics	2020-06-11	2020-06-11	0	YES	NO
227730	female	65	orthopedics	2020-06-11	2020-06-16	5	NO	NO
120824	male	46	orthopedics	2020-06-11	2020-06-24	13	YES	NO
227754	male	39	orthopedics	2020-06-11	2020-07-26	45	YES	NO
227751	male	46	orthopedics	2020-06-11	2020-06-26	15	YES	NO
227724	male	48	orthopedics	2020-06-11	2020-06-15	4	NO	NO
227717	male	44	orthopedics	2020-06-11	2020-06-16	5	YES	NO
132384	male	48	otolaryngology	2020-06-12	2020-06-15	3	NO	NO
227776	male	42	neurosurgery	2020-06-12	2020-07-06	24	NO	NO
227796	male	41	orthopedics	2020-06-12	2020-06-24	12	NO	NO
227784	male	47	orthopedics	2020-06-12	2020-06-19	7	NO	NO
227802	female	58	orthopedics	2020-06-12	2020-06-29	17	YES	NO
227792	male	23	orthopedics	2020-06-12	2020-06-22	10	YES	NO
227807	male	40	orthopedics	2020-06-12	2020-06-17	5	YES	NO
227803	male	25	orthopedics	2020-06-12	2020-06-20	8	YES	NO
227846	male	38	orthopedics	2020-06-13	2020-06-22	9	YES	NO
227840	male	28	orthopedics	2020-06-13	2020-06-17	4	NO	NO
227893	male	7	ophthalmology	2020-06-14	2020-06-17	3	YES	NO
190019	female	73	orthopedics	2020-06-14	2020-06-24	10	NO	NO
227874	male	38	orthopedics	2020-06-14	2020-06-21	7	YES	NO
227894	male	37	orthopedics	2020-06-14	2020-07-02	18	NO	NO
227897	male	31	orthopedics	2020-06-14	2020-06-17	3	NO	NO
227958	male	40	neurosurgery	2020-06-15	2020-07-08	23	YES	NO
227959	female	3	orthopedics	2020-06-15	2020-06-18	3	YES	NO
227903	male	54	orthopedics	2020-06-15	2020-06-22	7	YES	NO
227945	male	44	orthopedics	2020-06-15	2020-06-20	5	YES	NO
227964	male	30	orthopedics	2020-06-15	2020-06-29	14	YES	NO
227961	male	57	orthopedics	2020-06-15	2020-06-23	8	NO	NO
228001	female	31	neurosurgery	2020-06-16	2020-07-08	22	YES	NO
227993	male	37	orthopedics	2020-06-16	2020-06-28	12	YES	NO
113384	male	56	orthopedics	2020-06-17	2020-07-25	38	YES	NO
228090	female	58	orthopedics	2020-06-17	2020-06-22	5	YES	NO
228089	male	55	orthopedics	2020-06-17	2020-06-24	7	NO	NO
228091	female	29	orthopedics	2020-06-17	2020-06-19	2	YES	NO
228055	male	26	orthopedics	2020-06-17	2020-06-19	2	NO	NO
228122	male	37	orthopedics	2020-06-18	2020-06-23	5	YES	NO
228107	male	35	orthopedics	2020-06-18	2020-06-20	2	YES	NO
228093	male	14	orthopedics	2020-06-18	2020-06-20	2	YES	NO
132384	male	48	otolaryngology	2020-06-19	2020-06-25	6	YES	NO
228119	female	70	orthopedics	2020-06-19	2020-07-04	15	NO	NO
228194	male	36	orthopedics	2020-06-19	2020-06-28	9	YES	NO
228199	male	43	orthopedics	2020-06-19	2020-06-21	2	NO	NO
9678	male	52	orthopedics	2020-06-19	2020-06-30	11	YES	NO
197582	male	63	orthopedics	2020-06-20	2020-07-10	20	YES	NO
228221	male	39	thoracic surgery	2020-06-20	2020-06-23	3	YES	NO
228290	female	3	orthopedics	2020-06-21	2020-06-25	4	NO	NO
228291	male	58	orthopedics	2020-06-21	2020-07-06	15	YES	NO
228308	male	43	orthopedics	2020-06-21	2020-06-24	3	YES	NO
228400	female	44	orthopedics	2020-06-22	2020-07-02	10	NO	NO
228388	male	28	orthopedics	2020-06-22	2020-06-24	2	YES	NO
228398	male	57	thoracic surgery	2020-06-22	2020-06-25	3	YES	NO
228445	male	22	orthopedics	2020-06-23	2020-06-27	4	NO	NO
228438	male	55	orthopedics	2020-06-23	2020-07-31	38	NO	NO
228426	male	32	orthopedics	2020-06-23	2020-06-28	5	YES	NO
85820	male	51	orthopedics	2020-06-23	2020-06-28	5	NO	NO
228519	male	24	orthopedics	2020-06-24	2020-06-25	1	YES	NO
228512	male	40	otolaryngology	2020-06-24	2020-07-02	8	YES	NO
228532	female	69	orthopedics	2020-06-25	2020-06-25	0	YES	NO
228564	male	54	orthopedics	2020-06-25	2020-07-17	22	NO	NO
228565	male	32	orthopedics	2020-06-25	2020-07-07	12	YES	NO
228593	female	65	orthopedics	2020-06-26	2020-07-16	20	YES	NO
228627	male	48	orthopedics	2020-06-26	2020-07-06	10	YES	NO
228624	female	57	orthopedics	2020-06-26	2020-06-30	4	YES	NO
228614	male	8	orthopedics	2020-06-26	2020-06-30	4	NO	NO
228623	male	19	thoracic surgery	2020-06-26	2020-07-17	21	NO	NO
228673	male	38	orthopedics	2020-06-27	2020-07-13	16	YES	NO
228674	female	48	orthopedics	2020-06-27	2020-06-30	3	NO	NO
228713	male	29	orthopedics	2020-06-28	2020-07-09	11	YES	NO
228697	male	42	orthopedics	2020-06-28	2020-07-03	5	NO	NO
228778	male	44	gastrointestinal surgery	2020-06-29	2020-07-06	7	YES	NO
228780	male	53	orthopedics	2020-06-29	2020-07-05	6	YES	NO
228781	male	35	orthopedics	2020-06-29	2020-07-17	18	YES	NO
228849	male	32	orthopedics	2020-06-30	2020-07-08	8	NO	NO
228943	male	52	intensive care unit	2020-07-01	2020-07-04	3	YES	NO
228917	male	43	neurosurgery	2020-07-01	2020-07-29	28	YES	NO
228920	female	23	orthopedics	2020-07-01	2020-07-03	2	NO	NO
228931	male	50	orthopedics	2020-07-01	2020-07-02	1	NO	NO
229014	male	14	orthopedics	2020-07-02	2020-07-03	1	YES	NO
228953	male	23	thoracic surgery	2020-07-02	2020-07-15	13	YES	NO
228959	male	84	orthopedics	2020-07-02	2020-07-08	6	NO	NO
228946	female	22	orthopedics	2020-07-02	2020-07-11	9	YES	NO
228955	male	53	orthopedics	2020-07-02	2020-07-13	11	YES	NO
229004	male	41	orthopedics	2020-07-02	2020-09-04	64	YES	NO
229019	male	51	orthopedics	2020-07-03	2020-07-10	7	NO	NO
229108	female	45	ophthalmology	2020-07-04	2020-07-07	3	YES	NO
229078	female	69	orthopedics	2020-07-04	2020-07-31	27	YES	NO
229098	male	30	orthopedics	2020-07-04	2020-07-04	0	YES	NO
229079	female	44	orthopedics	2020-07-04	2020-07-13	9	NO	NO
108200	male	7	orthopedics	2020-07-05	2020-07-10	5	YES	NO
229131	male	36	orthopedics	2020-07-05	2020-07-14	9	NO	NO
229167	female	51	thoracic surgery	2020-07-05	2020-07-18	13	YES	NO
162342	male	44	orthopedics	2020-07-05	2020-07-16	11	YES	NO
229173	male	52	orthopedics	2020-07-05	2020-07-09	4	YES	NO
229236	female	56	neurosurgery	2020-07-06	2020-07-18	12	NO	NO
229184	female	66	orthopedics	2020-07-06	2020-07-28	22	YES	NO
229250	male	57	orthopedics	2020-07-06	2020-07-21	15	YES	NO
229196	male	49	orthopedics	2020-07-06	2020-07-16	10	YES	NO
229227	male	21	orthopedics	2020-07-06	2020-07-06	0	NO	NO
229328	male	16	thoracic surgery	2020-07-07	2020-07-16	9	YES	NO
229299	male	44	orthopedics	2020-07-07	2020-08-04	28	YES	NO
229322	male	47	orthopedics	2020-07-07	2020-07-17	10	YES	NO
229323	male	83	orthopedics	2020-07-07	2020-07-11	4	YES	NO
229320	male	22	orthopedics	2020-07-07	2020-07-08	1	YES	NO
229318	male	51	orthopedics	2020-07-07	2020-07-13	6	NO	NO
229294	male	28	ophthalmology	2020-07-07	2020-07-13	6	NO	NO
229353	male	57	orthopedics	2020-07-08	2020-08-25	48	YES	NO
229339	male	43	orthopedics	2020-07-08	2020-07-09	1	NO	NO
229469	male	54	orthopedics	2020-07-09	2020-08-03	25	NO	NO
194553	male	21	orthopedics	2020-07-09	2020-07-20	11	YES	NO
229513	male	33	neurosurgery	2020-07-10	2020-07-18	8	NO	NO
229444	male	38	orthopedics	2020-07-10	2020-07-18	8	YES	NO
229494	male	27	orthopedics	2020-07-10	2020-07-20	10	NO	NO
229490	female	51	orthopedics	2020-07-10	2020-07-15	5	NO	NO
229543	male	45	thoracic surgery	2020-07-10	2020-07-22	12	YES	NO
229482	male	48	orthopedics	2020-07-10	2020-07-17	7	YES	NO
229547	male	52	orthopedics	2020-07-10	2020-07-13	3	YES	NO
229541	male	33	otolaryngology	2020-07-10	2020-07-24	14	NO	NO
229551	male	50	orthopedics	2020-07-11	2020-07-21	10	NO	NO
229594	female	47	orthopedics	2020-07-11	2020-08-21	41	YES	NO
229585	male	39	orthopedics	2020-07-11	2020-08-05	25	NO	NO
215074	male	45	thoracic surgery	2020-07-11	2020-07-24	13	YES	NO
229556	female	39	orthopedics	2020-07-11	2020-07-13	2	YES	NO
229548	male	23	orthopedics	2020-07-11	2020-07-13	2	YES	NO
229552	male	29	orthopedics	2020-07-11	2020-07-13	2	NO	NO
229553	female	32	orthopedics	2020-07-11	2020-07-21	10	YES	NO
229642	female	70	orthopedics	2020-07-12	2020-07-14	2	NO	NO
229671	female	53	orthopedics	2020-07-12	2020-08-01	20	YES	NO
229670	male	26	orthopedics	2020-07-12	2020-08-11	30	NO	NO
229606	male	41	orthopedics	2020-07-12	2020-07-16	4	YES	NO
229648	male	39	orthopedics	2020-07-12	2020-07-13	1	NO	NO
229619	male	55	orthopedics	2020-07-12	2020-07-13	1	YES	NO
229742	male	45	intensive care unit	2020-07-13	2020-07-17	4	YES	NO
229736	male	56	orthopedics	2020-07-13	2020-07-15	2	NO	NO
229737	male	60	neurosurgery	2020-07-13	2020-07-20	7	NO	NO
229722	male	82	orthopedics	2020-07-13	2020-07-27	14	NO	NO
229743	male	24	orthopedics	2020-07-13	2020-07-16	3	YES	NO
229720	male	37	orthopedics	2020-07-13	2020-07-17	4	NO	NO
229815	male	46	neurosurgery	2020-07-14	2020-08-02	19	YES	NO
229755	male	50	orthopedics	2020-07-14	2020-07-24	10	YES	NO
229808	male	18	otolaryngology	2020-07-14	2020-07-22	8	YES	NO
229803	male	35	otolaryngology	2020-07-14	2020-07-27	13	NO	NO
229863	male	53	orthopedics	2020-07-15	2020-07-23	8	YES	NO
229816	male	20	orthopedics	2020-07-15	2020-07-31	16	YES	NO
229887	male	49	orthopedics	2020-07-15	2020-07-24	9	YES	NO
229944	female	59	neurosurgery	2020-07-16	2020-08-06	21	NO	NO
229958	male	27	orthopedics	2020-07-16	2020-07-17	1	YES	NO
229891	male	20	orthopedics	2020-07-16	2020-07-17	1	YES	NO
229954	female	24	orthopedics	2020-07-16	2020-08-09	24	NO	NO
230005	male	31	orthopedics	2020-07-17	2020-07-20	3	YES	NO
230018	female	55	orthopedics	2020-07-17	2020-07-21	4	YES	NO
230010	male	26	thoracic surgery	2020-07-17	2020-07-27	10	YES	NO
230006	male	22	orthopedics	2020-07-17	2020-07-18	1	NO	NO
229960	male	32	orthopedics	2020-07-17	2020-07-22	5	YES	NO
229995	female	35	orthopedics	2020-07-17	2020-07-31	14	YES	NO
230055	male	43	urologic	2020-07-18	2020-07-28	10	NO	NO
230015	male	16	orthopedics	2020-07-18	2020-07-28	10	YES	NO
230076	male	42	orthopedics	2020-07-18	2020-08-05	18	NO	NO
230065	male	24	orthopedics	2020-07-18	2020-07-28	10	YES	NO
230020	male	54	orthopedics	2020-07-18	2020-08-28	41	YES	NO
230021	male	30	orthopedics	2020-07-18	2020-07-31	13	NO	NO
230080	female	63	neurosurgery	2020-07-19	2020-07-21	2	NO	NO
230096	male	6	orthopedics	2020-07-19	2020-07-23	4	YES	NO
230130	female	56	orthopedics	2020-07-19	2020-08-22	34	YES	NO
230085	male	38	orthopedics	2020-07-19	2020-07-31	12	NO	NO
230102	female	47	thoracic surgery	2020-07-19	2020-07-31	12	NO	NO
230072	male	31	orthopedics	2020-07-19	2020-07-26	7	YES	NO
230129	female	46	orthopedics	2020-07-19	2020-07-25	6	YES	NO
230186	male	72	neurosurgery	2020-07-20	2020-08-06	17	NO	NO
230182	female	51	orthopedics	2020-07-20	2020-08-03	14	YES	NO
230213	female	16	orthopedics	2020-07-20	2020-07-22	2	NO	NO
230214	male	43	orthopedics	2020-07-20	2020-07-23	3	YES	NO
230183	male	56	orthopedics	2020-07-20	2020-07-24	4	NO	NO
230184	male	19	orthopedics	2020-07-20	2020-07-24	4	YES	NO
230276	male	47	neurosurgery	2020-07-21	2020-08-17	27	YES	NO
230257	female	34	neurosurgery	2020-07-21	2020-07-25	4	NO	NO
230284	male	31	orthopedics	2020-07-21	2020-08-04	14	NO	NO
230296	male	52	orthopedics	2020-07-21	2020-08-09	19	YES	NO
230294	male	7	orthopedics	2020-07-21	2020-07-25	4	NO	NO
230263	male	23	orthopedics	2020-07-21	2020-09-22	63	NO	NO
230259	female	24	thoracic surgery	2020-07-21	2020-07-28	7	YES	NO
230252	male	23	orthopedics	2020-07-21	2020-08-01	11	YES	NO
230345	male	26	neurosurgery	2020-07-22	2020-07-31	9	YES	NO
230281	female	20	orthopedics	2020-07-22	2020-08-21	30	YES	NO
230297	male	37	orthopedics	2020-07-22	2020-07-23	1	NO	NO
230378	male	6	orthopedics	2020-07-23	2020-07-27	4	YES	NO
230416	male	40	orthopedics	2020-07-23	2020-08-14	22	NO	NO
230424	male	56	orthopedics	2020-07-23	2020-08-07	15	YES	NO
230376	male	47	orthopedics	2020-07-23	2020-07-27	4	YES	NO
230429	male	54	urologic	2020-07-24	2020-09-18	56	NO	NO
230428	male	31	orthopedics	2020-07-24	2020-07-28	4	YES	NO
209500	female	46	orthopedics	2020-07-24	2020-07-24	0	YES	NO
230470	male	49	orthopedics	2020-07-24	2020-07-28	4	YES	NO
230525	male	31	orthopedics	2020-07-25	2020-09-17	54	YES	NO
230508	male	61	orthopedics	2020-07-25	2020-11-27	125	YES	NO
230594	female	83	neurosurgery	2020-07-26	2020-08-08	13	NO	NO
230606	male	56	neurosurgery	2020-07-26	2020-08-26	31	YES	NO
230610	female	57	orthopedics	2020-07-26	2020-08-11	16	YES	NO
230599	male	54	orthopedics	2020-07-26	2020-08-16	21	YES	NO
230611	male	26	orthopedics	2020-07-26	2020-07-27	1	YES	NO
230546	male	36	orthopedics	2020-07-26	2020-08-03	8	NO	NO
230608	female	33	thoracic surgery	2020-07-26	2020-07-27	1	YES	NO
230550	male	47	orthopedics	2020-07-26	2020-07-27	1	NO	NO
230691	male	32	orthopedics	2020-07-27	2020-08-04	8	YES	NO
230678	male	26	orthopedics	2020-07-27	2020-08-11	15	YES	NO
230670	male	38	orthopedics	2020-07-27	2020-07-28	1	YES	NO
230706	male	43	orthopedics	2020-07-27	2020-08-09	13	YES	NO
230698	male	21	orthopedics	2020-07-27	2020-08-02	6	YES	NO
230613	male	24	orthopedics	2020-07-27	2020-07-31	4	NO	NO
230674	male	18	orthopedics	2020-07-27	2020-07-31	4	NO	NO
230686	male	31	orthopedics	2020-07-27	2020-08-06	10	YES	NO
230711	male	9	hepatobiliary surgery	2020-07-27	2020-08-07	11	YES	NO
230752	female	80	neurosurgery	2020-07-28	2020-08-05	8	YES	NO
230776	female	48	orthopedics	2020-07-28	2020-07-31	3	NO	NO
230839	female	70	orthopedics	2020-07-29	2020-08-15	17	YES	NO
230789	male	49	orthopedics	2020-07-29	2020-08-05	7	NO	NO
230779	male	28	orthopedics	2020-07-29	2020-08-14	16	YES	NO
230822	male	46	orthopedics	2020-07-29	2020-08-11	13	YES	NO
230897	male	49	orthopedics	2020-07-30	2020-08-20	21	YES	NO
230889	male	19	orthopedics	2020-07-30	2020-08-02	3	YES	NO
230899	male	35	orthopedics	2020-07-30	2020-08-04	5	NO	NO
230849	male	75	thoracic surgery	2020-07-30	2020-08-01	2	YES	NO
230876	male	20	orthopedics	2020-07-30	2020-08-07	8	NO	NO
230909	male	40	orthopedics	2020-07-31	2020-08-09	9	YES	NO
230907	male	25	otolaryngology	2020-07-31	2020-08-05	5	NO	NO
230966	male	32	orthopedics	2020-08-01	2020-08-08	7	NO	NO
230983	male	37	orthopedics	2020-08-01	2020-08-15	14	YES	NO
221683	male	44	orthopedics	2020-08-01	2020-08-09	8	NO	NO
230989	male	22	orthopedics	2020-08-01	2020-08-13	12	YES	NO
231062	male	24	neurosurgery	2020-08-02	2020-08-07	5	NO	NO
231058	male	36	orthopedics	2020-08-02	2020-08-23	21	NO	NO
231052	male	47	orthopedics	2020-08-02	2020-08-10	8	YES	NO
231007	male	46	orthopedics	2020-08-02	2020-08-18	16	NO	NO
231053	male	12	orthopedics	2020-08-02	2020-08-06	4	YES	NO
231054	female	25	orthopedics	2020-08-02	2020-08-06	4	YES	NO
231142	male	47	thoracic surgery	2020-08-03	2020-08-24	21	NO	NO
231121	female	64	orthopedics	2020-08-03	2020-08-15	12	NO	NO
231136	male	43	orthopedics	2020-08-03	2020-08-07	4	YES	NO
231055	male	44	thoracic surgery	2020-08-03	2020-08-06	3	NO	NO
231084	male	31	orthopedics	2020-08-03	2020-09-21	49	YES	NO
231150	male	24	orthopedics	2020-08-03	2020-08-18	15	NO	NO
98434	male	46	orthopedics	2020-08-04	2020-08-16	12	NO	NO
231186	female	83	orthopedics	2020-08-04	2020-08-11	7	YES	NO
231221	male	20	orthopedics	2020-08-04	2020-08-06	2	NO	NO
158711	male	40	orthopedics	2020-08-04	2020-08-09	5	NO	NO
231291	male	33	orthopedics	2020-08-05	2020-08-29	24	YES	NO
231256	male	68	orthopedics	2020-08-05	2020-08-12	7	NO	NO
231288	male	47	urologic	2020-08-06	2020-08-12	6	NO	NO
231296	male	39	orthopedics	2020-08-06	2020-08-13	7	YES	NO
231325	female	82	orthopedics	2020-08-06	2020-09-02	27	YES	NO
231297	male	33	orthopedics	2020-08-06	2020-08-12	6	NO	NO
231310	male	29	ophthalmology	2020-08-06	2020-08-17	11	NO	NO
231380	male	57	orthopedics	2020-08-07	2020-09-03	27	YES	NO
231404	male	51	orthopedics	2020-08-07	2020-08-11	4	YES	NO
209300	male	26	orthopedics	2020-08-07	2020-08-10	3	YES	NO
231393	male	66	thoracic surgery	2020-08-07	2020-08-14	7	YES	NO
231399	male	55	orthopedics	2020-08-07	2020-08-12	5	YES	NO
231398	male	60	orthopedics	2020-08-07	2020-08-10	3	NO	NO
231445	male	38	neurosurgery	2020-08-08	2020-08-21	13	NO	NO
231448	male	46	neurosurgery	2020-08-08	2020-08-24	16	NO	NO
231497	male	44	orthopedics	2020-08-09	2020-08-16	7	YES	NO
231522	male	33	orthopedics	2020-08-09	2020-08-23	14	NO	NO
231513	female	25	orthopedics	2020-08-09	2020-08-17	8	YES	NO
119183	female	76	orthopedics	2020-08-09	2020-08-20	11	YES	NO
231507	male	30	orthopedics	2020-08-09	2020-08-10	1	YES	NO
231511	male	34	orthopedics	2020-08-09	2020-08-11	2	YES	NO
231453	male	17	orthopedics	2020-08-09	2020-08-10	1	NO	NO
231527	male	18	orthopedics	2020-08-09	2020-08-12	3	YES	NO
105319	male	58	orthopedics	2020-08-09	2020-10-16	68	YES	NO
147180	male	8	neurosurgery	2020-08-10	2020-08-22	12	NO	NO
231523	male	43	orthopedics	2020-08-10	2020-08-20	10	YES	NO
231683	female	83	neurosurgery	2020-08-11	2020-09-01	21	NO	NO
231678	male	40	orthopedics	2020-08-11	2020-08-17	6	YES	NO
231659	female	64	orthopedics	2020-08-11	2020-08-20	9	NO	NO
231632	male	44	orthopedics	2020-08-11	2020-08-15	4	YES	NO
231653	male	46	orthopedics	2020-08-11	2020-08-13	2	NO	NO
231688	male	26	thoracic surgery	2020-08-12	2020-08-21	9	YES	NO
231768	male	35	orthopedics	2020-08-12	2020-08-13	1	NO	NO
231689	male	24	orthopedics	2020-08-12	2020-08-13	1	NO	NO
231826	male	47	neurosurgery	2020-08-13	2020-08-26	13	YES	NO
231795	female	95	orthopedics	2020-08-13	2020-08-14	1	YES	NO
227958	male	40	orthopedics	2020-08-13	2020-08-29	16	YES	NO
124882	male	33	orthopedics	2020-08-13	2020-08-17	4	YES	NO
231885	male	8	neurosurgery	2020-08-14	2020-08-26	12	YES	NO
231839	male	30	orthopedics	2020-08-14	2020-08-24	10	YES	NO
231873	male	37	orthopedics	2020-08-14	2020-09-03	20	YES	NO
231875	male	43	orthopedics	2020-08-14	2020-08-27	13	YES	NO
231880	male	61	orthopedics	2020-08-14	2020-08-24	10	NO	NO
231841	male	28	orthopedics	2020-08-14	2020-08-24	10	YES	NO
231906	male	52	orthopedics	2020-08-15	2020-09-21	37	YES	NO
231935	male	48	thoracic surgery	2020-08-15	2020-09-04	20	NO	NO
231955	male	39	orthopedics	2020-08-15	2020-08-23	8	YES	NO
231900	male	53	orthopedics	2020-08-15	2020-08-18	3	YES	NO
231951	male	49	orthopedics	2020-08-15	2020-08-17	2	YES	NO
232016	male	32	neurosurgery	2020-08-16	2020-09-04	19	NO	NO
232017	male	34	orthopedics	2020-08-16	2020-09-13	28	YES	NO
232025	male	37	orthopedics	2020-08-16	2020-08-31	15	NO	NO
232006	male	36	orthopedics	2020-08-16	2020-08-17	1	NO	NO
232057	male	36	thoracic surgery	2020-08-17	2020-08-24	7	YES	NO
232094	male	57	orthopedics	2020-08-17	2020-09-14	28	YES	NO
232069	male	26	orthopedics	2020-08-17	2020-08-26	9	YES	NO
232090	male	21	orthopedics	2020-08-17	2020-08-28	11	YES	NO
232093	male	57	orthopedics	2020-08-17	2020-08-24	7	YES	NO
232151	male	38	otolaryngology	2020-08-18	2020-08-27	9	NO	NO
232144	male	40	orthopedics	2020-08-18	2020-09-03	16	NO	NO
232159	male	43	orthopedics	2020-08-18	2020-08-28	10	YES	NO
232145	male	44	thoracic surgery	2020-08-18	2020-08-21	3	NO	NO
232095	male	21	orthopedics	2020-08-18	2020-08-22	4	YES	NO
232179	male	36	neurosurgery	2020-08-19	2020-08-20	1	NO	NO
232173	male	27	orthopedics	2020-08-19	2020-08-23	4	NO	NO
232175	female	39	orthopedics	2020-08-19	2020-08-22	3	NO	NO
232174	male	30	orthopedics	2020-08-19	2020-09-07	19	YES	NO
232295	female	53	intensive care unit	2020-08-20	2020-08-26	6	YES	NO
232279	male	46	orthopedics	2020-08-20	2020-09-11	22	YES	NO
232288	male	64	gastrointestinal surgery	2020-08-20	2020-09-28	39	YES	NO
232294	male	51	neurosurgery	2020-08-20	2020-09-06	17	YES	NO
232259	female	66	orthopedics	2020-08-20	2020-08-31	11	YES	NO
232231	male	57	orthopedics	2020-08-20	2020-09-15	26	YES	NO
232291	female	76	orthopedics	2020-08-20	2020-08-20	0	YES	NO
232264	female	54	orthopedics	2020-08-20	2020-08-26	6	NO	NO
232355	male	33	orthopedics	2020-08-21	2020-09-07	17	YES	NO
67000	female	48	thoracic surgery	2020-08-21	2020-09-04	14	NO	NO
232351	male	32	orthopedics	2020-08-21	2020-09-01	11	YES	NO
232347	male	31	orthopedics	2020-08-21	2020-08-23	2	YES	NO
232415	female	71	neurosurgery	2020-08-22	2020-08-29	7	YES	NO
213905	female	39	orthopedics	2020-08-22	2020-08-24	2	YES	NO
232449	female	29	orthopedics	2020-08-23	2020-09-02	10	YES	NO
232387	female	48	orthopedics	2020-08-23	2020-09-11	19	YES	NO
232459	male	66	orthopedics	2020-08-23	2020-08-28	5	NO	NO
232540	male	46	neurosurgery	2020-08-24	2020-09-01	8	YES	NO
232533	male	83	neurosurgery	2020-08-24	2020-08-31	7	YES	NO
232457	female	51	orthopedics	2020-08-24	2020-09-01	8	YES	NO
232532	male	38	orthopedics	2020-08-24	2020-08-28	4	YES	NO
232559	male	49	orthopedics	2020-08-24	2020-08-28	4	NO	NO
229552	male	29	orthopedics	2020-08-24	2020-08-28	4	YES	NO
232553	male	51	orthopedics	2020-08-24	2020-09-06	13	YES	NO
232608	male	39	thoracic surgery	2020-08-25	2020-08-31	6	NO	NO
232617	male	37	orthopedics	2020-08-25	2020-09-10	16	YES	NO
232643	male	35	orthopedics	2020-08-25	2020-08-28	3	YES	NO
232600	male	27	orthopedics	2020-08-25	2020-08-28	3	YES	NO
232589	male	43	thoracic surgery	2020-08-25	2020-09-14	20	YES	NO
232581	male	44	orthopedics	2020-08-25	2020-09-15	21	NO	NO
232622	male	33	orthopedics	2020-08-25	2020-09-01	7	YES	NO
232571	male	32	otolaryngology	2020-08-25	2020-08-30	5	YES	NO
232587	female	22	ophthalmology	2020-08-25	2020-09-01	7	YES	NO
232707	male	39	neurosurgery	2020-08-27	2020-09-15	19	YES	NO
180113	female	54	orthopedics	2020-08-27	2020-09-07	11	YES	NO
232740	male	30	orthopedics	2020-08-27	2020-09-03	7	NO	NO
232764	male	5	orthopedics	2020-08-27	2020-09-03	7	NO	NO
232821	female	23	orthopedics	2020-08-28	2020-09-15	18	YES	NO
232774	male	59	orthopedics	2020-08-28	2020-10-05	38	YES	NO
232798	male	30	orthopedics	2020-08-28	2020-08-31	3	YES	NO
232809	male	22	orthopedics	2020-08-28	2020-09-02	5	NO	NO
232846	male	32	thoracic surgery	2020-08-29	2020-09-05	7	YES	NO
232859	male	33	orthopedics	2020-08-29	2020-09-22	24	YES	NO
232941	male	49	orthopedics	2020-08-30	2020-09-24	25	YES	NO
232904	female	70	orthopedics	2020-08-30	2020-09-01	2	YES	NO
232951	female	51	thoracic surgery	2020-08-30	2020-09-06	7	YES	NO
232905	male	31	orthopedics	2020-08-30	2020-09-02	3	NO	NO
232938	male	52	orthopedics	2020-08-30	2020-09-02	3	YES	NO
233012	female	62	orthopedics	2020-08-31	2020-09-14	14	NO	NO
233039	male	47	orthopedics	2020-08-31	2020-09-01	1	YES	NO
232954	female	35	orthopedics	2020-08-31	2020-09-02	2	YES	NO
232961	male	29	orthopedics	2020-08-31	2020-09-02	2	YES	NO
232972	female	85	orthopedics	2020-08-31	2020-09-03	3	YES	NO
232978	male	42	otolaryngology	2020-08-31	2020-09-10	10	NO	NO
233058	male	22	orthopedics	2020-09-01	2020-09-08	7	YES	NO
233111	male	34	orthopedics	2020-09-01	2020-09-06	5	YES	NO
202910	female	64	orthopedics	2020-09-02	2020-09-06	4	NO	NO
233201	male	44	orthopedics	2020-09-02	2020-09-30	28	NO	NO
233172	female	52	orthopedics	2020-09-02	2020-09-04	2	YES	NO
233251	male	54	orthopedics	2020-09-03	2020-10-09	36	YES	NO
233250	male	34	orthopedics	2020-09-03	2020-09-08	5	YES	NO
233246	male	15	thoracic surgery	2020-09-03	2020-09-08	5	NO	NO
233225	female	46	orthopedics	2020-09-03	2020-09-21	18	YES	NO
233270	male	28	orthopedics	2020-09-03	2020-09-13	10	YES	NO
229670	male	26	orthopedics	2020-09-04	2020-09-15	11	YES	NO
233292	female	11	orthopedics	2020-09-04	2020-09-21	17	YES	NO
233276	male	50	orthopedics	2020-09-04	2020-09-11	7	YES	NO
233339	female	42	orthopedics	2020-09-04	2020-09-06	2	YES	NO
233376	female	58	orthopedics	2020-09-05	2020-09-13	8	NO	NO
233393	male	36	orthopedics	2020-09-05	2020-09-08	3	YES	NO
233394	male	26	orthopedics	2020-09-05	2020-09-06	1	YES	NO
233411	male	25	gastrointestinal surgery	2020-09-06	2020-09-08	2	YES	NO
180730	female	55	orthopedics	2020-09-06	2020-09-09	3	NO	NO
233406	male	40	orthopedics	2020-09-06	2020-09-08	2	YES	NO
233456	male	49	orthopedics	2020-09-06	2020-09-14	8	NO	NO
233405	female	40	orthopedics	2020-09-06	2020-09-07	1	YES	NO
233522	male	46	orthopedics	2020-09-07	2020-09-14	7	YES	NO
233496	female	67	thoracic surgery	2020-09-07	2020-09-10	3	NO	NO
233544	male	53	orthopedics	2020-09-07	2020-09-16	9	YES	NO
233470	female	30	orthopedics	2020-09-07	2020-09-13	6	YES	NO
233541	male	34	orthopedics	2020-09-07	2020-09-11	4	YES	NO
233529	male	25	orthopedics	2020-09-07	2020-09-24	17	YES	NO
233540	male	50	otolaryngology	2020-09-08	2020-09-14	6	YES	NO
233607	female	69	orthopedics	2020-09-08	2020-09-14	6	NO	NO
233603	male	42	orthopedics	2020-09-08	2020-09-19	11	YES	NO
233582	male	48	orthopedics	2020-09-08	2020-09-15	7	YES	NO
233669	male	30	thoracic surgery	2020-09-09	2020-09-21	12	NO	NO
233633	male	25	orthopedics	2020-09-09	2020-09-15	6	YES	NO
233612	male	36	orthopedics	2020-09-09	2020-09-14	5	NO	NO
233673	female	40	orthopedics	2020-09-10	2020-09-16	6	YES	NO
233711	female	55	orthopedics	2020-09-10	2020-09-18	8	YES	NO
233756	male	25	orthopedics	2020-09-10	2020-09-15	5	YES	NO
233815	male	7	neurosurgery	2020-09-11	2020-09-25	14	NO	NO
233788	female	56	orthopedics	2020-09-11	2020-09-25	14	YES	NO
233759	male	51	orthopedics	2020-09-11	2020-09-23	12	YES	NO
233761	male	50	orthopedics	2020-09-11	2020-09-11	0	NO	NO
231982	male	29	thoracic surgery	2020-09-11	2020-09-22	11	NO	NO
233814	male	37	orthopedics	2020-09-11	2020-09-15	4	YES	NO
137217	male	58	orthopedics	2020-09-12	2020-09-29	17	YES	NO
233821	male	33	orthopedics	2020-09-12	2020-09-22	10	YES	NO
233869	male	26	orthopedics	2020-09-12	2020-09-17	5	YES	NO
233857	female	62	orthopedics	2020-09-12	2020-10-01	19	NO	NO
233843	male	28	orthopedics	2020-09-12	2020-09-15	3	NO	NO
233900	female	79	orthopedics	2020-09-13	2020-09-30	17	YES	NO
233993	female	31	neurosurgery	2020-09-14	2020-09-21	7	YES	NO
233948	male	63	orthopedics	2020-09-14	2020-09-24	10	YES	NO
233992	male	38	orthopedics	2020-09-14	2020-09-30	16	YES	NO
233974	female	62	thoracic surgery	2020-09-14	2020-09-30	16	YES	NO
233988	male	27	orthopedics	2020-09-14	2020-09-30	16	NO	NO
234060	male	61	orthopedics	2020-09-15	2020-09-21	6	YES	NO
234049	female	24	orthopedics	2020-09-15	2020-10-11	26	NO	NO
234056	male	55	orthopedics	2020-09-15	2020-09-16	1	NO	NO
234054	male	32	orthopedics	2020-09-15	2020-09-21	6	YES	NO
234044	male	51	orthopedics	2020-09-15	2020-09-25	10	YES	NO
234134	male	50	intensive care unit	2020-09-16	2020-09-29	13	YES	NO
234140	male	40	orthopedics	2020-09-16	2020-09-21	5	NO	NO
234198	male	33	orthopedics	2020-09-17	2020-09-22	5	YES	NO
234209	male	35	orthopedics	2020-09-17	2020-10-05	18	YES	NO
234185	male	47	orthopedics	2020-09-17	2020-09-28	11	YES	NO
234208	male	48	orthopedics	2020-09-17	2020-12-17	91	YES	NO
234259	female	57	thoracic surgery	2020-09-18	2020-09-21	3	YES	NO
234262	male	66	orthopedics	2020-09-18	2020-09-23	5	NO	NO
234280	female	16	orthopedics	2020-09-18	2020-09-21	3	YES	NO
234285	male	42	orthopedics	2020-09-18	2020-09-24	6	NO	NO
234272	male	32	orthopedics	2020-09-18	2020-09-25	7	YES	NO
234325	male	46	orthopedics	2020-09-19	2020-09-28	9	YES	NO
234290	male	30	orthopedics	2020-09-19	2020-09-29	10	YES	NO
108820	male	42	orthopedics	2020-09-19	2020-09-23	4	YES	NO
234349	female	68	orthopedics	2020-09-20	2020-09-20	0	NO	NO
47579	female	83	thoracic surgery	2020-09-20	2020-10-07	17	YES	NO
234375	female	64	orthopedics	2020-09-20	2020-10-16	26	YES	NO
234364	male	40	orthopedics	2020-09-20	2020-09-21	1	YES	NO
234384	male	60	orthopedics	2020-09-20	2020-09-21	1	YES	NO
234447	female	53	orthopedics	2020-09-21	2020-09-25	4	YES	NO
216826	male	37	orthopedics	2020-09-21	2020-09-21	0	NO	NO
234419	male	33	ophthalmology	2020-09-21	2020-09-28	7	YES	NO
234554	male	4	neurosurgery	2020-09-22	2020-09-23	1	YES	NO
146284	male	67	orthopedics	2020-09-22	2020-09-27	5	YES	NO
233607	female	69	orthopedics	2020-09-22	2020-09-23	1	YES	NO
127648	male	73	orthopedics	2020-09-22	2020-09-30	8	NO	NO
234639	male	56	neurosurgery	2020-09-23	2020-09-28	5	YES	NO
234613	male	49	neurosurgery	2020-09-23	2020-09-26	3	YES	NO
234641	male	15	orthopedics	2020-09-23	2020-09-29	6	YES	NO
234570	male	43	orthopedics	2020-09-23	2020-10-13	20	YES	NO
234631	female	52	orthopedics	2020-09-23	2020-09-27	4	NO	NO
234689	female	57	orthopedics	2020-09-24	2020-10-05	11	YES	NO
234695	male	63	orthopedics	2020-09-24	2020-09-27	3	YES	NO
234700	male	49	orthopedics	2020-09-24	2020-09-27	3	NO	NO
234747	female	64	thoracic surgery	2020-09-25	2020-10-18	23	NO	NO
221128	male	65	orthopedics	2020-09-25	2020-09-29	4	YES	NO
234760	female	24	orthopedics	2020-09-25	2020-10-03	8	YES	NO
234767	male	14	orthopedics	2020-09-25	2020-10-05	10	YES	NO
234710	male	41	orthopedics	2020-09-25	2020-09-30	5	NO	NO
234759	male	30	thoracic surgery	2020-09-25	2020-09-30	5	YES	NO
234764	male	56	orthopedics	2020-09-25	2020-09-30	5	YES	NO
234766	male	24	orthopedics	2020-09-26	2020-10-05	9	YES	NO
234829	female	38	orthopedics	2020-09-26	2020-10-14	18	YES	NO
234837	male	48	orthopedics	2020-09-26	2020-09-27	1	YES	NO
145085	female	76	thoracic surgery	2020-09-26	2020-09-30	4	NO	NO
234841	male	32	orthopedics	2020-09-26	2020-09-27	1	YES	NO
234840	male	16	orthopedics	2020-09-26	2020-09-30	4	YES	NO
234808	male	31	orthopedics	2020-09-26	2020-09-28	2	YES	NO
234894	male	39	neurosurgery	2020-09-27	2020-10-13	16	NO	NO
234922	female	46	orthopedics	2020-09-27	2020-10-23	26	YES	NO
234923	female	63	orthopedics	2020-09-28	2020-10-09	11	YES	NO
234985	male	58	orthopedics	2020-09-28	2020-10-03	5	NO	NO
234966	female	62	orthopedics	2020-09-28	2020-10-15	17	YES	NO
234961	male	11	orthopedics	2020-09-28	2020-09-30	2	YES	NO
234134	male	51	intensive care unit	2020-09-29	2020-10-28	29	NO	NO
234980	male	28	orthopedics	2020-09-29	2020-09-30	1	YES	NO
235091	male	59	intensive care unit	2020-09-30	2020-10-05	5	NO	NO
235189	male	64	neurosurgery	2020-10-02	2020-10-24	22	YES	NO
235155	female	75	orthopedics	2020-10-02	2020-10-05	3	YES	NO
235211	female	6	orthopedics	2020-10-03	2020-10-10	7	NO	NO
235212	male	42	orthopedics	2020-10-03	2020-10-11	8	YES	NO
235243	female	34	orthopedics	2020-10-03	2020-10-14	11	YES	NO
235229	male	22	thoracic surgery	2020-10-03	2020-10-09	6	YES	NO
235193	male	47	orthopedics	2020-10-03	2020-10-15	12	NO	NO
235217	female	40	orthopedics	2020-10-03	2020-11-04	32	YES	NO
235291	male	52	neurosurgery	2020-10-04	2020-10-22	18	YES	NO
235251	male	29	orthopedics	2020-10-04	2020-10-29	25	NO	NO
235272	male	60	orthopedics	2020-10-04	2020-10-08	4	YES	NO
167750	male	36	orthopedics	2020-10-04	2020-10-15	11	YES	NO
235339	male	24	thoracic surgery	2020-10-05	2020-10-08	3	YES	NO
235340	male	30	orthopedics	2020-10-05	2020-11-02	28	YES	NO
235293	male	15	orthopedics	2020-10-05	2020-10-06	1	NO	NO
235344	female	25	orthopedics	2020-10-05	2020-10-11	6	NO	NO
235352	male	33	orthopedics	2020-10-06	2020-10-09	3	YES	NO
235409	male	51	orthopedics	2020-10-06	2020-10-09	3	YES	NO
235391	female	58	orthopedics	2020-10-06	2020-10-16	10	YES	NO
235410	male	32	orthopedics	2020-10-06	2020-10-09	3	NO	NO
235387	male	57	orthopedics	2020-10-06	2020-10-19	13	YES	NO
235400	male	55	thoracic surgery	2020-10-06	2020-10-12	6	YES	NO
235486	male	42	orthopedics	2020-10-07	2020-10-15	8	NO	NO
235480	male	24	orthopedics	2020-10-07	2020-10-14	7	YES	NO
235485	female	44	orthopedics	2020-10-07	2020-10-10	3	NO	NO
235442	male	19	orthopedics	2020-10-07	2020-10-19	12	YES	NO
235566	male	62	neurosurgery	2020-10-08	2020-10-11	3	NO	NO
235490	male	32	orthopedics	2020-10-08	2020-11-02	25	NO	NO
235553	male	42	orthopedics	2020-10-08	2020-10-12	4	YES	NO
235550	female	26	orthopedics	2020-10-08	2020-10-09	1	NO	NO
235565	female	57	thoracic surgery	2020-10-08	2020-10-12	4	YES	NO
235568	male	38	orthopedics	2020-10-08	2020-10-10	2	YES	NO
234980	male	28	orthopedics	2020-10-08	2020-10-17	9	NO	NO
235654	male	64	urologic	2020-10-09	2020-10-29	20	YES	NO
235658	male	37	orthopedics	2020-10-09	2020-10-22	13	NO	NO
235655	male	49	orthopedics	2020-10-09	2020-10-13	4	NO	NO
235581	male	28	orthopedics	2020-10-09	2020-10-15	6	YES	NO
235637	male	49	orthopedics	2020-10-09	2020-10-11	2	YES	NO
235665	male	43	neurosurgery	2020-10-10	2020-10-11	1	YES	NO
235697	female	37	neurosurgery	2020-10-10	2020-10-27	17	YES	NO
235675	female	43	orthopedics	2020-10-10	2020-10-10	0	YES	NO
235723	female	29	orthopedics	2020-10-10	2020-10-15	5	NO	NO
235792	male	10	intensive care unit	2020-10-11	2020-10-15	4	NO	NO
235796	male	53	orthopedics	2020-10-11	2020-10-14	3	NO	NO
84226	male	49	orthopedics	2020-10-11	2020-10-15	4	YES	NO
235891	male	47	neurosurgery	2020-10-12	2020-10-20	8	YES	NO
235822	male	30	orthopedics	2020-10-12	2020-10-27	15	YES	NO
235820	female	52	orthopedics	2020-10-12	2020-10-19	7	YES	NO
235861	female	65	orthopedics	2020-10-12	2020-10-14	2	NO	NO
235814	male	42	orthopedics	2020-10-12	2020-11-05	24	NO	NO
235852	male	15	orthopedics	2020-10-12	2020-10-15	3	YES	NO
235954	female	62	orthopedics	2020-10-13	2020-10-18	5	YES	NO
235935	male	53	thoracic surgery	2020-10-13	2020-10-27	14	YES	NO
235993	female	34	orthopedics	2020-10-13	2020-11-02	20	YES	NO
235956	male	42	orthopedics	2020-10-13	2020-10-21	8	YES	NO
235930	female	31	orthopedics	2020-10-13	2020-10-23	10	NO	NO
235923	female	34	otolaryngology	2020-10-13	2020-10-18	5	YES	NO
236075	male	47	orthopedics	2020-10-14	2020-10-20	6	NO	NO
236131	female	10	intensive care unit	2020-10-15	2020-12-01	47	YES	NO
236134	male	52	orthopedics	2020-10-15	2020-12-22	68	NO	NO
227461	male	38	orthopedics	2020-10-15	2020-11-13	29	YES	NO
185995	male	65	orthopedics	2020-10-15	2020-10-26	11	YES	NO
236130	male	30	orthopedics	2020-10-15	2020-10-19	4	NO	NO
236113	male	25	otolaryngology	2020-10-15	2020-10-23	8	YES	NO
236213	male	46	urologic	2020-10-16	2020-12-02	47	YES	NO
236141	female	27	orthopedics	2020-10-16	2020-10-24	8	YES	NO
236162	female	31	orthopedics	2020-10-16	2020-10-30	14	YES	NO
236209	female	56	thoracic surgery	2020-10-16	2020-10-18	2	YES	NO
236211	male	23	orthopedics	2020-10-16	2020-10-24	8	YES	NO
236189	male	27	orthopedics	2020-10-16	2020-10-20	4	YES	NO
236188	male	21	orthopedics	2020-10-16	2020-10-19	3	NO	NO
236153	male	25	orthopedics	2020-10-16	2020-10-23	7	NO	NO
236279	male	35	orthopedics	2020-10-17	2020-11-09	23	YES	NO
236283	male	40	orthopedics	2020-10-17	2020-10-27	10	YES	NO
236277	male	40	orthopedics	2020-10-17	2020-10-27	10	YES	NO
236286	male	23	orthopedics	2020-10-17	2020-10-21	4	NO	NO
236227	male	15	thoracic surgery	2020-10-17	2020-10-18	1	YES	NO
236229	male	23	orthopedics	2020-10-17	2020-10-20	3	NO	NO
236274	female	57	orthopedics	2020-10-17	2020-10-21	4	YES	NO
236291	male	40	orthopedics	2020-10-17	2020-10-23	6	NO	NO
236223	male	59	orthopedics	2020-10-17	2020-10-21	4	YES	NO
236350	female	24	orthopedics	2020-10-18	2020-10-31	13	YES	NO
236366	female	19	neurosurgery	2020-10-19	2020-10-22	3	NO	NO
236451	female	46	neurosurgery	2020-10-19	2020-10-23	4	YES	NO
236409	male	51	orthopedics	2020-10-19	2020-11-23	35	NO	NO
236444	male	35	orthopedics	2020-10-19	2020-10-23	4	YES	NO
236424	female	40	orthopedics	2020-10-19	2020-10-27	8	YES	NO
236449	male	18	orthopedics	2020-10-19	2020-10-22	3	YES	NO
236371	male	19	orthopedics	2020-10-19	2020-10-21	2	NO	NO
236488	male	16	thoracic surgery	2020-10-20	2020-10-29	9	YES	NO
236515	male	33	orthopedics	2020-10-20	2020-11-20	31	YES	NO
236465	male	30	orthopedics	2020-10-20	2020-10-26	6	YES	NO
236516	male	38	orthopedics	2020-10-21	2020-11-02	12	YES	NO
236656	male	34	orthopedics	2020-10-22	2020-10-28	6	NO	NO
236632	male	60	orthopedics	2020-10-22	2020-11-08	17	YES	NO
236701	female	73	neurosurgery	2020-10-23	2020-10-25	2	NO	NO
236665	male	25	orthopedics	2020-10-23	2020-11-03	11	NO	NO
101973	male	45	neurosurgery	2020-10-24	2020-12-09	46	YES	NO
236724	female	56	orthopedics	2020-10-24	2020-11-06	13	YES	NO
236770	female	35	orthopedics	2020-10-24	2020-11-11	18	YES	NO
236783	female	48	orthopedics	2020-10-24	2020-10-25	1	YES	NO
236784	female	40	orthopedics	2020-10-24	2020-10-25	1	YES	NO
236720	female	36	orthopedics	2020-10-24	2020-10-31	7	YES	NO
236793	male	26	orthopedics	2020-10-25	2020-11-06	12	NO	NO
236828	female	68	thoracic surgery	2020-10-25	2020-11-21	27	YES	NO
236858	male	30	orthopedics	2020-10-25	2020-11-21	27	NO	NO
236864	female	46	orthopedics	2020-10-25	2020-10-29	4	YES	NO
236865	female	58	orthopedics	2020-10-25	2020-10-29	4	YES	NO
236832	male	51	orthopedics	2020-10-25	2020-10-30	5	NO	NO
236791	male	34	orthopedics	2020-10-25	2020-11-22	28	YES	NO
236508	female	37	orthopedics	2020-10-25	2020-11-03	9	YES	NO
236944	female	73	neurosurgery	2020-10-26	2020-10-28	2	YES	NO
236960	female	51	neurosurgery	2020-10-26	2020-11-04	9	NO	NO
236868	male	24	orthopedics	2020-10-26	2020-11-09	14	NO	NO
156667	female	62	orthopedics	2020-10-26	2020-10-31	5	NO	NO
236871	male	28	orthopedics	2020-10-26	2020-11-10	15	YES	NO
236896	female	68	orthopedics	2020-10-26	2020-11-04	9	YES	NO
236950	female	48	thoracic surgery	2020-10-26	2021-01-30	96	YES	NO
220041	male	28	orthopedics	2020-10-26	2020-11-09	14	YES	NO
230129	female	46	orthopedics	2020-10-26	2020-10-30	4	NO	NO
237015	male	31	orthopedics	2020-10-27	2020-11-02	6	YES	NO
237007	female	40	orthopedics	2020-10-27	2020-11-02	6	YES	NO
236961	male	22	orthopedics	2020-10-27	2020-10-28	1	YES	NO
236974	male	38	orthopedics	2020-10-27	2020-11-06	10	YES	NO
234134	male	51	intensive care unit	2020-10-28	2020-11-19	22	YES	NO
89748	male	13	neurosurgery	2020-10-28	2020-10-30	2	NO	NO
237123	male	49	neurosurgery	2020-10-28	2020-10-30	2	NO	NO
237127	male	71	neurosurgery	2020-10-28	2020-11-15	18	YES	NO
237095	male	19	orthopedics	2020-10-28	2020-10-30	2	NO	NO
237091	female	22	orthopedics	2020-10-28	2020-10-30	2	YES	NO
237194	male	10	neurosurgery	2020-10-29	2020-11-11	13	NO	NO
132641	male	57	orthopedics	2020-10-29	2020-12-10	42	NO	NO
237207	female	59	orthopedics	2020-10-29	2020-11-23	25	YES	NO
237132	male	45	orthopedics	2020-10-29	2020-11-02	4	YES	NO
237181	male	32	orthopedics	2020-10-29	2020-11-03	5	YES	NO
237187	male	20	orthopedics	2020-10-29	2020-11-05	7	NO	NO
237185	male	33	orthopedics	2020-10-29	2020-11-02	4	YES	NO
237251	female	71	thoracic surgery	2020-10-30	2020-11-02	3	YES	NO
237166	female	73	orthopedics	2020-10-30	2020-10-30	0	NO	NO
237263	male	68	orthopedics	2020-10-30	2020-11-08	9	YES	NO
237274	male	61	orthopedics	2020-10-30	2020-11-02	3	NO	NO
237308	female	70	thoracic surgery	2020-10-31	2020-11-23	23	YES	NO
237298	female	60	orthopedics	2020-10-31	2020-11-05	5	YES	NO
237313	male	56	orthopedics	2020-10-31	2020-11-10	10	YES	NO
237312	male	35	orthopedics	2020-10-31	2020-11-03	3	NO	NO
237404	male	49	orthopedics	2020-11-01	2020-11-09	8	NO	NO
237377	male	28	neurosurgery	2020-11-01	2020-12-09	38	NO	NO
237384	male	74	orthopedics	2020-11-01	2020-12-04	33	YES	NO
237383	male	42	orthopedics	2020-11-01	2020-11-16	15	YES	NO
237347	female	76	orthopedics	2020-11-01	2020-11-09	8	YES	NO
237402	male	50	orthopedics	2020-11-01	2020-11-03	2	NO	NO
221848	male	34	orthopedics	2020-11-01	2020-11-05	4	YES	NO
237381	male	47	orthopedics	2020-11-01	2020-11-04	3	YES	NO
237343	male	57	thoracic surgery	2020-11-01	2020-11-14	13	NO	NO
237325	male	24	orthopedics	2020-11-01	2020-11-05	4	YES	NO
237412	male	47	neurosurgery	2020-11-02	2020-12-10	38	NO	NO
209617	male	55	orthopedics	2020-11-02	2020-11-11	9	YES	NO
237470	male	28	orthopedics	2020-11-02	2020-11-10	8	YES	NO
237459	male	48	orthopedics	2020-11-02	2020-11-07	5	YES	NO
237588	male	56	urologic	2020-11-03	2020-11-06	3	YES	NO
237549	female	55	orthopedics	2020-11-03	2020-11-24	21	YES	NO
237558	male	45	orthopedics	2020-11-03	2020-11-15	12	YES	NO
237514	male	54	orthopedics	2020-11-03	2020-11-05	2	NO	NO
237564	female	37	orthopedics	2020-11-03	2020-11-11	8	NO	NO
237644	male	56	neurosurgery	2020-11-04	2020-11-13	9	YES	NO
237635	female	83	orthopedics	2020-11-04	2020-11-09	5	YES	NO
237664	male	38	thoracic surgery	2020-11-04	2020-11-19	15	YES	NO
187257	male	54	orthopedics	2020-11-04	2020-11-06	2	NO	NO
237671	male	42	orthopedics	2020-11-04	2020-11-25	21	YES	NO
231566	female	81	orthopedics	2020-11-04	2020-11-09	5	YES	NO
237751	male	30	neurosurgery	2020-11-05	2020-11-09	4	YES	NO
237709	female	69	orthopedics	2020-11-05	2020-11-09	4	YES	NO
237679	male	48	orthopedics	2020-11-05	2020-11-08	3	YES	NO
237829	male	29	neurosurgery	2020-11-06	2020-11-08	2	YES	NO
237775	male	81	orthopedics	2020-11-06	2020-12-31	55	NO	NO
237811	male	21	orthopedics	2020-11-06	2020-11-25	19	YES	NO
237823	male	66	orthopedics	2020-11-06	2020-11-18	12	YES	NO
237856	male	20	orthopedics	2020-11-07	2021-02-03	88	NO	NO
237841	male	40	orthopedics	2020-11-07	2020-11-10	3	YES	NO
237884	male	20	orthopedics	2020-11-07	2020-11-16	9	YES	NO
237895	male	71	neurosurgery	2020-11-08	2020-11-09	1	YES	NO
237896	male	54	orthopedics	2020-11-08	2021-01-06	59	NO	NO
237953	female	67	orthopedics	2020-11-08	2020-11-12	4	YES	NO
237948	female	35	orthopedics	2020-11-08	2020-11-10	2	YES	NO
237898	male	28	orthopedics	2020-11-08	2020-11-13	5	YES	NO
237957	male	53	orthopedics	2020-11-08	2020-11-10	2	YES	NO
221665	male	70	thoracic surgery	2020-11-09	2020-11-19	10	NO	NO
238048	male	44	orthopedics	2020-11-09	2020-11-16	7	YES	NO
237960	male	15	orthopedics	2020-11-09	2020-11-15	6	NO	NO
237965	male	30	orthopedics	2020-11-09	2020-11-25	16	YES	NO
97583	female	14	otolaryngology	2020-11-09	2020-11-11	2	YES	NO
238102	male	42	orthopedics	2020-11-10	2021-01-15	66	YES	NO
238147	male	25	orthopedics	2020-11-10	2020-11-27	17	NO	NO
238111	male	26	orthopedics	2020-11-10	2020-11-14	4	YES	NO
238080	female	44	orthopedics	2020-11-10	2020-11-14	4	YES	NO
238092	male	31	orthopedics	2020-11-10	2020-11-14	4	YES	NO
238245	female	42	orthopedics	2020-11-11	2020-12-28	47	NO	NO
108728	male	52	orthopedics	2020-11-11	2020-11-19	8	YES	NO
238203	female	39	orthopedics	2020-11-11	2020-11-20	9	NO	NO
238153	male	25	thoracic surgery	2020-11-11	2020-11-15	4	YES	NO
238276	male	43	orthopedics	2020-11-12	2020-11-23	11	NO	NO
238341	male	46	orthopedics	2020-11-13	2020-12-05	22	YES	NO
238391	male	34	orthopedics	2020-11-13	2020-12-01	18	YES	NO
237720	male	54	orthopedics	2020-11-13	2020-11-26	13	YES	NO
238353	male	31	orthopedics	2020-11-13	2020-11-18	5	YES	NO
238326	female	24	orthopedics	2020-11-13	2020-11-14	1	YES	NO
238394	male	28	thoracic surgery	2020-11-13	2020-11-15	2	YES	NO
238397	female	58	orthopedics	2020-11-14	2020-11-27	13	NO	NO
238395	male	26	orthopedics	2020-11-14	2020-11-23	9	YES	NO
238434	male	38	orthopedics	2020-11-14	2020-11-16	2	YES	NO
238444	male	58	orthopedics	2020-11-14	2020-11-27	13	NO	NO
238454	male	31	orthopedics	2020-11-14	2020-11-19	5	NO	NO
238532	male	58	neurosurgery	2020-11-15	2020-11-18	3	YES	NO
238461	female	31	neurosurgery	2020-11-15	2020-11-24	9	YES	NO
238528	male	27	orthopedics	2020-11-15	2020-12-04	19	YES	NO
238492	female	46	orthopedics	2020-11-15	2020-11-20	5	NO	NO
238533	male	72	orthopedics	2020-11-15	2020-11-28	13	NO	NO
238578	male	8	orthopedics	2020-11-16	2020-11-30	14	YES	NO
238632	female	80	orthopedics	2020-11-16	2020-11-17	1	NO	NO
238638	male	37	thoracic surgery	2020-11-16	2020-11-19	3	YES	NO
238378	male	37	orthopedics	2020-11-16	2020-11-21	5	YES	NO
238550	male	39	orthopedics	2020-11-16	2020-11-20	4	YES	NO
238729	male	49	neurosurgery	2020-11-17	2020-12-13	26	YES	NO
238686	male	29	orthopedics	2020-11-17	2020-12-05	18	YES	NO
238786	male	52	neurosurgery	2020-11-18	2020-12-02	14	YES	NO
238810	male	47	orthopedics	2020-11-18	2020-11-20	2	NO	NO
238768	female	51	orthopedics	2020-11-18	2020-11-23	5	YES	NO
238787	male	28	otolaryngology	2020-11-18	2020-11-23	5	YES	NO
238975	female	64	neurosurgery	2020-11-20	2020-12-08	18	YES	NO
238925	male	11	orthopedics	2020-11-20	2020-11-22	2	YES	NO
239036	male	55	ophthalmology	2020-11-21	2020-11-25	4	YES	NO
239033	male	52	orthopedics	2020-11-21	2020-12-27	36	NO	NO
239071	female	40	orthopedics	2020-11-22	2020-12-06	14	YES	NO
239110	female	23	orthopedics	2020-11-22	2020-11-26	4	YES	NO
239164	male	73	orthopedics	2020-11-23	2020-12-04	11	YES	NO
239119	male	38	neurosurgery	2020-11-23	2020-12-06	13	YES	NO
239118	female	77	orthopedics	2020-11-23	2020-11-23	0	YES	NO
239212	male	55	orthopedics	2020-11-23	2020-12-02	9	YES	NO
239117	male	44	orthopedics	2020-11-23	2020-12-01	8	NO	NO
239116	male	27	orthopedics	2020-11-23	2020-11-26	3	YES	NO
239132	male	38	thoracic surgery	2020-11-23	2020-11-27	4	NO	NO
239304	male	54	orthopedics	2020-11-24	2020-12-01	7	NO	NO
239306	male	48	orthopedics	2020-11-24	2020-12-08	14	YES	NO
239282	female	52	orthopedics	2020-11-24	2020-11-30	6	YES	NO
239311	male	50	orthopedics	2020-11-24	2020-12-12	18	YES	NO
239308	female	51	orthopedics	2020-11-24	2020-12-14	20	YES	NO
239396	male	14	orthopedics	2020-11-25	2020-12-18	23	NO	NO
239395	male	39	orthopedics	2020-11-25	2020-12-01	6	YES	NO
239360	male	40	thoracic surgery	2020-11-25	2020-11-29	4	YES	NO
239391	male	22	orthopedics	2020-11-25	2020-12-02	7	YES	NO
239389	male	40	orthopedics	2020-11-25	2020-11-29	4	YES	NO
239358	male	28	orthopedics	2020-11-25	2020-12-09	14	NO	NO
239452	female	34	intensive care unit	2020-11-26	2020-11-30	4	YES	NO
239471	male	71	neurosurgery	2020-11-26	2020-11-27	1	YES	NO
239451	male	62	neurosurgery	2020-11-26	2020-12-07	11	NO	NO
239427	female	23	orthopedics	2020-11-26	2020-11-30	4	YES	NO
239443	male	25	orthopedics	2020-11-26	2020-12-07	11	YES	NO
239444	male	32	orthopedics	2020-11-26	2020-11-30	4	NO	NO
239458	female	27	orthopedics	2020-11-26	2020-12-12	16	YES	NO
239449	male	19	orthopedics	2020-11-26	2020-12-04	8	YES	NO
239465	male	35	orthopedics	2020-11-26	2020-11-29	3	NO	NO
239408	female	32	otolaryngology	2020-11-26	2020-12-01	5	YES	NO
239518	male	49	orthopedics	2020-11-27	2020-12-22	25	YES	NO
239552	male	30	orthopedics	2020-11-27	2020-11-29	2	YES	NO
239489	female	57	orthopedics	2020-11-27	2020-12-04	7	YES	NO
239608	male	27	orthopedics	2020-11-28	2020-11-30	2	YES	NO
239703	male	65	neurosurgery	2020-11-29	2021-04-03	125	NO	NO
239634	female	84	orthopedics	2020-11-29	2020-12-10	11	NO	NO
239694	male	46	orthopedics	2020-11-29	2020-12-09	10	YES	NO
239668	male	25	thoracic surgery	2020-11-29	2021-01-18	50	YES	NO
239637	female	65	orthopedics	2020-11-29	2020-12-16	17	NO	NO
239633	female	40	orthopedics	2020-11-29	2020-11-29	0	YES	NO
239624	male	28	otolaryngology	2020-11-29	2020-12-02	3	YES	NO
239782	male	34	orthopedics	2020-11-30	2021-01-15	46	YES	NO
239708	male	43	orthopedics	2020-11-30	2020-12-04	4	NO	NO
239756	female	47	orthopedics	2020-11-30	2020-12-05	5	YES	NO
239764	male	49	orthopedics	2020-11-30	2020-12-08	8	YES	NO
239791	male	39	orthopedics	2020-11-30	2020-12-02	2	YES	NO
239714	female	28	ophthalmology	2020-11-30	2020-12-04	4	YES	NO
239844	male	48	neurosurgery	2020-12-01	2020-12-10	9	YES	NO
239776	female	56	neurosurgery	2020-12-01	2020-12-04	3	NO	NO
239825	male	74	orthopedics	2020-12-01	2020-12-05	4	YES	NO
239951	male	34	orthopedics	2020-12-02	2020-12-08	6	YES	NO
239955	male	40	orthopedics	2020-12-02	2020-12-03	1	YES	NO
239902	male	19	ophthalmology	2020-12-02	2020-12-05	3	NO	NO
239942	male	40	otolaryngology	2020-12-02	2020-12-06	4	YES	NO
239993	female	46	orthopedics	2020-12-03	2020-12-14	11	YES	NO
240006	male	57	orthopedics	2020-12-03	2021-01-11	39	YES	NO
118807	female	47	otolaryngology	2020-12-03	2020-12-07	4	YES	NO
240068	male	52	neurosurgery	2020-12-04	2020-12-22	18	NO	NO
240092	female	71	orthopedics	2020-12-04	2020-12-30	26	NO	NO
240042	female	55	orthopedics	2020-12-04	2020-12-15	11	YES	NO
240091	female	36	orthopedics	2020-12-04	2020-12-07	3	YES	NO
240098	male	78	orthopedics	2020-12-04	2020-12-18	14	YES	NO
240082	male	34	orthopedics	2020-12-04	2020-12-09	5	NO	NO
240166	male	44	orthopedics	2020-12-05	2020-12-22	17	YES	NO
240133	male	36	thoracic surgery	2020-12-05	2020-12-10	5	YES	NO
240103	male	22	orthopedics	2020-12-05	2020-12-11	6	NO	NO
240107	female	24	orthopedics	2020-12-05	2020-12-11	6	YES	NO
240134	male	36	orthopedics	2020-12-05	2020-12-31	26	NO	NO
240151	female	35	thoracic surgery	2020-12-05	2020-12-07	2	YES	NO
240240	female	64	orthopedics	2020-12-06	2020-12-27	21	YES	NO
240214	male	50	orthopedics	2020-12-06	2020-12-08	2	YES	NO
240117	male	42	orthopedics	2020-12-06	2020-12-12	6	NO	NO
240219	male	27	orthopedics	2020-12-06	2020-12-08	2	NO	NO
240249	male	61	neurosurgery	2020-12-07	2020-12-28	21	YES	NO
240310	male	9	orthopedics	2020-12-07	2020-12-30	23	YES	NO
240251	male	24	orthopedics	2020-12-07	2020-12-20	13	YES	NO
240278	male	44	orthopedics	2020-12-07	2020-12-22	15	YES	NO
240337	male	12	orthopedics	2020-12-07	2020-12-10	3	NO	NO
240334	female	51	orthopedics	2020-12-07	2020-12-11	4	YES	NO
240345	male	35	neurosurgery	2020-12-08	2020-12-10	2	NO	NO
240346	male	42	neurosurgery	2020-12-08	2020-12-14	6	YES	NO
240404	male	78	neurosurgery	2020-12-08	2020-12-15	7	YES	NO
240347	female	47	orthopedics	2020-12-08	2020-12-21	13	YES	NO
240344	male	45	orthopedics	2020-12-08	2021-01-31	54	NO	NO
240367	female	59	thoracic surgery	2020-12-08	2020-12-22	14	YES	NO
240408	male	52	orthopedics	2020-12-08	2021-02-09	63	YES	NO
240423	male	69	orthopedics	2020-12-08	2020-12-27	19	YES	NO
240418	male	48	orthopedics	2020-12-08	2021-01-04	27	NO	NO
240425	male	42	orthopedics	2020-12-08	2020-12-12	4	YES	NO
240426	male	37	orthopedics	2020-12-08	2020-12-12	4	YES	NO
240412	male	34	orthopedics	2020-12-08	2020-12-23	15	YES	NO
240430	female	17	orthopedics	2020-12-09	2020-12-20	11	YES	NO
240382	male	27	orthopedics	2020-12-09	2020-12-13	4	YES	NO
240472	male	39	orthopedics	2020-12-09	2020-12-12	3	YES	NO
240512	male	66	neurosurgery	2020-12-10	2020-12-29	19	YES	NO
240565	male	31	orthopedics	2020-12-10	2020-12-23	13	YES	NO
240532	male	34	orthopedics	2020-12-10	2020-12-15	5	NO	NO
240542	female	42	orthopedics	2020-12-10	2020-12-23	13	YES	NO
240530	male	54	orthopedics	2020-12-10	2020-12-18	8	NO	NO
240568	female	58	orthopedics	2020-12-10	2020-12-15	5	YES	NO
240549	male	31	orthopedics	2020-12-10	2020-12-11	1	YES	NO
240625	female	48	thoracic surgery	2020-12-11	2020-12-13	2	YES	NO
240572	male	16	orthopedics	2020-12-11	2021-01-11	31	NO	NO
240641	male	51	orthopedics	2020-12-11	2020-12-19	8	YES	NO
240623	male	46	orthopedics	2020-12-11	2020-12-15	4	YES	NO
240683	male	62	orthopedics	2020-12-12	2020-12-18	6	YES	NO
240676	female	93	neurosurgery	2020-12-12	2020-12-15	3	NO	NO
240549	male	31	orthopedics	2020-12-12	2020-12-19	7	YES	NO
240769	male	44	orthopedics	2020-12-13	2021-01-10	28	YES	NO
240775	male	42	neurosurgery	2020-12-13	2020-12-17	4	YES	NO
240741	male	76	neurosurgery	2020-12-13	2020-12-19	6	YES	NO
240701	female	31	orthopedics	2020-12-13	2020-12-19	6	NO	NO
240870	female	58	orthopedics	2020-12-14	2020-12-24	10	YES	NO
240864	female	34	orthopedics	2020-12-14	2020-12-24	10	YES	NO
240832	male	54	neurosurgery	2020-12-14	2021-02-25	73	YES	NO
240780	male	27	orthopedics	2020-12-14	2021-02-15	63	YES	NO
240783	male	18	orthopedics	2020-12-14	2020-12-15	1	NO	NO
240811	male	13	orthopedics	2020-12-14	2020-12-25	11	YES	NO
240859	male	45	thoracic surgery	2020-12-14	2020-12-28	14	NO	NO
240865	male	48	orthopedics	2020-12-14	2020-12-23	9	NO	NO
240867	male	59	orthopedics	2020-12-14	2020-12-29	15	YES	NO
240964	male	56	orthopedics	2020-12-15	2020-12-28	13	YES	NO
240959	female	57	orthopedics	2020-12-15	2021-01-06	22	YES	NO
240923	female	39	orthopedics	2020-12-15	2020-12-19	4	YES	NO
240919	male	27	orthopedics	2020-12-15	2020-12-18	3	YES	NO
240937	male	38	orthopedics	2020-12-15	2020-12-17	2	NO	NO
240950	male	60	orthopedics	2020-12-15	2020-12-19	4	YES	NO
240972	female	46	neurosurgery	2020-12-16	2020-12-30	14	YES	NO
241015	female	75	neurosurgery	2020-12-16	2020-12-21	5	NO	NO
240974	female	65	orthopedics	2020-12-16	2020-12-28	12	YES	NO
240971	male	33	orthopedics	2020-12-16	2020-12-28	12	YES	NO
241001	male	44	orthopedics	2020-12-16	2020-12-20	4	YES	NO
241048	male	53	thoracic surgery	2020-12-17	2020-12-25	8	NO	NO
84689	male	69	orthopedics	2020-12-17	2020-12-22	5	YES	NO
241092	male	50	orthopedics	2020-12-17	2020-12-17	0	YES	NO
241046	female	55	orthopedics	2020-12-17	2020-12-25	8	YES	NO
241155	male	52	otolaryngology	2020-12-18	2020-12-22	4	YES	NO
241150	female	72	neurosurgery	2020-12-18	2021-01-07	20	YES	NO
241175	male	55	orthopedics	2020-12-18	2021-01-14	27	NO	NO
241191	female	48	orthopedics	2020-12-18	2020-12-21	3	YES	NO
241203	male	43	orthopedics	2020-12-19	2021-01-21	33	YES	NO
241260	male	45	orthopedics	2020-12-19	2020-12-25	6	YES	NO
177418	female	70	orthopedics	2020-12-19	2021-01-05	17	YES	NO
190924	female	71	orthopedics	2020-12-19	2020-12-30	11	YES	NO
241205	male	25	orthopedics	2020-12-19	2020-12-19	0	NO	NO
241207	male	23	orthopedics	2020-12-19	2020-12-20	1	YES	NO
241331	female	38	orthopedics	2020-12-20	2021-01-01	12	NO	NO
241301	male	31	orthopedics	2020-12-20	2020-12-23	3	YES	NO
241282	female	36	orthopedics	2020-12-20	2020-12-30	10	YES	NO
241418	female	27	orthopedics	2020-12-21	2020-12-27	6	NO	NO
241386	male	36	orthopedics	2020-12-21	2020-12-28	7	YES	NO
241393	female	33	orthopedics	2020-12-21	2020-12-28	7	YES	NO
241376	male	42	orthopedics	2020-12-21	2020-12-28	7	NO	NO
241353	male	16	orthopedics	2020-12-21	2020-12-27	6	YES	NO
82364	male	50	neurosurgery	2020-12-22	2020-12-30	8	YES	NO
241585	female	38	orthopedics	2020-12-23	2020-12-28	5	YES	NO
241578	female	54	orthopedics	2020-12-23	2020-12-30	7	YES	NO
241567	male	25	orthopedics	2020-12-23	2020-12-27	4	YES	NO
194213	male	79	urologic	2020-12-24	2020-12-31	7	NO	NO
241629	male	26	orthopedics	2020-12-24	2020-12-31	7	YES	NO
241589	male	33	orthopedics	2020-12-24	2020-12-27	3	YES	NO
241648	male	31	orthopedics	2020-12-24	2021-01-06	13	NO	NO
241646	male	50	orthopedics	2020-12-24	2021-01-04	11	YES	NO
241592	male	14	otolaryngology	2020-12-24	2020-12-27	3	YES	NO
241660	male	40	neurosurgery	2020-12-25	2020-12-28	3	NO	NO
241697	male	34	neurosurgery	2020-12-25	2020-12-30	5	YES	NO
241653	male	50	orthopedics	2020-12-25	2020-12-30	5	YES	NO
241716	male	21	orthopedics	2020-12-25	2020-12-31	6	YES	NO
241747	male	61	neurosurgery	2020-12-26	2021-01-19	24	YES	NO
137292	female	82	orthopedics	2020-12-26	2020-12-26	0	YES	NO
241778	male	39	orthopedics	2020-12-26	2021-01-03	8	NO	NO
241847	male	46	urologic	2020-12-27	2021-01-30	34	YES	NO
241849	male	44	orthopedics	2020-12-27	2021-01-14	18	YES	NO
140890	female	82	orthopedics	2020-12-27	2021-01-08	12	YES	NO
147983	male	85	neurosurgery	2020-12-28	2020-12-31	3	NO	NO
241924	male	39	orthopedics	2020-12-28	2021-01-16	19	YES	NO
241855	male	40	orthopedics	2020-12-28	2021-01-08	11	YES	NO
241954	female	56	orthopedics	2020-12-28	2021-01-07	10	YES	NO
242004	male	44	orthopedics	2020-12-29	2021-01-01	3	YES	NO
242009	female	49	orthopedics	2020-12-29	2021-01-04	6	YES	NO
242005	female	42	orthopedics	2020-12-29	2021-01-01	3	NO	NO
242080	male	34	orthopedics	2020-12-30	2021-01-11	12	YES	NO
242034	male	54	orthopedics	2020-12-30	2021-01-11	12	NO	NO
100563	female	76	orthopedics	2020-12-30	2021-01-08	9	YES	NO
242096	female	57	neurosurgery	2020-12-31	2021-01-12	12	YES	NO
242136	male	49	neurosurgery	2020-12-31	2021-02-06	37	YES	NO
242155	male	51	orthopedics	2020-12-31	2021-01-11	11	NO	NO
242159	female	99	orthopedics	2020-12-31	2021-01-01	1	YES	NO
242152	female	25	orthopedics	2020-12-31	2021-01-02	2	NO	NO
242154	male	37	orthopedics	2020-12-31	2021-01-03	3	YES	NO
242198	female	66	orthopedics	2021-01-01	2021-01-18	17	YES	NO
242173	male	47	orthopedics	2021-01-01	2021-01-04	3	YES	NO
242272	male	87	orthopedics	2021-01-02	2021-01-23	21	NO	NO
242238	male	47	orthopedics	2021-01-02	2021-01-06	4	YES	NO
242270	female	59	orthopedics	2021-01-02	2021-01-05	3	NO	NO
242278	male	34	neurosurgery	2021-01-03	2021-01-03	0	YES	NO
242282	male	19	orthopedics	2021-01-03	2021-01-11	8	YES	NO
242327	male	54	orthopedics	2021-01-03	2021-01-05	2	NO	NO
242321	male	56	orthopedics	2021-01-03	2021-01-06	3	YES	NO
241989	female	29	orthopedics	2021-01-03	2021-01-19	16	YES	NO
242399	male	55	orthopedics	2021-01-04	2021-01-16	12	YES	NO
242424	male	58	orthopedics	2021-01-04	2021-01-16	12	NO	NO
242358	male	52	orthopedics	2021-01-04	2021-01-05	1	YES	NO
242421	male	39	orthopedics	2021-01-04	2021-01-13	9	NO	NO
242502	male	22	thoracic surgery	2021-01-05	2021-01-18	13	YES	NO
242501	male	52	orthopedics	2021-01-05	2021-01-29	24	YES	NO
242513	male	24	orthopedics	2021-01-05	2021-01-29	24	YES	NO
242478	male	31	orthopedics	2021-01-05	2021-01-08	3	YES	NO
242437	female	26	orthopedics	2021-01-05	2021-02-05	31	YES	NO
242517	male	44	neurosurgery	2021-01-06	2021-01-13	7	NO	NO
242638	female	86	orthopedics	2021-01-07	2021-01-28	21	YES	NO
242604	male	13	orthopedics	2021-01-07	2021-01-11	4	YES	NO
242594	male	37	orthopedics	2021-01-07	2021-01-07	0	NO	NO
160318	female	41	orthopedics	2021-01-07	2021-01-09	2	YES	NO
242539	male	34	orthopedics	2021-01-07	2021-01-10	3	NO	NO
242678	male	44	orthopedics	2021-01-08	2021-01-26	18	YES	NO
242742	female	36	orthopedics	2021-01-08	2021-01-22	14	NO	NO
242729	female	78	orthopedics	2021-01-08	2021-01-20	12	YES	NO
242680	female	19	thoracic surgery	2021-01-08	2021-01-19	11	YES	NO
242642	male	25	orthopedics	2021-01-08	2021-01-18	10	YES	NO
242714	male	33	orthopedics	2021-01-08	2021-01-11	3	NO	NO
242739	male	31	orthopedics	2021-01-08	2021-01-19	11	YES	NO
242803	male	51	orthopedics	2021-01-09	2021-01-20	11	NO	NO
242744	male	28	orthopedics	2021-01-09	2021-01-16	7	YES	NO
242804	male	28	orthopedics	2021-01-09	2021-01-12	3	YES	NO
242814	female	51	intensive care unit	2021-01-10	2021-01-13	3	YES	NO
242871	male	38	orthopedics	2021-01-10	2021-01-25	15	NO	NO
242869	male	21	neurosurgery	2021-01-10	2021-01-15	5	YES	NO
242851	female	50	orthopedics	2021-01-10	2021-01-18	8	YES	NO
242879	male	48	orthopedics	2021-01-10	2021-01-18	8	YES	NO
242875	male	43	orthopedics	2021-01-10	2021-01-15	5	NO	NO
242774	male	47	orthopedics	2021-01-10	2021-01-19	9	NO	NO
242962	male	75	orthopedics	2021-01-11	2021-01-24	13	YES	NO
242947	male	33	orthopedics	2021-01-11	2021-02-03	23	NO	NO
242963	male	19	orthopedics	2021-01-11	2021-01-21	10	YES	NO
242960	male	47	orthopedics	2021-01-11	2021-01-27	16	NO	NO
242887	male	46	orthopedics	2021-01-11	2021-01-22	11	YES	NO
242910	female	63	orthopedics	2021-01-11	2021-01-16	5	YES	NO
242965	male	53	orthopedics	2021-01-11	2021-01-17	6	YES	NO
243046	male	52	orthopedics	2021-01-12	2021-01-19	7	NO	NO
243042	male	31	orthopedics	2021-01-12	2021-01-17	5	YES	NO
242974	male	31	orthopedics	2021-01-12	2021-01-27	15	YES	NO
243047	male	33	orthopedics	2021-01-13	2021-01-19	6	YES	NO
243114	male	48	neurosurgery	2021-01-13	2021-01-18	5	YES	NO
243109	male	29	orthopedics	2021-01-13	2021-01-28	15	YES	NO
243108	male	33	orthopedics	2021-01-13	2021-01-14	1	NO	NO
243085	male	43	orthopedics	2021-01-13	2021-01-23	10	YES	NO
243111	female	16	orthopedics	2021-01-13	2021-01-20	7	YES	NO
243173	male	82	neurosurgery	2021-01-14	2021-01-26	12	NO	NO
243155	male	34	orthopedics	2021-01-14	2021-01-15	1	NO	NO
237884	male	20	orthopedics	2021-01-14	2021-01-18	4	YES	NO
243142	male	58	orthopedics	2021-01-14	2021-01-18	4	NO	NO
243223	male	40	orthopedics	2021-01-15	2021-02-01	17	YES	NO
243195	male	50	orthopedics	2021-01-15	2021-02-03	19	YES	NO
243209	male	46	thoracic surgery	2021-01-15	2021-01-27	12	YES	NO
243234	female	49	orthopedics	2021-01-15	2021-02-01	17	YES	NO
243236	male	38	orthopedics	2021-01-15	2021-02-01	17	NO	NO
243178	male	39	orthopedics	2021-01-15	2021-01-18	3	YES	NO
209987	female	88	orthopedics	2021-01-15	2021-01-26	11	YES	NO
243235	male	56	orthopedics	2021-01-15	2021-01-17	2	NO	NO
243147	male	52	orthopedics	2021-01-16	2021-01-26	10	NO	NO
243310	female	47	neurosurgery	2021-01-17	2021-01-23	6	YES	NO
243347	male	44	orthopedics	2021-01-17	2021-01-26	9	YES	NO
243465	male	24	neurosurgery	2021-01-18	2021-01-30	12	NO	NO
127465	female	76	orthopedics	2021-01-18	2021-01-29	11	YES	NO
243433	female	46	orthopedics	2021-01-18	2021-01-20	2	YES	NO
243466	male	18	orthopedics	2021-01-18	2021-01-21	3	YES	NO
243461	male	38	orthopedics	2021-01-18	2021-01-29	11	YES	NO
241453	female	50	orthopedics	2021-01-18	2021-02-05	18	NO	NO
243541	male	57	intensive care unit	2021-01-19	2021-01-28	9	YES	NO
243517	male	56	orthopedics	2021-01-19	2021-01-21	2	YES	NO
243540	male	30	orthopedics	2021-01-19	2021-01-24	5	YES	NO
243552	male	7	orthopedics	2021-01-19	2021-01-26	7	YES	NO
243485	male	9	orthopedics	2021-01-19	2021-01-24	5	NO	NO
243488	female	12	ophthalmology	2021-01-19	2021-01-24	5	NO	NO
243634	male	51	orthopedics	2021-01-20	2021-01-25	5	YES	NO
243566	female	54	orthopedics	2021-01-20	2021-01-28	8	NO	NO
243696	male	25	orthopedics	2021-01-21	2021-02-04	14	YES	NO
243639	female	38	thoracic surgery	2021-01-21	2021-01-29	8	YES	NO
243698	female	27	orthopedics	2021-01-22	2021-01-22	0	YES	NO
243832	female	57	orthopedics	2021-01-23	2021-03-30	66	YES	NO
243882	male	5	neurosurgery	2021-01-24	2021-01-28	4	YES	NO
240404	male	78	orthopedics	2021-01-24	2021-02-10	17	YES	NO
243990	male	26	intensive care unit	2021-01-25	2021-01-29	4	NO	NO
243910	male	30	orthopedics	2021-01-25	2021-01-25	0	YES	NO
243933	female	49	orthopedics	2021-01-25	2021-02-02	8	YES	NO
244045	male	63	orthopedics	2021-01-26	2021-02-07	12	YES	NO
244041	male	58	neurosurgery	2021-01-26	2021-01-31	5	YES	NO
244073	female	73	orthopedics	2021-01-26	2021-02-10	15	YES	NO
244003	male	33	orthopedics	2021-01-26	2021-01-29	3	NO	NO
230525	male	32	orthopedics	2021-01-26	2021-02-04	9	YES	NO
244077	female	61	intensive care unit	2021-01-27	2021-05-19	112	YES	NO
244140	female	86	orthopedics	2021-01-27	2021-02-11	15	NO	NO
244108	male	44	orthopedics	2021-01-27	2021-01-30	3	YES	NO
244155	female	24	orthopedics	2021-01-27	2021-01-28	1	YES	NO
244232	male	37	orthopedics	2021-01-28	2021-02-01	4	YES	NO
244221	male	47	orthopedics	2021-01-28	2021-03-20	51	YES	NO
244282	male	5	neurosurgery	2021-01-29	2021-01-31	2	NO	NO
244253	female	28	orthopedics	2021-01-29	2021-02-05	7	YES	NO
244265	male	50	orthopedics	2021-01-29	2021-02-04	6	YES	NO
244333	female	64	orthopedics	2021-01-30	2021-02-07	8	YES	NO
244347	female	55	orthopedics	2021-01-30	2021-02-09	10	NO	NO
244348	female	61	orthopedics	2021-01-30	2021-02-03	4	YES	NO
219574	female	70	orthopedics	2021-01-30	2021-02-08	9	YES	NO
244308	male	31	orthopedics	2021-01-30	2021-02-05	6	YES	NO
244350	male	45	orthopedics	2021-01-30	2021-02-05	6	YES	NO
244359	male	43	thoracic surgery	2021-01-30	2021-02-25	26	YES	NO
244444	female	36	orthopedics	2021-01-31	2021-02-03	3	NO	NO
244442	female	55	orthopedics	2021-01-31	2021-02-03	3	YES	NO
244414	male	20	orthopedics	2021-01-31	2021-02-03	3	YES	NO
244411	male	46	orthopedics	2021-01-31	2021-02-02	2	YES	NO
244529	male	22	orthopedics	2021-02-01	2021-02-11	10	YES	NO
244409	female	36	orthopedics	2021-02-01	2021-02-05	4	YES	NO
244485	male	56	otolaryngology	2021-02-01	2021-02-06	5	YES	NO
104694	male	8	neurosurgery	2021-02-02	2021-02-04	2	NO	NO
244591	male	50	orthopedics	2021-02-02	2021-02-05	3	NO	NO
244583	male	32	orthopedics	2021-02-02	2021-02-07	5	YES	NO
244579	male	31	orthopedics	2021-02-02	2021-02-05	3	YES	NO
244542	male	34	orthopedics	2021-02-02	2021-02-05	3	NO	NO
244677	male	36	intensive care unit	2021-02-03	2021-02-06	3	YES	NO
237625	male	46	orthopedics	2021-02-03	2021-02-10	7	YES	NO
244681	female	32	orthopedics	2021-02-03	2021-02-07	4	YES	NO
244673	female	61	orthopedics	2021-02-03	2021-02-09	6	YES	NO
244757	female	58	orthopedics	2021-02-04	2021-02-07	3	NO	NO
244760	male	25	neurosurgery	2021-02-05	2021-02-09	4	YES	NO
180730	female	55	orthopedics	2021-02-05	2021-02-19	14	YES	NO
244733	male	65	orthopedics	2021-02-05	2021-02-09	4	YES	NO
244789	male	59	orthopedics	2021-02-05	2021-02-08	3	YES	NO
244819	male	25	orthopedics	2021-02-06	2021-02-14	8	YES	NO
116492	male	59	orthopedics	2021-02-06	2021-02-07	1	YES	NO
244930	female	50	orthopedics	2021-02-07	2021-02-10	3	YES	NO
244892	male	18	orthopedics	2021-02-07	2021-02-08	1	YES	NO
244886	female	44	orthopedics	2021-02-07	2021-02-09	2	NO	NO
244847	female	30	orthopedics	2021-02-07	2021-02-09	2	YES	NO
244937	male	25	orthopedics	2021-02-08	2021-02-13	5	YES	NO
244990	female	17	orthopedics	2021-02-08	2021-02-15	7	YES	NO
245001	female	36	orthopedics	2021-02-08	2021-02-11	3	NO	NO
245030	female	65	orthopedics	2021-02-09	2021-02-17	8	YES	NO
245098	female	32	orthopedics	2021-02-11	2021-02-12	1	YES	NO
245091	female	31	orthopedics	2021-02-11	2021-02-12	1	YES	NO
245116	male	8	orthopedics	2021-02-12	2021-02-17	5	YES	NO
245117	female	76	orthopedics	2021-02-12	2021-02-14	2	YES	NO
245176	male	19	neurosurgery	2021-02-14	2021-03-13	27	YES	NO
245182	male	27	orthopedics	2021-02-15	2021-02-18	3	NO	NO
245224	male	37	orthopedics	2021-02-16	2021-02-26	10	YES	NO
245225	female	44	orthopedics	2021-02-16	2021-02-24	8	YES	NO
245228	male	32	orthopedics	2021-02-16	2021-02-20	4	NO	NO
245240	female	48	orthopedics	2021-02-16	2021-02-19	3	YES	NO
245346	female	30	orthopedics	2021-02-17	2021-03-10	21	NO	NO
245342	male	24	orthopedics	2021-02-17	2021-03-09	20	YES	NO
245343	female	33	orthopedics	2021-02-17	2021-02-20	3	YES	NO
245413	male	31	neurosurgery	2021-02-18	2021-02-22	4	NO	NO
245344	male	37	orthopedics	2021-02-18	2021-03-10	20	YES	NO
245363	female	51	orthopedics	2021-02-18	2021-02-22	4	YES	NO
245472	male	27	intensive care unit	2021-02-19	2021-02-22	3	NO	NO
244224	female	91	orthopedics	2021-02-19	2021-03-05	14	YES	NO
245447	female	49	orthopedics	2021-02-19	2021-02-23	4	NO	NO
245547	female	47	orthopedics	2021-02-20	2021-02-24	4	YES	NO
245474	female	41	orthopedics	2021-02-20	2021-02-25	5	YES	NO
245491	male	19	orthopedics	2021-02-20	2021-02-25	5	NO	NO
245634	male	45	neurosurgery	2021-02-21	2021-03-12	19	YES	NO
245530	male	6	orthopedics	2021-02-21	2021-02-25	4	YES	NO
245690	male	39	orthopedics	2021-02-22	2021-02-26	4	YES	NO
245653	male	37	orthopedics	2021-02-22	2021-02-26	4	NO	NO
245784	male	5	urologic	2021-02-23	2021-03-01	6	YES	NO
245737	male	39	orthopedics	2021-02-23	2021-03-03	8	YES	NO
245761	female	51	orthopedics	2021-02-23	2021-02-27	4	YES	NO
172957	male	46	orthopedics	2021-02-23	2021-03-08	13	YES	NO
223264	male	67	neurosurgery	2021-02-24	2021-03-20	24	NO	NO
245787	male	39	orthopedics	2021-02-24	2021-03-26	30	YES	NO
245851	male	58	orthopedics	2021-02-24	2021-03-02	6	YES	NO
245860	male	39	orthopedics	2021-02-24	2021-02-26	2	YES	NO
245786	male	38	orthopedics	2021-02-24	2021-02-28	4	NO	NO
245907	female	46	orthopedics	2021-02-25	2021-03-08	11	YES	NO
245900	male	54	hepatobiliary surgery	2021-02-25	2021-03-22	25	NO	NO
245987	male	36	orthopedics	2021-02-26	2021-03-16	18	YES	NO
245956	male	39	orthopedics	2021-02-26	2021-03-03	5	NO	NO
246025	female	61	orthopedics	2021-02-26	2021-03-16	18	NO	NO
246021	male	42	orthopedics	2021-02-26	2021-03-17	19	YES	NO
246022	male	48	orthopedics	2021-02-26	2021-03-02	4	NO	NO
245962	male	33	orthopedics	2021-02-26	2021-03-03	5	YES	NO
246041	female	69	orthopedics	2021-02-27	2021-03-12	13	YES	NO
246032	male	44	orthopedics	2021-02-27	2021-03-08	9	NO	NO
246162	male	42	orthopedics	2021-02-28	2021-03-16	16	YES	NO
246063	male	42	orthopedics	2021-02-28	2021-03-01	1	YES	NO
245932	male	51	orthopedics	2021-02-28	2021-03-08	8	YES	NO
246103	male	40	orthopedics	2021-02-28	2021-03-06	6	NO	NO
246240	male	44	neurosurgery	2021-03-01	2021-03-19	18	YES	NO
246236	female	70	orthopedics	2021-03-01	2021-03-22	21	YES	NO
246269	male	34	orthopedics	2021-03-01	2021-03-08	7	NO	NO
246261	male	54	orthopedics	2021-03-01	2021-03-03	2	YES	NO
246258	male	34	orthopedics	2021-03-01	2021-03-05	4	YES	NO
240532	male	34	orthopedics	2021-03-01	2021-03-07	6	YES	NO
194140	male	41	orthopedics	2021-03-01	2021-03-02	1	YES	NO
246265	male	25	orthopedics	2021-03-01	2021-03-06	5	YES	NO
246360	male	48	neurosurgery	2021-03-02	2021-03-12	10	NO	NO
246291	male	62	orthopedics	2021-03-02	2021-03-19	17	YES	NO
246297	female	66	orthopedics	2021-03-02	2021-03-15	13	YES	NO
225638	male	29	orthopedics	2021-03-02	2021-03-15	13	NO	NO
246362	female	34	orthopedics	2021-03-02	2021-03-07	5	YES	NO
246459	male	44	orthopedics	2021-03-03	2021-03-05	2	YES	NO
246448	male	36	orthopedics	2021-03-03	2021-03-06	3	YES	NO
246451	male	78	orthopedics	2021-03-04	2021-03-11	7	YES	NO
246511	male	51	thoracic surgery	2021-03-04	2021-03-07	3	NO	NO
246425	female	37	orthopedics	2021-03-04	2021-03-15	11	YES	NO
246622	female	64	orthopedics	2021-03-05	2021-03-09	4	YES	NO
209625	female	89	orthopedics	2021-03-05	2021-03-21	16	YES	NO
246599	female	54	orthopedics	2021-03-05	2021-05-03	59	NO	NO
246586	female	52	orthopedics	2021-03-05	2021-03-09	4	YES	NO
113136	male	37	orthopedics	2021-03-05	2021-03-12	7	YES	NO
246585	male	50	ophthalmology	2021-03-05	2021-03-10	5	YES	NO
246628	female	46	neurosurgery	2021-03-06	2021-03-20	14	YES	NO
246689	male	39	orthopedics	2021-03-06	2021-03-08	2	NO	NO
246686	male	30	orthopedics	2021-03-06	2021-03-09	3	YES	NO
246751	female	71	orthopedics	2021-03-07	2021-03-11	4	YES	NO
246781	male	33	orthopedics	2021-03-07	2021-03-09	2	NO	NO
246783	male	30	orthopedics	2021-03-07	2021-03-12	5	YES	NO
246070	male	20	orthopedics	2021-03-07	2021-03-20	13	YES	NO
246715	male	23	orthopedics	2021-03-07	2021-03-11	4	NO	NO
246879	male	24	otolaryngology	2021-03-08	2021-03-10	2	YES	NO
246890	male	49	neurosurgery	2021-03-08	2021-03-15	7	YES	NO
246836	male	90	orthopedics	2021-03-08	2021-03-18	10	NO	NO
246810	male	36	orthopedics	2021-03-08	2021-03-12	4	YES	NO
246889	male	46	orthopedics	2021-03-08	2021-03-10	2	YES	NO
246875	male	22	orthopedics	2021-03-08	2021-03-10	2	NO	NO
246827	male	53	orthopedics	2021-03-08	2021-03-11	3	NO	NO
246806	male	19	ophthalmology	2021-03-08	2021-03-14	6	YES	NO
196645	male	50	orthopedics	2021-03-09	2021-03-29	20	YES	NO
246858	female	40	orthopedics	2021-03-09	2021-03-14	5	YES	NO
246947	male	22	orthopedics	2021-03-09	2021-03-13	4	YES	NO
247066	male	59	orthopedics	2021-03-10	2021-03-13	3	NO	NO
247031	male	52	orthopedics	2021-03-10	2021-03-14	4	YES	NO
247072	male	25	neurosurgery	2021-03-11	2021-03-12	1	YES	NO
247140	male	57	neurosurgery	2021-03-11	2021-03-15	4	YES	NO
247104	female	45	orthopedics	2021-03-11	2021-03-30	19	YES	NO
247116	male	16	orthopedics	2021-03-11	2021-03-15	4	NO	NO
247101	male	37	orthopedics	2021-03-11	2021-03-17	6	YES	NO
145626	male	47	orthopedics	2021-03-12	2021-03-24	12	NO	NO
247215	female	58	orthopedics	2021-03-12	2021-03-22	10	YES	NO
247209	female	38	orthopedics	2021-03-12	2021-03-29	17	NO	NO
247220	male	32	orthopedics	2021-03-12	2021-03-15	3	YES	NO
247291	male	31	orthopedics	2021-03-13	2021-03-22	9	YES	NO
247138	female	57	orthopedics	2021-03-13	2021-03-22	9	YES	NO
247262	male	57	orthopedics	2021-03-13	2021-03-19	6	YES	NO
247299	male	46	orthopedics	2021-03-13	2021-04-11	29	NO	NO
247385	male	48	orthopedics	2021-03-14	2021-03-22	8	NO	NO
247377	male	54	orthopedics	2021-03-14	2021-03-17	3	YES	NO
247383	male	27	orthopedics	2021-03-14	2021-03-17	3	YES	NO
247446	male	3	neurosurgery	2021-03-15	2021-03-16	1	YES	NO
247484	male	49	orthopedics	2021-03-15	2021-03-24	9	YES	NO
247454	male	48	orthopedics	2021-03-15	2021-05-15	61	YES	NO
247435	male	40	orthopedics	2021-03-15	2021-03-17	2	YES	NO
247491	female	24	orthopedics	2021-03-16	2021-03-31	15	NO	NO
247578	female	77	orthopedics	2021-03-16	2021-03-31	15	YES	NO
247518	female	39	thoracic surgery	2021-03-16	2021-03-21	5	YES	NO
247596	male	33	orthopedics	2021-03-16	2021-03-29	13	NO	NO
247597	male	38	orthopedics	2021-03-16	2021-04-02	17	YES	NO
247590	male	36	orthopedics	2021-03-16	2021-03-18	2	YES	NO
247487	male	48	orthopedics	2021-03-16	2021-03-26	10	NO	NO
119119	female	45	orthopedics	2021-03-16	2021-03-19	3	YES	NO
247683	female	58	orthopedics	2021-03-17	2021-04-10	24	NO	NO
247663	male	30	orthopedics	2021-03-17	2021-03-21	4	YES	NO
247670	male	47	orthopedics	2021-03-17	2021-03-21	4	YES	NO
247699	male	51	orthopedics	2021-03-17	2021-03-21	4	YES	NO
247788	male	42	orthopedics	2021-03-18	2021-03-30	12	YES	NO
247747	male	65	orthopedics	2021-03-18	2021-03-31	13	NO	NO
247786	male	18	orthopedics	2021-03-18	2021-03-22	4	YES	NO
247863	male	13	orthopedics	2021-03-19	2021-03-19	0	YES	NO
247933	female	64	neurosurgery	2021-03-20	2021-04-05	16	NO	NO
247928	male	69	neurosurgery	2021-03-20	2021-03-30	10	YES	NO
247916	male	48	orthopedics	2021-03-20	2021-04-06	17	YES	NO
247815	female	47	orthopedics	2021-03-20	2021-03-29	9	YES	NO
247921	female	59	orthopedics	2021-03-20	2021-03-21	1	NO	NO
247927	male	52	orthopedics	2021-03-20	2021-04-16	27	YES	NO
247937	male	27	orthopedics	2021-03-20	2021-03-30	10	YES	NO
198991	female	72	orthopedics	2021-03-20	2021-03-29	9	NO	NO
247994	male	30	neurosurgery	2021-03-21	2021-04-02	12	YES	NO
248004	female	64	orthopedics	2021-03-21	2021-04-12	22	YES	NO
248002	male	34	orthopedics	2021-03-21	2021-03-30	9	NO	NO
248107	male	43	orthopedics	2021-03-22	2021-04-02	11	YES	NO
248039	male	15	orthopedics	2021-03-22	2021-03-25	3	NO	NO
248070	male	52	orthopedics	2021-03-22	2021-04-06	15	YES	NO
248211	male	21	orthopedics	2021-03-23	2021-05-06	44	NO	NO
248061	female	38	orthopedics	2021-03-23	2021-03-23	0	YES	NO
248163	female	58	thoracic surgery	2021-03-23	2021-03-31	8	YES	NO
242340	male	29	orthopedics	2021-03-23	2021-03-29	6	NO	NO
248150	female	51	orthopedics	2021-03-23	2021-03-28	5	YES	NO
248215	female	27	orthopedics	2021-03-23	2021-03-30	7	YES	NO
248116	female	74	orthopedics	2021-03-23	2021-04-12	20	NO	NO
248218	male	60	neurosurgery	2021-03-24	2021-04-26	33	YES	NO
248263	male	37	orthopedics	2021-03-24	2021-04-07	14	YES	NO
248294	male	41	orthopedics	2021-03-24	2021-04-02	9	NO	NO
248301	male	49	orthopedics	2021-03-24	2021-04-21	28	NO	NO
248300	male	47	orthopedics	2021-03-24	2021-04-08	15	YES	NO
248304	male	25	orthopedics	2021-03-24	2021-04-01	8	YES	NO
248305	female	26	orthopedics	2021-03-24	2021-03-26	2	NO	NO
248403	male	19	urologic	2021-03-25	2021-04-01	7	YES	NO
248310	male	25	orthopedics	2021-03-25	2021-03-29	4	NO	NO
248363	male	22	orthopedics	2021-03-25	2021-03-31	6	YES	NO
248448	female	29	neurosurgery	2021-03-26	2021-04-03	8	YES	NO
248486	female	59	orthopedics	2021-03-26	2021-04-03	8	NO	NO
248446	male	38	orthopedics	2021-03-26	2021-03-27	1	YES	NO
248451	male	35	orthopedics	2021-03-26	2021-03-29	3	YES	NO
248414	male	41	orthopedics	2021-03-26	2021-03-31	5	YES	NO
248482	male	57	orthopedics	2021-03-26	2021-05-08	43	YES	NO
248492	male	47	neurosurgery	2021-03-27	2021-04-15	19	YES	NO
248529	male	24	orthopedics	2021-03-27	2021-04-15	19	YES	NO
248560	male	51	orthopedics	2021-03-27	2021-04-01	5	NO	NO
248494	male	22	orthopedics	2021-03-27	2021-03-31	4	YES	NO
248555	male	25	orthopedics	2021-03-27	2021-03-31	4	NO	NO
248612	male	51	orthopedics	2021-03-28	2021-04-09	12	YES	NO
248615	female	64	orthopedics	2021-03-28	2021-04-20	23	YES	NO
248640	male	24	orthopedics	2021-03-28	2021-04-02	5	YES	NO
248737	male	40	neurosurgery	2021-03-29	2021-05-08	40	YES	NO
248691	male	31	orthopedics	2021-03-29	2021-05-07	39	NO	NO
248685	male	44	orthopedics	2021-03-29	2021-04-02	4	YES	NO
248657	female	53	orthopedics	2021-03-29	2021-04-08	10	YES	NO
248736	male	41	orthopedics	2021-03-29	2021-04-06	8	YES	NO
248742	male	63	orthopedics	2021-03-29	2021-04-02	4	YES	NO
248684	male	28	orthopedics	2021-03-29	2021-03-30	1	NO	NO
248708	female	46	orthopedics	2021-03-29	2021-04-01	3	YES	NO
248830	male	75	neurosurgery	2021-03-30	2021-04-07	8	NO	NO
248832	male	45	orthopedics	2021-03-30	2021-04-02	3	YES	NO
248793	male	56	orthopedics	2021-03-30	2021-04-09	10	YES	NO
234375	female	64	orthopedics	2021-03-30	2021-04-05	6	YES	NO
248835	female	28	orthopedics	2021-03-30	2021-04-06	7	YES	NO
248801	female	38	orthopedics	2021-03-30	2021-04-10	11	YES	NO
248932	male	46	thoracic surgery	2021-03-31	2021-04-06	6	NO	NO
248906	female	50	orthopedics	2021-03-31	2021-04-08	8	YES	NO
248844	male	39	orthopedics	2021-03-31	2021-04-03	3	YES	NO
248842	male	25	orthopedics	2021-03-31	2021-04-04	4	YES	NO
248929	male	25	orthopedics	2021-03-31	2021-04-05	5	NO	NO
248860	male	22	orthopedics	2021-03-31	2021-04-08	8	YES	NO
248945	female	19	neurosurgery	2021-04-01	2021-04-01	0	YES	NO
248999	female	85	neurosurgery	2021-04-01	2021-04-02	1	NO	NO
215059	male	48	orthopedics	2021-04-01	2021-04-20	19	YES	NO
249025	male	75	orthopedics	2021-04-02	2021-04-18	16	YES	NO
229633	female	31	orthopedics	2021-04-02	2021-04-03	1	YES	NO
249099	male	15	orthopedics	2021-04-02	2021-04-10	8	YES	NO
249098	male	39	orthopedics	2021-04-02	2021-04-06	4	NO	NO
249062	male	41	orthopedics	2021-04-02	2021-04-07	5	YES	NO
249068	male	32	hepatobiliary surgery	2021-04-02	2021-04-06	4	YES	NO
249160	female	78	orthopedics	2021-04-03	2021-04-07	4	YES	NO
249172	female	58	orthopedics	2021-04-03	2021-06-16	74	YES	NO
249151	female	91	orthopedics	2021-04-03	2021-04-08	5	YES	NO
249182	male	24	orthopedics	2021-04-03	2021-04-14	11	NO	NO
249177	female	49	orthopedics	2021-04-03	2021-04-08	5	YES	NO
249116	male	31	orthopedics	2021-04-03	2021-04-06	3	YES	NO
249147	male	38	orthopedics	2021-04-03	2021-04-09	6	NO	NO
249191	male	42	orthopedics	2021-04-04	2021-04-07	3	YES	NO
249250	male	35	orthopedics	2021-04-04	2021-04-07	3	YES	NO
249204	female	34	orthopedics	2021-04-04	2021-04-16	12	NO	NO
249195	male	35	orthopedics	2021-04-04	2021-04-06	2	YES	NO
249236	male	41	orthopedics	2021-04-04	2021-04-13	9	NO	NO
249241	male	20	orthopedics	2021-04-04	2021-04-09	5	YES	NO
249248	male	48	orthopedics	2021-04-04	2021-04-12	8	YES	NO
249325	male	58	orthopedics	2021-04-05	2021-04-09	4	YES	NO
249321	male	48	thoracic surgery	2021-04-05	2021-04-09	4	YES	NO
249354	female	62	orthopedics	2021-04-05	2021-04-14	9	YES	NO
249303	male	39	orthopedics	2021-04-05	2021-04-29	24	NO	NO
249311	female	50	orthopedics	2021-04-05	2021-04-27	22	NO	NO
249274	female	69	orthopedics	2021-04-05	2021-04-10	5	NO	NO
249262	male	24	otolaryngology	2021-04-05	2021-04-11	6	YES	NO
249491	female	58	neurosurgery	2021-04-06	2021-04-18	12	YES	NO
249493	female	26	orthopedics	2021-04-06	2021-04-30	24	YES	NO
249479	male	40	orthopedics	2021-04-06	2021-04-13	7	YES	NO
249486	female	74	orthopedics	2021-04-06	2021-04-14	8	NO	NO
249424	male	54	orthopedics	2021-04-06	2021-04-07	1	YES	NO
249549	male	57	orthopedics	2021-04-07	2021-04-10	3	NO	NO
249583	male	52	neurosurgery	2021-04-07	2021-05-19	42	NO	NO
249588	male	36	orthopedics	2021-04-07	2021-05-04	27	YES	NO
249555	female	30	orthopedics	2021-04-07	2021-04-16	9	YES	NO
249542	male	35	orthopedics	2021-04-07	2021-04-22	15	YES	NO
201606	female	84	orthopedics	2021-04-07	2021-05-08	31	YES	NO
249586	male	30	orthopedics	2021-04-07	2021-05-24	47	YES	NO
249646	male	44	neurosurgery	2021-04-08	2021-06-19	72	YES	NO
249649	female	47	urologic	2021-04-08	2021-04-13	5	YES	NO
84510	male	45	orthopedics	2021-04-08	2021-04-29	21	NO	NO
249596	male	37	orthopedics	2021-04-08	2021-04-15	7	YES	NO
249676	male	48	orthopedics	2021-04-08	2021-04-19	11	YES	NO
249598	male	44	orthopedics	2021-04-08	2021-04-11	3	YES	NO
249756	male	34	intensive care unit	2021-04-09	2021-04-13	4	NO	NO
249774	male	29	orthopedics	2021-04-09	2021-04-26	17	YES	NO
249741	female	67	orthopedics	2021-04-09	2021-04-15	6	YES	NO
249731	male	31	orthopedics	2021-04-09	2021-04-10	1	YES	NO
249724	male	30	orthopedics	2021-04-09	2021-04-13	4	NO	NO
85304	female	41	hepatobiliary surgery	2021-04-09	2021-04-20	11	YES	NO
249845	female	31	neurosurgery	2021-04-10	2021-04-23	13	NO	NO
249817	female	59	orthopedics	2021-04-10	2021-04-15	5	YES	NO
249849	female	45	orthopedics	2021-04-10	2021-04-22	12	YES	NO
249823	female	45	orthopedics	2021-04-10	2021-04-12	2	YES	NO
249848	male	45	orthopedics	2021-04-10	2021-04-12	2	YES	NO
249799	female	46	orthopedics	2021-04-10	2021-04-23	13	NO	NO
249926	male	48	neurosurgery	2021-04-11	2021-04-25	14	YES	NO
249859	male	28	neurosurgery	2021-04-11	2021-04-21	10	NO	NO
249932	female	68	orthopedics	2021-04-11	2021-04-13	2	YES	NO
249856	male	37	orthopedics	2021-04-11	2021-04-11	0	YES	NO
249930	male	32	orthopedics	2021-04-11	2021-04-12	1	YES	NO
249925	male	34	orthopedics	2021-04-11	2021-04-18	7	YES	NO
250042	female	69	neurosurgery	2021-04-12	2021-04-19	7	NO	NO
249979	male	37	orthopedics	2021-04-12	2021-04-26	14	YES	NO
250015	female	52	orthopedics	2021-04-12	2021-04-28	16	YES	NO
249910	female	50	orthopedics	2021-04-12	2021-04-12	0	NO	NO
250017	male	33	orthopedics	2021-04-12	2021-04-17	5	YES	NO
249947	female	16	otolaryngology	2021-04-12	2021-04-17	5	NO	NO
250080	male	69	neurosurgery	2021-04-13	2021-04-17	4	YES	NO
250125	male	64	neurosurgery	2021-04-13	2021-06-06	54	YES	NO
250106	male	39	orthopedics	2021-04-13	2021-04-15	2	NO	NO
250093	male	28	orthopedics	2021-04-13	2021-04-15	2	YES	NO
250096	male	47	orthopedics	2021-04-13	2021-04-25	12	YES	NO
250142	male	24	orthopedics	2021-04-13	2021-04-15	2	NO	NO
250155	male	29	intensive care unit	2021-04-14	2021-05-28	44	YES	NO
250195	female	73	orthopedics	2021-04-14	2021-05-06	22	YES	NO
146284	male	68	orthopedics	2021-04-14	2021-04-29	15	YES	NO
250268	male	30	orthopedics	2021-04-14	2021-06-01	48	YES	NO
250266	male	32	orthopedics	2021-04-14	2021-04-16	2	NO	NO
250222	male	25	orthopedics	2021-04-14	2021-04-17	3	YES	NO
250272	male	29	orthopedics	2021-04-14	2021-04-17	3	YES	NO
250343	male	56	orthopedics	2021-04-15	2021-04-19	4	YES	NO
250277	female	58	orthopedics	2021-04-15	2021-04-23	8	YES	NO
250294	female	60	orthopedics	2021-04-15	2021-04-21	6	NO	NO
250323	male	51	orthopedics	2021-04-15	2021-04-20	5	YES	NO
250368	male	18	orthopedics	2021-04-15	2021-04-16	1	YES	NO
250251	female	35	otolaryngology	2021-04-15	2021-04-18	3	YES	NO
250421	female	24	otolaryngology	2021-04-16	2021-04-18	2	NO	NO
248802	male	58	orthopedics	2021-04-16	2021-04-20	4	YES	NO
250459	male	39	orthopedics	2021-04-16	2021-07-19	94	YES	NO
135708	male	72	orthopedics	2021-04-16	2021-04-21	5	YES	NO
187457	male	49	orthopedics	2021-04-16	2021-05-11	25	YES	NO
250448	male	38	orthopedics	2021-04-16	2021-05-07	21	NO	NO
250375	female	36	orthopedics	2021-04-16	2021-04-16	0	YES	NO
250424	female	67	orthopedics	2021-04-16	2021-04-27	11	NO	NO
114910	male	63	orthopedics	2021-04-17	2021-04-23	6	YES	NO
250511	male	50	orthopedics	2021-04-17	2021-04-29	12	YES	NO
250461	female	68	orthopedics	2021-04-17	2021-04-28	11	YES	NO
250482	male	30	orthopedics	2021-04-17	2021-04-26	9	YES	NO
250540	female	42	orthopedics	2021-04-17	2021-04-19	2	YES	NO
250541	male	38	orthopedics	2021-04-17	2021-04-19	2	NO	NO
250467	male	22	thoracic surgery	2021-04-17	2021-04-23	6	YES	NO
250538	male	19	orthopedics	2021-04-17	2021-04-27	10	YES	NO
250476	male	27	orthopedics	2021-04-17	2021-04-28	11	NO	NO
250519	male	42	orthopedics	2021-04-17	2021-04-19	2	YES	NO
250554	male	21	neurosurgery	2021-04-18	2021-04-23	5	YES	NO
250615	male	24	orthopedics	2021-04-18	2021-04-26	8	YES	NO
250600	male	41	orthopedics	2021-04-18	2021-04-26	8	YES	NO
248279	female	66	orthopedics	2021-04-18	2021-04-25	7	NO	NO
250620	female	52	orthopedics	2021-04-18	2021-04-19	1	YES	NO
250618	male	32	orthopedics	2021-04-18	2021-04-28	10	NO	NO
250603	male	53	orthopedics	2021-04-18	2021-04-19	1	YES	NO
250687	male	24	otolaryngology	2021-04-19	2021-04-25	6	YES	NO
250732	male	21	urologic	2021-04-19	2021-04-26	7	YES	NO
250737	male	52	orthopedics	2021-04-19	2021-04-29	10	YES	NO
250708	female	58	orthopedics	2021-04-19	2021-04-29	10	YES	NO
250629	male	19	thoracic surgery	2021-04-19	2021-04-24	5	NO	NO
250630	male	45	orthopedics	2021-04-19	2021-05-01	12	NO	NO
250740	male	45	orthopedics	2021-04-19	2021-04-22	3	YES	NO
243735	male	31	ophthalmology	2021-04-19	2021-04-22	3	YES	NO
250840	male	53	orthopedics	2021-04-20	2021-04-23	3	YES	NO
250809	female	94	orthopedics	2021-04-20	2021-04-28	8	NO	NO
250841	female	84	orthopedics	2021-04-20	2021-05-17	27	YES	NO
250845	male	38	orthopedics	2021-04-20	2021-04-25	5	NO	NO
250804	female	32	orthopedics	2021-04-20	2021-04-22	2	YES	NO
250951	male	23	neurosurgery	2021-04-21	2021-04-29	8	YES	NO
250850	male	35	orthopedics	2021-04-21	2021-05-04	13	YES	NO
250847	male	12	orthopedics	2021-04-21	2021-04-21	0	YES	NO
250947	male	56	hepatobiliary surgery	2021-04-21	2021-05-20	29	YES	NO
251045	male	22	orthopedics	2021-04-22	2021-04-25	3	YES	NO
250906	male	13	orthopedics	2021-04-22	2021-04-25	3	NO	NO
250954	male	22	orthopedics	2021-04-22	2021-04-25	3	YES	NO
251087	female	74	orthopedics	2021-04-23	2021-04-30	7	YES	NO
251129	female	70	orthopedics	2021-04-24	2021-04-25	1	YES	NO
251191	female	51	orthopedics	2021-04-24	2021-05-07	13	YES	NO
251198	male	69	orthopedics	2021-04-24	2021-05-14	20	NO	NO
248992	male	36	orthopedics	2021-04-24	2021-04-29	5	YES	NO
251204	male	41	neurosurgery	2021-04-25	2021-05-18	23	YES	NO
251252	male	49	orthopedics	2021-04-25	2021-05-08	13	YES	NO
251256	female	39	orthopedics	2021-04-25	2021-04-28	3	YES	NO
251203	female	24	orthopedics	2021-04-25	2021-04-28	3	NO	NO
251384	male	18	orthopedics	2021-04-26	2021-04-27	1	YES	NO
251383	male	32	orthopedics	2021-04-26	2021-04-27	1	YES	NO
251244	male	27	orthopedics	2021-04-26	2021-05-04	8	YES	NO
251321	male	15	otolaryngology	2021-04-26	2021-04-30	4	NO	NO
251472	male	43	orthopedics	2021-04-27	2021-04-28	1	YES	NO
251474	female	49	orthopedics	2021-04-27	2021-05-21	24	NO	NO
251476	male	37	orthopedics	2021-04-27	2021-05-10	13	NO	NO
251471	female	29	orthopedics	2021-04-27	2021-05-02	5	YES	NO
244221	male	47	urologic	2021-04-28	2021-05-24	26	YES	NO
243223	male	41	orthopedics	2021-04-28	2021-05-05	7	NO	NO
251544	male	24	orthopedics	2021-04-28	2021-05-12	14	YES	NO
251545	female	48	orthopedics	2021-04-28	2021-05-02	4	YES	NO
251624	male	50	orthopedics	2021-04-29	2021-05-07	8	YES	NO
188926	female	82	orthopedics	2021-04-29	2021-04-30	1	YES	NO
251662	female	52	orthopedics	2021-04-29	2021-05-08	9	YES	NO
251647	male	47	orthopedics	2021-04-29	2021-05-05	6	YES	NO
251665	male	51	orthopedics	2021-04-29	2021-05-24	25	NO	NO
251709	male	51	orthopedics	2021-04-30	2021-06-09	40	YES	NO
251674	male	28	orthopedics	2021-04-30	2021-05-31	31	NO	NO
251740	male	37	thoracic surgery	2021-04-30	2021-05-10	10	YES	NO
251746	female	72	orthopedics	2021-04-30	2021-05-12	12	NO	NO
251896	female	23	orthopedics	2021-05-02	2021-05-06	4	YES	NO
251897	male	39	orthopedics	2021-05-02	2021-05-18	16	YES	NO
251844	male	50	orthopedics	2021-05-02	2021-05-08	6	YES	NO
250035	male	40	orthopedics	2021-05-02	2021-05-08	6	NO	NO
251898	male	38	orthopedics	2021-05-02	2021-05-03	1	YES	NO
251959	female	77	neurosurgery	2021-05-03	2021-05-08	5	YES	NO
251934	male	47	orthopedics	2021-05-03	2021-05-04	1	NO	NO
251923	female	76	orthopedics	2021-05-03	2021-05-07	4	YES	NO
251974	male	55	orthopedics	2021-05-03	2021-05-07	4	YES	NO
252062	female	55	orthopedics	2021-05-04	2021-05-11	7	YES	NO
252023	male	14	orthopedics	2021-05-04	2021-05-06	2	NO	NO
252155	male	43	neurosurgery	2021-05-05	2021-05-16	11	YES	NO
252164	male	53	orthopedics	2021-05-05	2021-05-06	1	YES	NO
252165	male	51	orthopedics	2021-05-05	2021-05-21	16	YES	NO
251446	male	51	orthopedics	2021-05-05	2021-05-11	6	YES	NO
252070	female	32	orthopedics	2021-05-05	2021-05-08	3	NO	NO
252002	male	22	orthopedics	2021-05-05	2021-05-06	1	NO	NO
252216	male	36	orthopedics	2021-05-06	2021-05-17	11	NO	NO
252154	male	50	orthopedics	2021-05-06	2021-05-13	7	YES	NO
252335	female	81	orthopedics	2021-05-07	2021-05-19	12	YES	NO
252370	male	12	orthopedics	2021-05-07	2021-05-14	7	NO	NO
252376	male	31	orthopedics	2021-05-07	2021-05-23	16	YES	NO
252277	male	54	orthopedics	2021-05-07	2021-05-07	0	NO	NO
252326	male	47	orthopedics	2021-05-07	2021-05-08	1	YES	NO
252364	male	46	orthopedics	2021-05-07	2021-05-09	2	YES	NO
252337	male	27	hepatobiliary surgery	2021-05-07	2021-05-14	7	NO	NO
252466	male	51	orthopedics	2021-05-08	2021-05-20	12	YES	NO
252456	female	50	orthopedics	2021-05-08	2021-05-26	18	YES	NO
252419	male	37	orthopedics	2021-05-08	2021-06-02	25	YES	NO
252467	female	28	orthopedics	2021-05-08	2021-05-13	5	NO	NO
252432	female	34	orthopedics	2021-05-08	2021-05-13	5	YES	NO
252553	male	72	orthopedics	2021-05-09	2021-05-13	4	YES	NO
252539	female	37	orthopedics	2021-05-09	2021-05-11	2	YES	NO
252550	male	63	orthopedics	2021-05-09	2021-05-17	8	NO	NO
252469	female	11	orthopedics	2021-05-09	2021-05-10	1	YES	NO
252473	female	19	orthopedics	2021-05-09	2021-05-12	3	YES	NO
252002	male	22	orthopedics	2021-05-09	2021-05-15	6	YES	NO
252524	male	38	orthopedics	2021-05-09	2021-05-11	2	YES	NO
252505	male	39	orthopedics	2021-05-09	2021-05-16	7	NO	NO
252593	female	31	otolaryngology	2021-05-10	2021-05-15	5	YES	NO
139013	female	51	orthopedics	2021-05-11	2021-05-31	20	YES	NO
252752	male	35	orthopedics	2021-05-11	2021-05-18	7	YES	NO
252624	female	40	orthopedics	2021-05-11	2021-05-14	3	NO	NO
252767	female	39	orthopedics	2021-05-11	2021-05-25	14	YES	NO
252686	male	29	orthopedics	2021-05-11	2021-05-12	1	YES	NO
252863	male	53	orthopedics	2021-05-12	2021-06-18	37	YES	NO
252835	male	64	thoracic surgery	2021-05-12	2021-05-17	5	NO	NO
252873	female	52	orthopedics	2021-05-12	2021-05-19	7	YES	NO
252860	male	12	orthopedics	2021-05-12	2021-05-17	5	NO	NO
252950	male	50	orthopedics	2021-05-13	2021-05-19	6	YES	NO
252929	male	43	neurosurgery	2021-05-13	2021-06-18	36	YES	NO
252967	female	73	neurosurgery	2021-05-13	2021-05-17	4	YES	NO
252970	male	36	orthopedics	2021-05-13	2021-05-17	4	YES	NO
100586	male	55	hepatobiliary surgery	2021-05-13	2021-05-18	5	YES	NO
252972	male	37	orthopedics	2021-05-14	2021-05-15	1	YES	NO
252973	male	33	orthopedics	2021-05-14	2021-06-25	42	YES	NO
252545	female	33	orthopedics	2021-05-14	2021-05-18	4	YES	NO
253039	male	33	orthopedics	2021-05-14	2021-05-27	13	NO	NO
252976	male	35	orthopedics	2021-05-14	2021-05-15	1	YES	NO
252975	male	41	orthopedics	2021-05-14	2021-06-05	22	YES	NO
253058	male	57	orthopedics	2021-05-14	2021-05-20	6	YES	NO
253063	male	26	orthopedics	2021-05-14	2021-05-16	2	YES	NO
253156	male	38	orthopedics	2021-05-15	2021-05-27	12	YES	NO
233174	male	59	orthopedics	2021-05-15	2021-05-24	9	NO	NO
253149	female	56	orthopedics	2021-05-15	2021-05-17	2	YES	NO
253111	male	59	orthopedics	2021-05-15	2021-05-17	2	YES	NO
253071	male	22	orthopedics	2021-05-15	2021-05-28	13	YES	NO
253170	male	80	neurosurgery	2021-05-16	2021-05-24	8	YES	NO
240276	male	52	orthopedics	2021-05-16	2021-05-31	15	NO	NO
253213	female	69	orthopedics	2021-05-16	2021-05-20	4	YES	NO
253132	female	57	thoracic surgery	2021-05-16	2021-05-19	3	YES	NO
253162	male	42	orthopedics	2021-05-16	2021-05-17	1	YES	NO
253349	female	54	orthopedics	2021-05-17	2021-06-01	15	YES	NO
253318	male	37	orthopedics	2021-05-17	2021-05-27	10	NO	NO
160579	female	70	orthopedics	2021-05-17	2021-06-02	16	YES	NO
253287	female	17	orthopedics	2021-05-17	2021-05-21	4	NO	NO
252980	female	54	orthopedics	2021-05-17	2021-05-20	3	YES	NO
253403	male	25	otolaryngology	2021-05-18	2021-05-20	2	YES	NO
253467	female	50	neurosurgery	2021-05-18	2021-06-16	29	YES	NO
253361	female	76	orthopedics	2021-05-18	2021-05-21	3	YES	NO
253427	male	41	orthopedics	2021-05-18	2021-05-31	13	YES	NO
253465	female	31	orthopedics	2021-05-18	2021-05-22	4	NO	NO
253471	female	65	orthopedics	2021-05-19	2021-05-29	10	YES	NO
253561	female	58	orthopedics	2021-05-19	2021-06-05	17	YES	NO
253532	male	30	orthopedics	2021-05-19	2021-06-01	13	NO	NO
253548	female	36	orthopedics	2021-05-19	2021-06-08	20	YES	NO
253528	male	73	orthopedics	2021-05-19	2021-05-21	2	YES	NO
253547	female	77	orthopedics	2021-05-19	2021-05-21	2	YES	NO
253553	female	64	orthopedics	2021-05-19	2021-05-19	0	YES	NO
253521	male	42	orthopedics	2021-05-19	2021-05-27	8	YES	NO
253551	female	66	orthopedics	2021-05-19	2021-05-20	1	NO	NO
253565	male	47	orthopedics	2021-05-19	2021-05-21	2	YES	NO
253559	male	31	orthopedics	2021-05-19	2021-05-24	5	YES	NO
253602	male	46	neurosurgery	2021-05-20	2021-06-02	13	NO	NO
253678	male	49	orthopedics	2021-05-20	2021-05-21	1	YES	NO
253592	male	25	ophthalmology	2021-05-20	2021-05-24	4	YES	NO
253743	male	55	intensive care unit	2021-05-21	2021-05-30	9	YES	NO
253546	male	72	orthopedics	2021-05-21	2021-06-06	16	YES	NO
253744	male	46	orthopedics	2021-05-21	2021-05-29	8	YES	NO
253698	male	20	orthopedics	2021-05-21	2021-05-22	1	YES	NO
253748	male	23	orthopedics	2021-05-21	2021-05-22	1	NO	NO
253683	female	57	orthopedics	2021-05-21	2021-05-24	3	YES	NO
253800	male	47	intensive care unit	2021-05-22	2021-06-07	16	YES	NO
253834	female	81	orthopedics	2021-05-22	2021-06-04	13	NO	NO
253775	female	79	orthopedics	2021-05-22	2021-06-08	17	YES	NO
253762	female	66	orthopedics	2021-05-22	2021-06-07	16	YES	NO
253761	female	27	orthopedics	2021-05-22	2021-05-22	0	YES	NO
253835	female	39	orthopedics	2021-05-22	2021-05-26	4	YES	NO
253808	female	3	otolaryngology	2021-05-22	2021-06-01	10	YES	NO
253865	male	49	orthopedics	2021-05-23	2021-05-27	4	NO	NO
253900	male	46	orthopedics	2021-05-23	2021-06-18	26	YES	NO
253860	female	75	orthopedics	2021-05-23	2021-05-23	0	YES	NO
253909	female	48	orthopedics	2021-05-23	2021-06-06	14	NO	NO
253880	male	24	orthopedics	2021-05-23	2021-05-28	5	YES	NO
254022	male	58	orthopedics	2021-05-24	2021-05-26	2	YES	NO
254020	male	28	orthopedics	2021-05-24	2021-05-31	7	YES	NO
254115	male	30	neurosurgery	2021-05-25	2021-06-01	7	YES	NO
254081	female	27	orthopedics	2021-05-25	2021-06-05	11	YES	NO
254192	male	9	orthopedics	2021-05-26	2021-06-02	7	NO	NO
254180	female	73	neurosurgery	2021-05-26	2021-05-31	5	YES	NO
254191	male	49	orthopedics	2021-05-26	2021-06-18	23	YES	NO
254224	female	20	orthopedics	2021-05-26	2021-05-27	1	NO	NO
254211	male	32	orthopedics	2021-05-26	2021-05-29	3	YES	NO
254229	male	31	orthopedics	2021-05-27	2021-05-30	3	YES	NO
254231	male	48	orthopedics	2021-05-27	2021-07-15	49	NO	NO
254304	male	20	orthopedics	2021-05-27	2021-05-30	3	NO	NO
254368	male	34	neurosurgery	2021-05-28	2021-06-02	5	YES	NO
254347	female	79	orthopedics	2021-05-28	2021-06-01	4	YES	NO
254376	female	46	orthopedics	2021-05-28	2021-06-02	5	YES	NO
254351	male	26	orthopedics	2021-05-28	2021-06-01	4	YES	NO
254365	male	53	orthopedics	2021-05-28	2021-05-31	3	YES	NO
254266	male	54	orthopedics	2021-05-28	2021-06-04	7	YES	NO
254392	male	60	orthopedics	2021-05-28	2021-05-31	3	NO	NO
254464	female	57	orthopedics	2021-05-29	2021-07-30	62	YES	NO
254456	male	21	orthopedics	2021-05-29	2021-05-30	1	NO	NO
254429	male	56	orthopedics	2021-05-29	2021-05-30	1	YES	NO
254390	male	41	orthopedics	2021-05-29	2021-05-30	1	YES	NO
254393	male	50	orthopedics	2021-05-29	2021-06-12	14	YES	NO
254530	male	46	neurosurgery	2021-05-30	2021-06-07	8	YES	NO
254549	female	33	orthopedics	2021-05-30	2021-06-03	4	NO	NO
254473	male	48	orthopedics	2021-05-30	2021-06-25	26	YES	NO
254540	female	57	orthopedics	2021-05-30	2021-06-12	13	YES	NO
254519	male	48	orthopedics	2021-05-30	2021-06-07	8	YES	NO
254535	male	20	orthopedics	2021-05-30	2021-06-07	8	NO	NO
254537	male	35	orthopedics	2021-05-30	2021-06-07	8	YES	NO
254620	female	64	orthopedics	2021-05-31	2021-06-04	4	YES	NO
254604	male	45	orthopedics	2021-05-31	2021-06-07	7	YES	NO
254640	male	36	orthopedics	2021-05-31	2021-06-05	5	NO	NO
254608	male	50	orthopedics	2021-05-31	2021-06-01	1	YES	NO
254718	female	46	intensive care unit	2021-06-01	2021-06-11	10	YES	NO
254734	male	29	neurosurgery	2021-06-01	2021-06-07	6	NO	NO
254686	male	39	orthopedics	2021-06-01	2021-06-18	17	YES	NO
254702	male	24	orthopedics	2021-06-01	2021-06-07	6	YES	NO
254654	female	41	orthopedics	2021-06-01	2021-06-21	20	YES	NO
254742	male	37	orthopedics	2021-06-01	2021-06-03	2	NO	NO
254663	male	36	ophthalmology	2021-06-01	2021-06-05	4	NO	NO
254831	male	46	orthopedics	2021-06-02	2021-06-24	22	YES	NO
254829	male	35	orthopedics	2021-06-02	2021-06-19	17	YES	NO
254810	male	53	orthopedics	2021-06-02	2021-06-07	5	YES	NO
254776	female	57	orthopedics	2021-06-02	2021-06-06	4	YES	NO
238587	male	31	orthopedics	2021-06-02	2021-06-14	12	NO	NO
254825	male	53	orthopedics	2021-06-02	2021-06-13	11	YES	NO
254799	male	33	orthopedics	2021-06-02	2021-06-07	5	YES	NO
254914	female	33	orthopedics	2021-06-03	2021-06-05	2	NO	NO
254887	male	8	orthopedics	2021-06-03	2021-06-09	6	YES	NO
254927	male	40	gastrointestinal surgery	2021-06-04	2021-06-11	7	NO	NO
254961	male	42	neurosurgery	2021-06-04	2021-06-23	19	NO	NO
254996	male	54	orthopedics	2021-06-04	2021-06-05	1	YES	NO
254989	male	33	orthopedics	2021-06-04	2021-06-05	1	YES	NO
254973	male	52	orthopedics	2021-06-04	2021-06-05	1	YES	NO
255007	male	41	neurosurgery	2021-06-05	2021-06-07	2	YES	NO
254997	male	45	orthopedics	2021-06-05	2021-06-05	0	YES	NO
255006	male	31	orthopedics	2021-06-05	2021-06-05	0	NO	NO
255006	male	31	orthopedics	2021-06-05	2021-06-20	15	YES	NO
255054	male	42	orthopedics	2021-06-05	2021-06-12	7	YES	NO
255062	male	57	orthopedics	2021-06-06	2021-06-12	6	YES	NO
255079	female	63	orthopedics	2021-06-06	2021-06-09	3	YES	NO
255065	male	26	orthopedics	2021-06-06	2021-06-08	2	NO	NO
255229	female	32	orthopedics	2021-06-07	2021-06-18	11	YES	NO
255153	male	27	orthopedics	2021-06-07	2021-07-06	29	NO	NO
255190	female	68	orthopedics	2021-06-07	2021-06-23	16	YES	NO
255106	female	57	orthopedics	2021-06-07	2021-06-11	4	YES	NO
255283	male	31	neurosurgery	2021-06-08	2021-06-17	9	YES	NO
255324	male	46	orthopedics	2021-06-08	2021-07-07	29	YES	NO
255328	male	84	orthopedics	2021-06-08	2021-06-13	5	YES	NO
255277	male	44	orthopedics	2021-06-08	2021-06-09	1	YES	NO
255402	male	31	otolaryngology	2021-06-09	2021-06-17	8	YES	NO
252466	male	51	orthopedics	2021-06-09	2021-06-15	6	NO	NO
255336	female	34	urologic	2021-06-09	2021-06-18	9	YES	NO
255377	female	62	orthopedics	2021-06-09	2021-06-11	2	NO	NO
255418	male	33	orthopedics	2021-06-09	2021-06-28	19	YES	NO
255417	female	49	orthopedics	2021-06-09	2021-06-13	4	YES	NO
249467	male	67	orthopedics	2021-06-10	2021-06-13	3	NO	NO
255500	female	45	orthopedics	2021-06-10	2021-06-21	11	NO	NO
255498	male	17	orthopedics	2021-06-10	2021-06-16	6	YES	NO
234569	female	25	orthopedics	2021-06-10	2021-06-11	1	YES	NO
255372	female	31	orthopedics	2021-06-10	2021-06-14	4	YES	NO
255425	male	52	orthopedics	2021-06-10	2021-06-13	3	YES	NO
255501	male	34	orthopedics	2021-06-10	2021-06-14	4	YES	NO
255552	male	32	otolaryngology	2021-06-11	2021-06-13	2	NO	NO
255495	male	39	orthopedics	2021-06-11	2021-06-13	2	YES	NO
255560	male	54	neurosurgery	2021-06-11	2021-06-20	9	NO	NO
255546	female	62	orthopedics	2021-06-11	2021-06-12	1	YES	NO
255472	male	25	orthopedics	2021-06-11	2021-08-13	63	YES	NO
255540	female	57	orthopedics	2021-06-11	2021-06-14	3	YES	NO
255503	male	25	orthopedics	2021-06-11	2021-07-07	26	YES	NO
255519	male	54	orthopedics	2021-06-11	2021-06-29	18	NO	NO
255504	male	23	orthopedics	2021-06-11	2021-06-20	9	YES	NO
255614	female	71	orthopedics	2021-06-12	2021-06-16	4	YES	NO
255622	male	71	orthopedics	2021-06-12	2021-06-20	8	YES	NO
253973	female	64	orthopedics	2021-06-12	2021-06-14	2	NO	NO
88268	male	42	orthopedics	2021-06-12	2021-07-04	22	YES	NO
255632	male	53	orthopedics	2021-06-12	2021-06-13	1	YES	NO
255699	female	64	intensive care unit	2021-06-13	2021-06-21	8	YES	NO
255698	male	48	neurosurgery	2021-06-13	2021-07-13	30	YES	NO
255639	female	39	orthopedics	2021-06-13	2021-06-15	2	NO	NO
255700	male	18	orthopedics	2021-06-13	2021-06-25	12	YES	NO
163737	female	85	orthopedics	2021-06-13	2021-06-30	17	YES	NO
255704	male	38	orthopedics	2021-06-13	2021-06-16	3	YES	NO
255703	male	58	orthopedics	2021-06-13	2021-06-16	3	NO	NO
255784	male	38	orthopedics	2021-06-14	2021-06-18	4	YES	NO
255754	female	65	orthopedics	2021-06-14	2021-06-18	4	YES	NO
102084	male	14	orthopedics	2021-06-14	2021-06-18	4	YES	NO
255773	female	37	thoracic surgery	2021-06-14	2021-06-15	1	NO	NO
251137	male	54	orthopedics	2021-06-14	2021-06-14	0	YES	NO
255752	male	35	orthopedics	2021-06-14	2021-06-14	0	YES	NO
255893	female	63	orthopedics	2021-06-15	2021-06-19	4	YES	NO
255894	male	50	orthopedics	2021-06-15	2021-07-06	21	YES	NO
255968	male	61	neurosurgery	2021-06-16	2021-07-07	21	YES	NO
255995	female	52	orthopedics	2021-06-16	2021-06-22	6	YES	NO
255996	male	46	orthopedics	2021-06-16	2021-06-18	2	YES	NO
255903	male	54	orthopedics	2021-06-16	2021-07-12	26	YES	NO
255938	male	27	orthopedics	2021-06-16	2021-06-25	9	YES	NO
255982	male	53	orthopedics	2021-06-16	2021-06-17	1	YES	NO
255983	male	37	orthopedics	2021-06-16	2021-06-17	1	NO	NO
255963	male	32	orthopedics	2021-06-16	2021-06-18	2	YES	NO
255965	male	45	orthopedics	2021-06-16	2021-06-17	1	YES	NO
256043	male	29	orthopedics	2021-06-17	2021-06-19	2	NO	NO
255999	male	37	hepatobiliary surgery	2021-06-17	2021-07-15	28	YES	NO
256073	male	52	neurosurgery	2021-06-18	2021-06-26	8	YES	NO
256131	male	4	neurosurgery	2021-06-18	2021-06-22	4	NO	NO
256076	female	52	orthopedics	2021-06-18	2021-06-25	7	YES	NO
256113	male	25	orthopedics	2021-06-18	2021-06-20	2	YES	NO
256146	male	46	hepatobiliary surgery	2021-06-18	2021-06-30	12	YES	NO
256161	male	44	orthopedics	2021-06-19	2021-07-09	20	NO	NO
256186	male	43	orthopedics	2021-06-19	2021-07-19	30	YES	NO
256156	female	77	orthopedics	2021-06-19	2021-06-19	0	NO	NO
256220	male	18	orthopedics	2021-06-19	2021-06-20	1	YES	NO
256224	male	18	orthopedics	2021-06-19	2021-06-21	2	YES	NO
256196	male	57	orthopedics	2021-06-19	2021-06-20	1	YES	NO
256272	male	50	orthopedics	2021-06-20	2021-06-24	4	YES	NO
256307	male	29	neurosurgery	2021-06-21	2021-06-29	8	YES	NO
256390	female	61	orthopedics	2021-06-21	2021-06-30	9	YES	NO
256370	male	29	orthopedics	2021-06-21	2021-06-26	5	NO	NO
256367	male	49	orthopedics	2021-06-21	2021-06-28	7	YES	NO
256380	male	33	orthopedics	2021-06-21	2021-06-25	4	NO	NO
256474	male	13	neurosurgery	2021-06-22	2021-07-05	13	YES	NO
256464	male	39	orthopedics	2021-06-22	2021-06-27	5	YES	NO
256461	female	44	orthopedics	2021-06-22	2021-06-24	2	YES	NO
256447	male	61	orthopedics	2021-06-22	2021-06-24	2	NO	NO
256482	male	4	neurosurgery	2021-06-23	2021-06-24	1	YES	NO
256540	male	37	orthopedics	2021-06-23	2021-07-05	12	YES	NO
256545	male	27	orthopedics	2021-06-23	2021-07-05	12	YES	NO
256483	male	51	orthopedics	2021-06-23	2021-06-28	5	NO	NO
256518	male	26	orthopedics	2021-06-23	2021-06-26	3	YES	NO
256550	male	47	neurosurgery	2021-06-24	2021-07-09	15	YES	NO
256573	male	54	orthopedics	2021-06-24	2021-07-05	11	YES	NO
87087	female	10	orthopedics	2021-06-24	2021-07-05	11	YES	NO
256548	male	43	orthopedics	2021-06-24	2021-06-24	0	YES	NO
256478	male	32	orthopedics	2021-06-24	2021-06-26	2	YES	NO
256678	male	28	neurosurgery	2021-06-25	2021-07-23	28	NO	NO
256656	female	57	orthopedics	2021-06-25	2021-07-03	8	YES	NO
256628	male	73	orthopedics	2021-06-25	2021-06-25	0	YES	NO
256759	female	28	neurosurgery	2021-06-26	2021-07-10	14	YES	NO
256705	male	45	neurosurgery	2021-06-26	2021-07-05	9	NO	NO
256707	male	45	neurosurgery	2021-06-26	2021-07-09	13	YES	NO
256750	female	27	orthopedics	2021-06-26	2021-07-01	5	YES	NO
256736	male	39	orthopedics	2021-06-26	2021-06-28	2	YES	NO
256790	female	67	orthopedics	2021-06-27	2021-07-07	10	NO	NO
256816	male	32	orthopedics	2021-06-27	2021-07-20	23	YES	NO
247783	female	64	orthopedics	2021-06-27	2021-07-02	5	YES	NO
256786	male	55	orthopedics	2021-06-27	2021-06-29	2	YES	NO
256823	male	50	orthopedics	2021-06-28	2021-06-30	2	YES	NO
256871	female	23	thoracic surgery	2021-06-28	2021-07-11	13	YES	NO
256909	female	54	orthopedics	2021-06-28	2021-07-09	11	YES	NO
256857	male	51	orthopedics	2021-06-28	2021-07-16	18	YES	NO
256824	male	34	orthopedics	2021-06-28	2021-06-29	1	YES	NO
256858	male	32	orthopedics	2021-06-28	2021-07-04	6	NO	NO
256993	female	56	orthopedics	2021-06-29	2021-07-07	8	YES	NO
256980	female	63	orthopedics	2021-06-29	2021-07-09	10	YES	NO
256811	female	67	orthopedics	2021-06-29	2021-07-02	3	YES	NO
256918	female	87	orthopedics	2021-06-29	2021-07-06	7	NO	NO
256972	female	79	orthopedics	2021-06-29	2021-07-15	16	YES	NO
256986	male	68	orthopedics	2021-06-29	2021-07-05	6	YES	NO
256846	male	28	orthopedics	2021-06-29	2021-07-04	5	YES	NO
256994	male	51	orthopedics	2021-06-29	2021-07-07	8	YES	NO
257088	male	48	orthopedics	2021-06-30	2021-07-08	8	NO	NO
257068	male	20	orthopedics	2021-06-30	2021-07-05	5	YES	NO
257202	female	90	orthopedics	2021-07-01	2021-07-06	5	YES	NO
257163	male	57	neurosurgery	2021-07-01	2021-07-15	14	YES	NO
257194	female	60	neurosurgery	2021-07-01	2021-07-12	11	YES	NO
254752	female	46	orthopedics	2021-07-01	2021-07-05	4	NO	NO
257096	female	68	orthopedics	2021-07-01	2021-07-05	4	YES	NO
257177	female	59	orthopedics	2021-07-01	2021-07-01	0	YES	NO
257204	male	29	orthopedics	2021-07-01	2021-07-04	3	YES	NO
257260	male	24	orthopedics	2021-07-02	2021-08-04	33	YES	NO
257271	male	50	orthopedics	2021-07-02	2021-07-07	5	NO	NO
257245	male	32	orthopedics	2021-07-02	2021-07-09	7	YES	NO
257292	female	21	orthopedics	2021-07-02	2021-07-13	11	YES	NO
257293	female	20	orthopedics	2021-07-02	2021-07-13	11	YES	NO
257285	male	58	orthopedics	2021-07-02	2021-07-03	1	YES	NO
[truncated: 1,762 more rows]

## Sheet: post-epidemic period
ID	gender	age	Admission department	time of admission	time of discharge	average length of hospital stay	surgery?	death?
308288	male	46	intensive care unit	2022-12-05	2022-12-07	2	YES	YES
308926	female	52	intensive care unit	2022-12-15	2022-12-21	6	YES	YES
128553	male	82	orthopedics	2022-12-26	2023-03-16	80	YES	NO
311400	male	30	neurosurgery	2023-01-12	2023-01-25	13	NO	NO
311476	male	44	orthopedics	2023-01-13	2023-02-06	24	YES	NO
311561	male	33	orthopedics	2023-01-14	2023-01-19	5	NO	NO
311603	male	33	neurosurgery	2023-01-15	2023-01-19	4	YES	NO
311702	male	50	orthopedics	2023-01-17	2023-01-20	3	YES	NO
311758	female	71	neurosurgery	2023-01-19	2023-03-01	41	YES	NO
311952	female	62	orthopedics	2023-01-27	2023-02-01	5	NO	NO
312026	male	71	orthopedics	2023-01-28	2023-01-29	1	YES	NO
312025	female	65	orthopedics	2023-01-28	2023-02-03	6	YES	NO
312083	male	36	orthopedics	2023-01-29	2023-02-07	9	NO	NO
312027	female	36	orthopedics	2023-01-29	2023-02-07	9	NO	NO
312028	male	44	thoracic surgery	2023-01-29	2023-02-07	9	YES	NO
312030	male	49	orthopedics	2023-01-29	2023-02-08	10	YES	NO
312050	male	52	orthopedics	2023-01-29	2023-02-07	9	NO	NO
312152	male	45	orthopedics	2023-01-30	2023-02-03	4	YES	NO
312169	male	23	orthopedics	2023-01-31	2023-02-01	1	YES	NO
312165	male	50	orthopedics	2023-01-31	2023-02-20	20	NO	NO
312301	male	78	orthopedics	2023-02-01	2023-02-21	20	YES	NO
312318	male	36	thoracic surgery	2023-02-01	2023-02-14	13	NO	NO
312330	female	76	orthopedics	2023-02-01	2023-02-06	5	YES	NO
218104	female	80	orthopedics	2023-02-02	2023-02-16	14	YES	NO
312365	female	89	orthopedics	2023-02-02	2023-03-02	28	YES	NO
312371	male	51	orthopedics	2023-02-02	2023-02-14	12	YES	NO
312389	female	37	orthopedics	2023-02-02	2023-02-03	1	YES	NO
312405	male	45	orthopedics	2023-02-02	2023-03-10	36	NO	NO
312456	male	48	orthopedics	2023-02-03	2023-02-15	12	YES	NO
312478	male	40	orthopedics	2023-02-04	2023-02-14	10	YES	NO
197347	female	57	orthopedics	2023-02-04	2023-02-10	6	YES	NO
312552	male	31	orthopedics	2023-02-05	2023-02-10	5	NO	NO
312611	female	64	orthopedics	2023-02-05	2023-02-11	6	YES	NO
312730	male	53	neurosurgery	2023-02-06	2023-02-12	6	NO	NO
312708	female	67	orthopedics	2023-02-06	2023-02-10	4	YES	NO
312731	female	30	orthopedics	2023-02-06	2023-02-07	1	YES	NO
312781	male	33	orthopedics	2023-02-07	2023-03-08	29	YES	NO
312797	male	30	orthopedics	2023-02-07	2023-02-18	11	NO	NO
312912	female	68	orthopedics	2023-02-08	2023-02-11	3	YES	NO
312902	female	55	orthopedics	2023-02-08	2023-02-13	5	YES	NO
312845	female	80	orthopedics	2023-02-08	2023-02-13	5	YES	NO
313015	female	54	orthopedics	2023-02-09	2023-02-13	4	NO	NO
312926	female	31	orthopedics	2023-02-09	2023-02-15	6	YES	NO
313011	female	58	orthopedics	2023-02-09	2023-02-23	14	NO	NO
313024	male	30	orthopedics	2023-02-09	2023-02-16	7	YES	NO
312977	male	35	orthopedics	2023-02-09	2023-02-21	12	YES	NO
313021	male	49	orthopedics	2023-02-09	2023-02-15	6	YES	NO
313123	male	50	thoracic surgery	2023-02-10	2023-02-12	2	YES	NO
312898	female	88	orthopedics	2023-02-10	2023-02-19	9	NO	NO
313126	male	33	orthopedics	2023-02-10	2023-02-28	18	YES	NO
313131	male	46	orthopedics	2023-02-10	2023-05-10	89	YES	NO
313184	male	55	orthopedics	2023-02-11	2023-02-17	6	YES	NO
244579	male	33	orthopedics	2023-02-11	2023-02-22	11	NO	NO
313214	female	52	orthopedics	2023-02-11	2023-02-21	10	YES	NO
313187	male	70	orthopedics	2023-02-11	2023-02-14	3	NO	NO
313253	male	59	orthopedics	2023-02-12	2023-05-30	107	YES	NO
220443	male	68	orthopedics	2023-02-12	2023-02-23	11	YES	NO
313293	male	71	orthopedics	2023-02-12	2023-02-24	12	NO	NO
313275	male	57	orthopedics	2023-02-12	2023-02-12	0	YES	NO
313263	male	39	orthopedics	2023-02-12	2023-02-18	6	YES	NO
313292	male	24	orthopedics	2023-02-12	2023-02-14	2	YES	NO
313391	male	34	gastrointestinal surgery	2023-02-13	2023-02-19	6	YES	NO
313360	male	31	neurosurgery	2023-02-13	2023-02-22	9	YES	NO
313362	female	84	orthopedics	2023-02-13	2023-02-17	4	NO	NO
268290	male	39	orthopedics	2023-02-13	2023-02-25	12	YES	NO
313346	female	45	orthopedics	2023-02-13	2023-02-14	1	YES	NO
313383	male	53	otolaryngology	2023-02-13	2023-02-22	9	YES	NO
169201	female	56	orthopedics	2023-02-14	2023-02-24	10	YES	NO
313494	female	61	orthopedics	2023-02-14	2023-02-22	8	YES	NO
313586	male	39	orthopedics	2023-02-15	2023-02-22	7	NO	NO
313521	female	23	orthopedics	2023-02-15	2023-02-20	5	YES	NO
246919	male	17	thoracic surgery	2023-02-15	2023-02-28	13	YES	NO
313596	female	38	orthopedics	2023-02-15	2023-03-10	23	YES	NO
313687	male	60	orthopedics	2023-02-16	2023-03-15	27	NO	NO
313613	female	30	orthopedics	2023-02-16	2023-02-18	2	YES	NO
313689	female	45	orthopedics	2023-02-16	2023-02-18	2	YES	NO
278106	male	77	orthopedics	2023-02-16	2023-02-19	3	NO	NO
243717	female	84	orthopedics	2023-02-16	2023-02-23	7	YES	NO
313692	male	49	neurosurgery	2023-02-17	2023-02-28	11	YES	NO
313703	female	49	orthopedics	2023-02-17	2023-02-27	10	NO	NO
313766	female	72	orthopedics	2023-02-17	2023-02-22	5	YES	NO
313869	male	19	orthopedics	2023-02-18	2023-02-28	10	YES	NO
313861	female	57	orthopedics	2023-02-18	2023-02-19	1	YES	NO
313831	male	23	orthopedics	2023-02-18	2023-02-24	6	NO	NO
313906	male	49	neurosurgery	2023-02-19	2023-03-20	29	YES	NO
313924	female	67	orthopedics	2023-02-19	2023-03-02	11	YES	NO
313946	female	41	orthopedics	2023-02-19	2023-03-13	22	YES	NO
314062	male	33	orthopedics	2023-02-20	2023-03-03	11	NO	NO
314039	male	44	orthopedics	2023-02-20	2023-02-21	1	YES	NO
313983	female	41	thoracic surgery	2023-02-20	2023-03-08	16	YES	NO
314077	male	50	orthopedics	2023-02-21	2023-02-27	6	YES	NO
314174	female	48	orthopedics	2023-02-21	2023-04-17	55	YES	NO
314085	male	38	orthopedics	2023-02-21	2023-02-28	7	YES	NO
314172	male	24	orthopedics	2023-02-21	2023-03-15	22	NO	NO
314117	male	14	orthopedics	2023-02-21	2023-02-25	4	YES	NO
314239	female	61	orthopedics	2023-02-22	2023-03-03	9	YES	NO
314281	male	86	orthopedics	2023-02-22	2023-03-08	14	YES	NO
314282	male	48	orthopedics	2023-02-22	2023-02-27	5	YES	NO
314211	male	41	orthopedics	2023-02-22	2023-03-03	9	NO	NO
314170	female	70	orthopedics	2023-02-22	2023-02-26	4	YES	NO
314296	male	24	neurosurgery	2023-02-23	2023-03-11	16	YES	NO
314390	male	50	orthopedics	2023-02-23	2023-03-06	11	YES	NO
314396	male	43	orthopedics	2023-02-23	2023-02-27	4	NO	NO
314394	male	31	orthopedics	2023-02-23	2023-02-24	1	YES	NO
77892	male	17	hepatobiliary surgery	2023-02-23	2023-03-03	8	YES	NO
314407	female	38	orthopedics	2023-02-24	2023-03-08	12	NO	NO
314484	female	71	orthopedics	2023-02-24	2023-03-06	10	YES	NO
314492	male	35	otolaryngology	2023-02-24	2023-03-03	7	YES	NO
314496	male	52	neurosurgery	2023-02-25	2023-03-18	21	YES	NO
314495	male	22	orthopedics	2023-02-25	2023-03-05	8	YES	NO
314494	male	48	orthopedics	2023-02-25	2023-03-03	6	YES	NO
314549	male	54	thoracic surgery	2023-02-25	2023-04-28	62	NO	NO
314548	male	39	orthopedics	2023-02-25	2023-03-13	16	YES	NO
314531	female	31	orthopedics	2023-02-25	2023-03-28	31	NO	NO
314619	male	44	orthopedics	2023-02-26	2023-03-14	16	YES	NO
314696	male	22	orthopedics	2023-02-27	2023-03-02	3	YES	NO
314734	male	33	orthopedics	2023-02-27	2023-03-04	5	YES	NO
314801	male	36	orthopedics	2023-02-27	2023-03-04	5	NO	NO
314830	male	26	neurosurgery	2023-02-28	2023-03-02	2	YES	NO
314830	male	26	neurosurgery	2023-02-28	2023-02-28	0	YES	NO
314865	male	34	orthopedics	2023-02-28	2023-03-20	20	YES	NO
314972	male	16	neurosurgery	2023-03-01	2023-03-05	4	YES	NO
197312	male	58	orthopedics	2023-03-01	2023-03-13	12	YES	NO
315018	male	42	orthopedics	2023-03-01	2023-03-26	25	YES	NO
315014	female	77	orthopedics	2023-03-01	2023-03-21	20	NO	NO
314985	male	30	orthopedics	2023-03-01	2023-03-15	14	YES	NO
315096	male	56	neurosurgery	2023-03-02	2023-03-09	7	YES	NO
315063	female	34	orthopedics	2023-03-02	2023-04-17	46	YES	NO
120649	male	39	orthopedics	2023-03-02	2023-03-11	9	YES	NO
315122	female	75	orthopedics	2023-03-02	2023-03-14	12	YES	NO
315048	female	61	orthopedics	2023-03-02	2023-03-06	4	YES	NO
315112	male	22	orthopedics	2023-03-02	2023-03-14	12	NO	NO
315221	male	42	orthopedics	2023-03-03	2023-03-07	4	YES	NO
315181	male	42	hepatobiliary surgery	2023-03-03	2023-04-21	49	NO	NO
315278	male	58	orthopedics	2023-03-04	2023-03-13	9	YES	NO
315326	male	67	thoracic surgery	2023-03-04	2023-03-13	9	YES	NO
315289	male	30	orthopedics	2023-03-04	2023-03-10	6	YES	NO
315329	male	28	orthopedics	2023-03-04	2023-04-17	44	YES	NO
315286	male	37	orthopedics	2023-03-04	2023-03-05	1	NO	NO
315291	male	27	orthopedics	2023-03-04	2023-03-10	6	YES	NO
315317	male	25	orthopedics	2023-03-04	2023-03-07	3	YES	NO
315250	female	35	orthopedics	2023-03-04	2023-03-10	6	YES	NO
315245	male	57	orthopedics	2023-03-04	2023-04-11	38	NO	NO
315331	male	21	orthopedics	2023-03-04	2023-03-10	6	YES	NO
314972	male	16	neurosurgery	2023-03-05	2023-03-08	3	YES	NO
315382	male	61	orthopedics	2023-03-05	2023-03-15	10	YES	NO
315334	male	29	orthopedics	2023-03-05	2023-03-10	5	NO	NO
315437	male	35	orthopedics	2023-03-05	2023-03-06	1	YES	NO
315416	male	49	orthopedics	2023-03-05	2023-03-07	2	YES	NO
315408	male	15	otolaryngology	2023-03-05	2023-03-08	3	YES	NO
315525	male	32	orthopedics	2023-03-06	2023-03-13	7	NO	NO
315508	female	35	orthopedics	2023-03-06	2023-03-08	2	YES	NO
315569	male	75	orthopedics	2023-03-06	2023-03-07	1	YES	NO
315570	female	43	orthopedics	2023-03-06	2023-03-22	16	YES	NO
284699	female	41	orthopedics	2023-03-06	2023-03-18	12	NO	NO
289623	male	55	thoracic surgery	2023-03-06	2023-03-08	2	YES	NO
229889	female	69	orthopedics	2023-03-06	2023-03-12	6	NO	NO
315658	female	53	neurosurgery	2023-03-07	2023-03-28	21	YES	NO
315655	female	40	orthopedics	2023-03-07	2023-03-14	7	YES	NO
315654	male	47	orthopedics	2023-03-07	2023-03-23	16	YES	NO
315805	female	55	neurosurgery	2023-03-08	2023-03-27	19	NO	NO
315690	male	33	neurosurgery	2023-03-08	2023-04-02	25	YES	NO
315788	male	82	orthopedics	2023-03-08	2023-03-28	20	YES	NO
315765	male	53	orthopedics	2023-03-08	2023-03-11	3	YES	NO
315766	male	68	orthopedics	2023-03-08	2023-04-07	30	YES	NO
315798	male	33	orthopedics	2023-03-08	2023-03-12	4	NO	NO
315902	male	33	intensive care unit	2023-03-09	2023-03-13	4	YES	YES
315889	male	47	orthopedics	2023-03-09	2023-03-20	11	YES	NO
315826	male	81	orthopedics	2023-03-09	2023-03-15	6	NO	NO
315955	male	10	neurosurgery	2023-03-10	2023-03-16	6	NO	NO
316019	male	28	orthopedics	2023-03-10	2023-03-19	9	YES	NO
225625	female	45	neurosurgery	2023-03-11	2023-03-20	9	YES	NO
316096	female	36	orthopedics	2023-03-11	2023-03-26	15	NO	NO
316048	male	38	orthopedics	2023-03-11	2023-04-10	30	YES	NO
316064	female	48	orthopedics	2023-03-11	2023-04-20	40	YES	NO
316100	female	29	orthopedics	2023-03-11	2023-03-18	7	YES	NO
316166	male	54	otolaryngology	2023-03-12	2023-03-27	15	NO	NO
316108	male	13	neurosurgery	2023-03-12	2023-03-13	1	YES	NO
220029	female	52	thoracic surgery	2023-03-12	2023-03-21	9	YES	NO
316184	female	27	orthopedics	2023-03-12	2023-03-16	4	YES	NO
316162	female	32	orthopedics	2023-03-12	2023-03-20	8	YES	NO
316150	male	41	orthopedics	2023-03-12	2023-03-18	6	NO	NO
316160	male	37	orthopedics	2023-03-12	2023-03-20	8	YES	NO
199263	female	73	orthopedics	2023-03-12	2023-03-23	11	YES	NO
316335	male	54	neurosurgery	2023-03-13	2023-04-27	45	YES	NO
316316	female	64	orthopedics	2023-03-13	2023-03-30	17	NO	NO
190694	female	44	orthopedics	2023-03-13	2023-03-17	4	YES	NO
272096	male	44	orthopedics	2023-03-13	2023-03-22	9	NO	NO
316344	male	52	urology	2023-03-14	2023-03-22	8	YES	NO
316434	male	44	orthopedics	2023-03-14	2023-03-24	10	NO	NO
316405	female	29	orthopedics	2023-03-14	2023-03-21	7	YES	NO
316468	male	57	neurosurgery	2023-03-15	2023-03-20	5	YES	NO
316535	male	33	orthopedics	2023-03-15	2023-03-21	6	YES	NO
315390	male	48	thoracic surgery	2023-03-15	2023-04-14	30	YES	NO
316496	female	65	orthopedics	2023-03-15	2023-03-20	5	NO	NO
316544	male	45	hepatobiliary surgery	2023-03-15	2023-04-29	45	YES	NO
316642	male	45	orthopedics	2023-03-16	2023-03-24	8	YES	NO
316632	female	28	orthopedics	2023-03-16	2023-03-22	6	NO	NO
316616	female	67	orthopedics	2023-03-16	2023-03-20	4	YES	NO
316647	male	53	orthopedics	2023-03-17	2023-03-30	13	NO	NO
316726	male	57	orthopedics	2023-03-17	2023-05-15	59	NO	NO
316842	male	67	orthopedics	2023-03-18	2023-03-30	12	YES	NO
316830	female	81	neurosurgery	2023-03-18	2023-04-01	14	NO	NO
154426	female	89	neurosurgery	2023-03-18	2023-03-22	4	YES	NO
316837	male	4	neurosurgery	2023-03-18	2023-03-20	2	YES	NO
316840	male	50	orthopedics	2023-03-18	2023-04-06	19	YES	NO
301988	female	54	orthopedics	2023-03-18	2023-03-21	3	YES	NO
316749	male	43	orthopedics	2023-03-18	2023-03-21	3	NO	NO
316795	male	20	orthopedics	2023-03-18	2023-03-22	4	NO	NO
316848	male	29	orthopedics	2023-03-19	2023-03-28	9	YES	NO
316885	male	34	orthopedics	2023-03-19	2023-03-21	2	NO	NO
317008	male	56	neurosurgery	2023-03-20	2023-03-24	4	YES	NO
317059	female	44	orthopedics	2023-03-20	2023-03-21	1	YES	NO
316933	male	30	orthopedics	2023-03-20	2023-03-24	4	YES	NO
108417	female	61	orthopedics	2023-03-20	2023-03-28	8	YES	NO
316954	male	42	orthopedics	2023-03-20	2023-03-24	4	YES	NO
317176	male	50	orthopedics	2023-03-21	2023-03-24	3	YES	NO
317122	male	51	orthopedics	2023-03-21	2023-03-29	8	YES	NO
317175	male	20	thoracic surgery	2023-03-21	2023-03-27	6	NO	NO
317180	male	41	orthopedics	2023-03-21	2023-03-27	6	NO	NO
317278	male	45	orthopedics	2023-03-22	2023-03-30	8	YES	NO
317220	male	35	otolaryngology	2023-03-22	2023-03-27	5	NO	NO
317311	female	51	orthopedics	2023-03-23	2023-03-31	8	YES	NO
317337	female	58	orthopedics	2023-03-23	2023-04-05	13	YES	NO
317291	male	29	orthopedics	2023-03-23	2023-03-31	8	YES	NO
202236	female	7	neurosurgery	2023-03-25	2023-03-31	6	NO	NO
317545	male	49	orthopedics	2023-03-25	2023-04-01	7	YES	NO
317528	male	33	orthopedics	2023-03-25	2023-03-31	6	YES	NO
317659	male	21	neurosurgery	2023-03-26	2023-04-22	27	YES	NO
317580	male	40	neurosurgery	2023-03-26	2023-04-03	8	YES	NO
317657	male	50	orthopedics	2023-03-26	2023-04-06	11	YES	NO
317593	male	52	orthopedics	2023-03-26	2023-04-08	13	NO	NO
317654	male	31	orthopedics	2023-03-26	2023-03-27	1	YES	NO
317582	male	29	orthopedics	2023-03-26	2023-03-30	4	YES	NO
317126	female	3	orthopedics	2023-03-27	2023-03-30	3	YES	NO
317663	male	40	orthopedics	2023-03-27	2023-04-04	8	NO	NO
317725	male	74	orthopedics	2023-03-27	2023-04-03	7	NO	NO
317826	male	57	orthopedics	2023-03-28	2023-03-29	1	YES	NO
317814	male	48	orthopedics	2023-03-28	2023-04-03	6	YES	NO
317849	male	38	orthopedics	2023-03-28	2023-03-29	1	YES	YES
317807	female	70	orthopedics	2023-03-28	2023-04-09	12	NO	NO
317778	male	34	orthopedics	2023-03-28	2023-03-30	2	NO	NO
317872	male	59	orthopedics	2023-03-28	2023-04-11	14	YES	NO
317879	male	42	orthopedics	2023-03-28	2023-03-31	3	YES	NO
317873	male	30	orthopedics	2023-03-28	2023-03-30	2	NO	NO
317948	male	75	neurosurgery	2023-03-29	2023-04-07	9	YES	NO
317897	male	33	orthopedics	2023-03-29	2023-04-10	12	YES	NO
260353	female	76	orthopedics	2023-03-29	2023-04-10	12	YES	NO
317881	female	69	orthopedics	2023-03-29	2023-04-17	19	NO	NO
317983	male	28	orthopedics	2023-03-29	2023-04-06	8	YES	NO
318009	female	49	orthopedics	2023-03-30	2023-04-24	25	YES	NO
318068	male	53	orthopedics	2023-03-30	2023-04-02	3	YES	NO
200969	female	72	orthopedics	2023-03-30	2023-04-06	7	NO	NO
318180	male	41	orthopedics	2023-03-31	2023-04-26	26	YES	NO
318221	male	25	orthopedics	2023-04-01	2023-04-03	2	YES	NO
318242	male	37	orthopedics	2023-04-01	2023-04-04	3	YES	NO
318183	male	34	orthopedics	2023-04-01	2023-05-08	37	NO	NO
318330	male	42	neurosurgery	2023-04-02	2023-04-05	3	NO	NO
318364	female	95	orthopedics	2023-04-02	2023-04-18	16	YES	NO
318343	male	56	orthopedics	2023-04-02	2023-04-11	9	YES	NO
318335	female	72	orthopedics	2023-04-02	2023-04-27	25	YES	NO
318310	female	57	orthopedics	2023-04-02	2023-04-06	4	NO	NO
318545	female	71	orthopedics	2023-04-04	2023-04-17	13	YES	NO
318569	male	30	thoracic surgery	2023-04-04	2023-04-10	6	NO	NO
318670	male	52	orthopedics	2023-04-05	2023-04-08	3	YES	NO
318620	male	34	neurosurgery	2023-04-05	2023-04-14	9	YES	NO
318649	male	25	orthopedics	2023-04-05	2023-04-07	2	YES	NO
318639	male	68	orthopedics	2023-04-05	2023-04-08	3	NO	NO
318803	male	14	orthopedics	2023-04-06	2023-04-15	9	YES	NO
318745	male	34	orthopedics	2023-04-06	2023-04-13	7	NO	NO
318798	male	52	orthopedics	2023-04-06	2023-05-15	39	NO	NO
318812	male	29	orthopedics	2023-04-07	2023-04-23	16	NO	NO
318882	male	48	orthopedics	2023-04-07	2023-04-28	21	YES	NO
318920	male	25	orthopedics	2023-04-07	2023-04-17	10	YES	NO
318885	female	54	orthopedics	2023-04-07	2023-04-11	4	NO	NO
319014	male	35	orthopedics	2023-04-08	2023-04-17	9	YES	NO
319013	male	41	orthopedics	2023-04-08	2023-04-17	9	YES	NO
319009	female	18	orthopedics	2023-04-08	2023-04-10	2	YES	NO
319088	male	50	orthopedics	2023-04-09	2023-04-18	9	NO	NO
319083	male	49	orthopedics	2023-04-09	2023-04-17	8	YES	NO
319086	male	19	orthopedics	2023-04-09	2023-04-17	8	YES	NO
319208	male	47	intensive care unit	2023-04-10	2023-04-12	2	YES	YES
319178	male	56	orthopedics	2023-04-10	2023-04-12	2	YES	NO
319170	female	68	neurosurgery	2023-04-10	2023-04-14	4	NO	NO
319113	male	32	neurosurgery	2023-04-10	2023-04-19	9	YES	YES
319251	female	30	orthopedics	2023-04-10	2023-04-17	7	YES	NO
226755	female	65	orthopedics	2023-04-10	2023-04-11	1	YES	NO
319136	male	22	orthopedics	2023-04-10	2023-04-21	11	YES	NO
319114	male	18	orthopedics	2023-04-10	2023-04-15	5	YES	NO
154175	female	30	ophthalmology	2023-04-10	2023-04-15	5	NO	NO
319329	female	87	orthopedics	2023-04-11	2023-04-25	14	YES	NO
319279	male	13	orthopedics	2023-04-11	2023-04-17	6	YES	NO
245912	female	47	orthopedics	2023-04-11	2023-04-18	7	NO	NO
319351	female	51	orthopedics	2023-04-11	2023-05-18	37	YES	NO
319265	male	51	orthopedics	2023-04-11	2023-04-16	5	NO	NO
319441	male	15	neurosurgery	2023-04-12	2023-04-21	9	YES	NO
319411	male	59	orthopedics	2023-04-12	2023-04-22	10	YES	NO
319415	male	58	orthopedics	2023-04-12	2023-05-10	28	YES	NO
319406	male	37	orthopedics	2023-04-12	2023-04-13	1	YES	NO
178989	female	61	orthopedics	2023-04-12	2023-04-25	13	YES	NO
319526	male	35	neurosurgery	2023-04-13	2023-04-14	1	NO	NO
319450	male	29	orthopedics	2023-04-13	2023-05-10	27	NO	NO
319538	male	27	orthopedics	2023-04-13	2023-04-20	7	YES	NO
319625	male	75	neurosurgery	2023-04-14	2023-04-25	11	YES	NO
319624	male	28	orthopedics	2023-04-14	2023-04-17	3	YES	NO
319629	male	46	orthopedics	2023-04-14	2023-04-16	2	YES	NO
319561	female	21	orthopedics	2023-04-14	2023-04-27	13	NO	NO
319630	female	43	orthopedics	2023-04-14	2023-04-25	11	YES	NO
133546	male	48	neurosurgery	2023-04-15	2023-04-30	15	NO	NO
319669	male	48	orthopedics	2023-04-15	2023-04-23	8	YES	NO
319766	female	21	intensive care unit	2023-04-16	2023-04-18	2	YES	YES
319816	male	18	orthopedics	2023-04-16	2023-04-22	6	NO	NO
319778	female	43	orthopedics	2023-04-16	2023-04-28	12	YES	NO
319809	male	38	orthopedics	2023-04-16	2023-04-28	12	YES	NO
319813	male	41	orthopedics	2023-04-16	2023-04-20	4	YES	NO
319939	female	59	neurosurgery	2023-04-17	2023-04-30	13	NO	NO
319900	male	36	orthopedics	2023-04-17	2023-04-27	10	YES	NO
319897	male	41	orthopedics	2023-04-17	2023-04-22	5	YES	NO
319907	female	66	orthopedics	2023-04-17	2023-04-28	11	YES	NO
320008	female	44	orthopedics	2023-04-18	2023-04-21	3	YES	NO
320052	female	79	neurosurgery	2023-04-18	2023-04-25	7	YES	NO
220598	female	87	orthopedics	2023-04-18	2023-05-23	35	NO	NO
320056	male	51	orthopedics	2023-04-18	2023-05-04	16	YES	NO
320005	female	33	orthopedics	2023-04-18	2023-04-26	8	NO	NO
319989	male	53	orthopedics	2023-04-18	2023-04-23	5	NO	NO
320046	male	46	orthopedics	2023-04-18	2023-04-23	5	NO	NO
319945	female	69	orthopedics	2023-04-18	2023-04-29	11	YES	NO
320169	male	38	orthopedics	2023-04-19	2023-04-28	9	YES	NO
320175	male	48	orthopedics	2023-04-19	2023-04-21	2	NO	NO
320250	female	54	orthopedics	2023-04-20	2023-04-28	8	YES	NO
172159	male	24	thoracic surgery	2023-04-20	2023-04-23	3	NO	NO
320182	female	67	orthopedics	2023-04-20	2023-04-26	6	YES	NO
320253	female	63	orthopedics	2023-04-20	2023-04-25	5	YES	NO
320383	male	31	orthopedics	2023-04-21	2023-04-24	3	YES	NO
320405	male	52	orthopedics	2023-04-21	2023-04-26	5	YES	NO
320303	female	24	orthopedics	2023-04-21	2023-04-23	2	YES	NO
320380	male	28	orthopedics	2023-04-21	2023-04-24	3	NO	NO
320434	female	57	intensive care unit	2023-04-22	2023-04-24	2	YES	YES
320527	female	57	neurosurgery	2023-04-22	2023-05-08	16	YES	NO
320534	male	12	neurosurgery	2023-04-22	2023-04-26	4	NO	NO
320411	male	48	urology	2023-04-22	2023-05-08	16	NO	NO
320536	male	20	orthopedics	2023-04-22	2023-05-07	15	YES	NO
299474	male	63	orthopedics	2023-04-22	2023-05-01	9	YES	NO
320416	female	48	orthopedics	2023-04-22	2023-04-26	4	YES	NO
320526	male	51	orthopedics	2023-04-22	2023-04-23	1	YES	NO
320547	male	33	otolaryngology	2023-04-23	2023-04-28	5	NO	NO
320617	female	48	neurosurgery	2023-04-23	2023-05-02	9	YES	NO
320243	female	24	orthopedics	2023-04-23	2023-04-28	5	YES	NO
320583	female	56	orthopedics	2023-04-23	2023-05-03	10	NO	NO
320752	female	23	orthopedics	2023-04-24	2023-05-01	7	NO	NO
320619	female	55	orthopedics	2023-04-24	2023-04-24	0	YES	NO
320694	male	23	otolaryngology	2023-04-24	2023-04-29	5	YES	NO
320753	female	29	intensive care unit	2023-04-25	2023-04-27	2	NO	YES
320809	female	34	orthopedics	2023-04-25	2023-05-02	7	YES	NO
320843	male	44	orthopedics	2023-04-25	2023-05-10	15	YES	NO
320855	female	28	orthopedics	2023-04-26	2023-05-28	32	YES	NO
320900	male	14	neurosurgery	2023-04-26	2023-05-08	12	YES	NO
320856	male	24	neurosurgery	2023-04-26	2023-05-10	14	NO	NO
285744	female	68	orthopedics	2023-04-26	2023-05-30	34	YES	NO
320975	male	23	orthopedics	2023-04-26	2023-04-27	1	NO	NO
320936	female	61	orthopedics	2023-04-26	2023-05-28	32	YES	NO
320526	male	51	orthopedics	2023-04-26	2023-05-12	16	YES	NO
320884	female	65	orthopedics	2023-04-26	2023-04-30	4	NO	NO
321054	male	61	orthopedics	2023-04-27	2023-05-15	18	NO	NO
320976	male	56	orthopedics	2023-04-27	2023-06-16	50	YES	NO
234412	male	36	orthopedics	2023-04-27	2023-06-12	46	YES	NO
321071	male	34	orthopedics	2023-04-27	2023-05-08	11	YES	NO
321156	male	37	orthopedics	2023-04-28	2023-05-16	18	YES	NO
321101	female	63	orthopedics	2023-04-28	2023-05-29	31	NO	NO
321250	male	49	orthopedics	2023-04-29	2023-05-09	10	NO	NO
321205	male	42	orthopedics	2023-04-29	2023-05-19	20	YES	NO
232387	female	50	orthopedics	2023-04-29	2023-05-11	12	YES	NO
284098	female	52	orthopedics	2023-04-30	2023-05-14	14	NO	NO
321308	female	32	orthopedics	2023-04-30	2023-05-07	7	YES	NO
321340	female	74	thoracic surgery	2023-04-30	2023-05-09	9	YES	NO
321342	male	42	orthopedics	2023-05-01	2023-05-28	27	YES	NO
321418	female	70	orthopedics	2023-05-01	2023-05-03	2	YES	NO
321422	male	31	orthopedics	2023-05-01	2023-05-12	11	NO	NO
321359	female	65	orthopedics	2023-05-01	2023-05-07	6	YES	NO
249945	female	69	hepatobiliary surgery	2023-05-01	2023-05-14	13	YES	NO
321467	male	34	orthopedics	2023-05-02	2023-05-13	11	NO	NO
321621	female	19	neurosurgery	2023-05-03	2023-05-16	13	YES	NO
321599	male	33	orthopedics	2023-05-03	2023-05-15	12	YES	NO
321628	female	79	orthopedics	2023-05-03	2023-05-12	9	YES	NO
321594	male	40	orthopedics	2023-05-03	2023-05-26	23	YES	NO
321498	female	47	orthopedics	2023-05-03	2023-05-07	4	YES	NO
321618	male	27	orthopedics	2023-05-03	2023-05-04	1	YES	NO
321595	male	45	orthopedics	2023-05-03	2023-05-11	8	NO	NO
321697	male	31	orthopedics	2023-05-04	2023-05-23	19	YES	NO
321752	male	43	orthopedics	2023-05-04	2023-05-17	13	YES	NO
321757	male	36	orthopedics	2023-05-04	2023-05-12	8	NO	NO
321634	male	22	ophthalmology	2023-05-04	2023-05-09	5	YES	NO
321863	male	60	orthopedics	2023-05-05	2023-05-18	13	YES	NO
310876	female	51	orthopedics	2023-05-05	2023-05-31	26	YES	NO
321971	male	52	orthopedics	2023-05-06	2023-05-27	21	YES	NO
321973	female	64	orthopedics	2023-05-06	2023-05-22	16	YES	NO
321983	female	28	neurosurgery	2023-05-07	2023-05-20	13	NO	NO
322052	male	52	neurosurgery	2023-05-07	2023-06-03	27	YES	NO
321994	male	29	orthopedics	2023-05-07	2023-05-15	8	YES	NO
321981	male	68	orthopedics	2023-05-07	2023-05-23	16	NO	NO
322046	male	48	orthopedics	2023-05-07	2023-05-16	9	YES	NO
322014	male	50	orthopedics	2023-05-07	2023-05-09	2	NO	NO
322170	male	27	intensive care unit	2023-05-08	2023-05-11	3	YES	YES
322090	male	46	neurosurgery	2023-05-08	2023-05-26	18	YES	NO
322152	female	68	orthopedics	2023-05-08	2023-05-25	17	YES	NO
322074	female	48	orthopedics	2023-05-08	2023-05-15	7	NO	NO
322093	male	31	orthopedics	2023-05-08	2023-05-19	11	YES	NO
322193	female	70	hepatobiliary surgery	2023-05-08	2023-05-20	12	YES	NO
322322	male	45	intensive care unit	2023-05-09	2023-05-11	2	YES	YES
151897	male	42	orthopedics	2023-05-09	2023-05-19	10	YES	NO
322260	male	31	orthopedics	2023-05-09	2023-05-18	9	NO	NO
322289	male	57	orthopedics	2023-05-09	2023-05-31	22	YES	NO
322281	male	45	orthopedics	2023-05-09	2023-05-29	20	YES	NO
322305	male	30	orthopedics	2023-05-09	2023-05-16	7	YES	NO
322311	female	74	orthopedics	2023-05-09	2023-05-14	5	NO	NO
249390	male	41	orthopedics	2023-05-09	2023-05-20	11	YES	NO
322420	male	23	urology	2023-05-10	2023-05-12	2	NO	NO
322365	female	70	orthopedics	2023-05-10	2023-05-23	13	YES	NO
322417	male	45	orthopedics	2023-05-10	2023-05-28	18	YES	NO
322495	male	34	neurosurgery	2023-05-11	2023-05-29	18	YES	NO
272507	female	62	orthopedics	2023-05-11	2023-06-05	25	YES	NO
322481	male	17	orthopedics	2023-05-11	2023-05-24	13	YES	NO
322565	male	51	orthopedics	2023-05-12	2023-05-14	2	YES	NO
322616	male	50	orthopedics	2023-05-12	2023-06-10	29	NO	NO
322676	male	21	orthopedics	2023-05-12	2023-05-13	1	YES	NO
322669	female	50	orthopedics	2023-05-12	2023-05-22	10	YES	NO
322708	male	38	intensive care unit	2023-05-13	2023-05-19	6	YES	YES
322754	male	25	orthopedics	2023-05-13	2023-05-23	10	YES	NO
250600	male	43	gastrointestinal surgery	2023-05-14	2023-06-09	26	NO	NO
322833	male	40	neurosurgery	2023-05-14	2023-05-24	10	YES	NO
322761	female	25	neurosurgery	2023-05-14	2023-05-23	9	YES	NO
322841	female	58	orthopedics	2023-05-14	2023-06-05	22	YES	NO
322837	male	18	orthopedics	2023-05-14	2023-06-08	25	NO	NO
170017	male	50	orthopedics	2023-05-14	2023-05-22	8	YES	NO
322849	male	25	orthopedics	2023-05-14	2023-05-22	8	YES	NO
322762	male	34	orthopedics	2023-05-14	2023-05-22	8	NO	NO
322822	male	39	orthopedics	2023-05-14	2023-05-22	8	YES	NO
322987	male	59	orthopedics	2023-05-15	2023-06-01	17	YES	NO
322925	female	41	thoracic surgery	2023-05-15	2023-05-20	5	YES	NO
227456	male	36	orthopedics	2023-05-15	2023-05-30	15	YES	NO
323065	male	24	intensive care unit	2023-05-16	2023-05-18	2	NO	YES
323018	male	35	orthopedics	2023-05-16	2023-06-01	16	YES	NO
323093	male	41	orthopedics	2023-05-16	2023-06-13	28	YES	NO
104472	male	64	orthopedics	2023-05-16	2023-06-05	20	NO	NO
323175	male	25	intensive care unit	2023-05-17	2023-05-20	3	YES	YES
323231	male	53	intensive care unit	2023-05-17	2023-05-22	5	NO	YES
323153	male	54	orthopedics	2023-05-17	2023-05-26	9	YES	NO
323236	female	58	orthopedics	2023-05-17	2023-05-19	2	YES	NO
323234	male	59	orthopedics	2023-05-17	2023-06-10	24	YES	NO
323239	male	19	neurosurgery	2023-05-18	2023-05-29	11	YES	NO
323276	female	58	orthopedics	2023-05-18	2023-05-24	6	NO	NO
323342	male	26	neurosurgery	2023-05-19	2023-06-02	14	YES	NO
323424	female	72	neurosurgery	2023-05-19	2023-06-03	15	YES	NO
323436	male	15	orthopedics	2023-05-19	2023-06-07	19	YES	NO
323485	female	65	neurosurgery	2023-05-20	2023-05-27	7	YES	NO
323543	male	30	thoracic surgery	2023-05-20	2023-06-08	19	NO	NO
323522	male	41	orthopedics	2023-05-20	2023-05-24	4	YES	NO
323658	female	27	neurosurgery	2023-05-22	2023-06-02	11	NO	NO
323694	female	26	orthopedics	2023-05-22	2023-05-29	7	YES	NO
323721	male	93	orthopedics	2023-05-22	2023-06-12	21	YES	NO
323785	male	42	orthopedics	2023-05-22	2023-05-25	3	YES	NO
323659	female	45	orthopedics	2023-05-22	2023-05-22	0	YES	NO
323762	female	61	orthopedics	2023-05-22	2023-07-07	46	YES	NO
323783	female	53	orthopedics	2023-05-22	2023-05-31	9	NO	NO
323660	female	60	orthopedics	2023-05-22	2023-06-01	10	YES	NO
323857	male	22	otolaryngology	2023-05-23	2023-05-27	4	YES	NO
323890	male	28	orthopedics	2023-05-23	2023-05-29	6	YES	NO
323881	male	46	orthopedics	2023-05-23	2023-05-30	7	NO	NO
323896	male	25	orthopedics	2023-05-23	2023-06-08	16	YES	NO
315775	female	57	orthopedics	2023-05-23	2023-06-20	28	NO	NO
323999	female	38	neurosurgery	2023-05-24	2023-05-29	5	YES	NO
51700	male	55	orthopedics	2023-05-24	2023-06-14	21	YES	NO
323938	male	38	orthopedics	2023-05-24	2023-05-28	4	YES	NO
324049	male	42	neurosurgery	2023-05-25	2023-06-09	15	NO	YES
324079	male	33	orthopedics	2023-05-25	2023-06-12	18	YES	NO
314434	male	48	orthopedics	2023-05-25	2023-06-30	36	YES	NO
324111	male	48	orthopedics	2023-05-25	2023-05-31	6	YES	NO
324073	male	32	orthopedics	2023-05-25	2023-05-25	0	YES	NO
324216	male	51	orthopedics	2023-05-26	2023-06-29	34	YES	NO
324118	male	37	orthopedics	2023-05-26	2023-06-13	18	YES	NO
324125	male	52	orthopedics	2023-05-26	2023-05-26	0	NO	NO
324116	male	40	orthopedics	2023-05-26	2023-05-31	5	YES	NO
324117	male	30	orthopedics	2023-05-26	2023-05-31	5	YES	NO
324313	female	57	neurosurgery	2023-05-27	2023-05-31	4	NO	NO
324304	male	75	orthopedics	2023-05-27	2023-05-30	3	YES	NO
324311	male	39	orthopedics	2023-05-27	2023-06-15	19	YES	NO
324256	male	32	orthopedics	2023-05-27	2023-06-02	6	NO	NO
324391	male	52	neurosurgery	2023-05-28	2023-06-29	32	NO	NO
324330	male	25	neurosurgery	2023-05-28	2023-06-16	19	YES	NO
324399	male	42	orthopedics	2023-05-28	2023-06-08	11	YES	NO
324337	female	24	orthopedics	2023-05-28	2023-06-03	6	YES	NO
324382	male	58	orthopedics	2023-05-28	2023-06-03	6	YES	NO
324314	male	32	orthopedics	2023-05-28	2023-06-02	5	YES	NO
324517	male	59	neurosurgery	2023-05-29	2023-06-05	7	YES	NO
324455	male	30	orthopedics	2023-05-29	2023-06-05	7	YES	NO
324094	male	43	otolaryngology	2023-05-29	2023-06-03	5	NO	NO
324580	male	50	orthopedics	2023-05-30	2023-06-16	17	YES	NO
324581	female	69	orthopedics	2023-05-30	2023-06-27	28	YES	NO
319360	male	56	orthopedics	2023-05-31	2023-06-26	26	YES	NO
324741	male	48	neurosurgery	2023-05-31	2023-06-13	13	NO	NO
259202	male	63	neurosurgery	2023-05-31	2023-07-26	56	YES	NO
324775	female	60	orthopedics	2023-05-31	2023-06-02	2	NO	NO
324761	male	24	orthopedics	2023-05-31	2023-06-05	5	YES	NO
324897	male	41	orthopedics	2023-06-01	2023-06-12	11	YES	NO
324933	male	57	orthopedics	2023-06-01	2023-07-26	55	YES	NO
324896	male	49	orthopedics	2023-06-01	2023-06-10	9	NO	NO
324903	female	68	orthopedics	2023-06-01	2023-06-10	9	YES	NO
162438	female	49	orthopedics	2023-06-01	2023-06-05	4	YES	NO
324942	male	32	orthopedics	2023-06-01	2023-06-17	16	YES	NO
324819	female	56	orthopedics	2023-06-01	2023-06-06	5	NO	NO
210120	male	32	ophthalmology	2023-06-01	2023-06-05	4	YES	NO
324859	female	11	otolaryngology	2023-06-01	2023-06-05	4	YES	NO
325003	male	51	neurosurgery	2023-06-02	2023-06-14	12	NO	NO
324946	male	44	orthopedics	2023-06-02	2023-06-25	23	YES	NO
324999	female	41	orthopedics	2023-06-02	2023-06-12	10	YES	NO
325142	female	44	orthopedics	2023-06-03	2023-06-11	8	NO	NO
325165	female	78	orthopedics	2023-06-03	2023-06-21	18	YES	NO
251087	female	76	orthopedics	2023-06-03	2023-06-15	12	YES	NO
325179	male	20	orthopedics	2023-06-03	2023-06-11	8	NO	NO
325163	male	41	orthopedics	2023-06-03	2023-06-05	2	YES	NO
325161	female	49	orthopedics	2023-06-04	2023-06-12	8	NO	NO
325182	male	28	orthopedics	2023-06-04	2023-06-05	1	YES	NO
325406	male	54	orthopedics	2023-06-05	2023-06-20	15	YES	NO
325305	female	37	orthopedics	2023-06-05	2023-06-10	5	NO	NO
325338	female	49	orthopedics	2023-06-05	2023-06-16	11	YES	NO
325435	male	30	orthopedics	2023-06-05	2023-06-12	7	YES	NO
325379	female	57	orthopedics	2023-06-05	2023-06-08	3	NO	NO
325432	male	59	orthopedics	2023-06-05	2023-06-16	11	YES	NO
325381	male	60	orthopedics	2023-06-05	2023-06-17	12	YES	NO
325571	male	58	intensive care unit	2023-06-06	2023-06-09	3	YES	YES
257766	male	63	neurosurgery	2023-06-06	2023-06-25	19	NO	NO
325561	female	69	orthopedics	2023-06-06	2023-06-19	13	YES	NO
325541	female	34	orthopedics	2023-06-06	2023-06-10	4	YES	NO
325567	male	62	orthopedics	2023-06-06	2023-06-16	10	NO	NO
325471	male	30	orthopedics	2023-06-06	2023-06-08	2	YES	NO
231387	male	66	orthopedics	2023-06-06	2023-06-16	10	YES	NO
325556	female	76	orthopedics	2023-06-06	2023-06-10	4	NO	NO
325407	male	30	orthopedics	2023-06-06	2023-06-09	3	YES	NO
325586	male	73	neurosurgery	2023-06-07	2023-06-14	7	NO	NO
325613	male	40	orthopedics	2023-06-07	2023-06-21	14	YES	NO
325592	male	39	orthopedics	2023-06-07	2023-06-12	5	YES	NO
325653	male	46	otolaryngology	2023-06-07	2023-06-15	8	YES	NO
325814	male	67	orthopedics	2023-06-08	2023-06-19	11	NO	NO
47973	male	52	orthopedics	2023-06-08	2023-06-12	4	YES	NO
325916	female	65	neurosurgery	2023-06-09	2023-06-14	5	YES	NO
325852	female	70	orthopedics	2023-06-09	2023-06-16	7	YES	NO
325855	female	57	orthopedics	2023-06-09	2023-07-14	35	NO	NO
287364	male	31	orthopedics	2023-06-09	2023-06-21	12	YES	NO
325881	female	41	orthopedics	2023-06-09	2023-06-20	11	YES	NO
325644	male	28	orthopedics	2023-06-09	2023-06-19	10	YES	NO
326061	female	28	orthopedics	2023-06-10	2023-06-13	3	YES	NO
325945	male	18	orthopedics	2023-06-10	2023-06-15	5	NO	NO
325600	male	73	orthopedics	2023-06-10	2023-07-02	22	YES	NO
326133	male	35	orthopedics	2023-06-11	2023-06-20	9	YES	NO
326064	female	38	neurosurgery	2023-06-11	2023-06-13	2	YES	NO
326161	male	32	orthopedics	2023-06-11	2023-06-21	10	NO	NO
325956	male	34	ophthalmology	2023-06-12	2023-06-15	3	YES	NO
326439	male	22	neurosurgery	2023-06-13	2023-06-28	15	YES	NO
326379	female	85	neurosurgery	2023-06-13	2023-06-17	4	NO	NO
326438	male	67	orthopedics	2023-06-13	2023-06-14	1	YES	NO
326315	male	69	orthopedics	2023-06-13	2023-06-25	12	YES	NO
326434	male	53	orthopedics	2023-06-13	2023-06-19	6	YES	NO
326404	male	57	orthopedics	2023-06-13	2023-07-02	19	YES	NO
326411	female	67	orthopedics	2023-06-13	2023-06-24	11	YES	NO
326392	female	30	orthopedics	2023-06-13	2023-06-17	4	NO	NO
326431	male	56	orthopedics	2023-06-13	2023-06-27	14	YES	NO
207143	male	74	orthopedics	2023-06-14	2023-06-19	5	YES	NO
326502	male	42	orthopedics	2023-06-14	2023-06-27	13	YES	NO
326497	male	52	orthopedics	2023-06-14	2023-06-19	5	YES	NO
326507	male	54	orthopedics	2023-06-14	2023-06-26	12	YES	NO
326603	male	57	intensive care unit	2023-06-15	2023-06-19	4	YES	YES
326536	male	53	orthopedics	2023-06-15	2023-06-28	13	NO	NO
326573	female	30	orthopedics	2023-06-15	2023-07-10	25	YES	NO
326604	male	32	orthopedics	2023-06-15	2023-06-26	11	NO	NO
326723	female	59	orthopedics	2023-06-16	2023-06-22	6	YES	NO
326700	male	59	orthopedics	2023-06-16	2023-08-25	70	YES	NO
326654	female	57	orthopedics	2023-06-16	2023-06-21	5	NO	NO
326732	male	53	orthopedics	2023-06-17	2023-06-22	5	YES	NO
326869	male	56	orthopedics	2023-06-18	2023-06-29	11	YES	NO
288994	female	38	orthopedics	2023-06-18	2023-06-30	12	YES	NO
326933	male	17	orthopedics	2023-06-18	2023-06-23	5	NO	NO
326812	female	49	orthopedics	2023-06-18	2023-06-21	3	YES	NO
238245	female	45	orthopedics	2023-06-18	2023-06-25	7	YES	NO
326862	male	47	orthopedics	2023-06-18	2023-07-03	15	YES	NO
326907	female	58	orthopedics	2023-06-18	2023-06-25	7	YES	NO
326868	female	28	hepatobiliary surgery	2023-06-18	2023-07-08	20	NO	NO
326938	male	38	orthopedics	2023-06-19	2023-06-24	5	YES	NO
326946	male	24	otolaryngology	2023-06-19	2023-06-23	4	NO	NO
327164	male	54	orthopedics	2023-06-20	2023-07-03	13	YES	NO
327167	male	40	orthopedics	2023-06-20	2023-06-24	4	YES	NO
327179	female	76	orthopedics	2023-06-20	2023-06-30	10	YES	NO
327211	female	36	orthopedics	2023-06-21	2023-06-22	1	YES	NO
327199	female	71	orthopedics	2023-06-21	2023-06-30	9	NO	NO
327333	male	39	orthopedics	2023-06-22	2023-06-25	3	YES	NO
327345	male	46	orthopedics	2023-06-22	2023-06-25	3	YES	NO
327340	male	48	orthopedics	2023-06-22	2023-07-02	10	YES	NO
327384	male	55	orthopedics	2023-06-23	2023-07-01	8	NO	NO
83633	male	53	orthopedics	2023-06-23	2023-06-30	7	YES	NO
327382	female	94	orthopedics	2023-06-23	2023-07-25	32	YES	NO
327407	male	53	orthopedics	2023-06-23	2023-06-26	3	YES	NO
327378	female	56	orthopedics	2023-06-23	2023-07-11	18	YES	NO
327395	female	57	orthopedics	2023-06-23	2023-06-25	2	NO	NO
327412	male	59	orthopedics	2023-06-23	2023-07-06	13	YES	NO
327398	male	32	orthopedics	2023-06-23	2023-06-26	3	YES	NO
327438	male	25	gastrointestinal surgery	2023-06-24	2023-07-05	11	YES	NO
327524	male	38	neurosurgery	2023-06-24	2023-07-03	9	NO	NO
327525	male	45	orthopedics	2023-06-24	2023-06-29	5	YES	NO
327447	male	55	orthopedics	2023-06-24	2023-06-29	5	NO	NO
327523	male	36	orthopedics	2023-06-24	2023-07-13	19	YES	NO
327532	male	34	orthopedics	2023-06-25	2023-07-04	9	YES	NO
327626	female	27	orthopedics	2023-06-25	2023-07-02	7	YES	NO
327577	female	79	orthopedics	2023-06-25	2023-07-03	8	YES	NO
327597	female	68	orthopedics	2023-06-25	2023-06-30	5	YES	NO
327551	male	15	otolaryngology	2023-06-25	2023-06-29	4	YES	NO
327558	male	25	otolaryngology	2023-06-25	2023-06-29	4	NO	NO
211590	female	82	urology	2023-06-26	2023-07-12	16	YES	NO
300961	female	75	orthopedics	2023-06-26	2023-07-14	18	NO	NO
327721	female	69	orthopedics	2023-06-26	2023-07-28	32	YES	NO
313586	male	40	orthopedics	2023-06-26	2023-07-01	5	YES	NO
327725	male	28	orthopedics	2023-06-27	2023-06-28	1	YES	NO
327815	female	70	orthopedics	2023-06-27	2023-06-28	1	YES	NO
327842	male	37	orthopedics	2023-06-28	2023-07-03	5	YES	NO
320072	female	76	orthopedics	2023-06-28	2023-07-02	4	NO	NO
327909	male	34	orthopedics	2023-06-29	2023-08-01	33	YES	NO
328055	male	68	orthopedics	2023-06-29	2023-07-10	11	NO	NO
328042	male	33	orthopedics	2023-06-29	2023-07-02	3	YES	NO
328037	male	32	orthopedics	2023-06-29	2023-07-14	15	YES	NO
328050	male	61	orthopedics	2023-06-29	2023-07-16	17	YES	NO
301590	female	33	orthopedics	2023-06-30	2023-07-07	7	YES	NO
328148	male	42	orthopedics	2023-06-30	2023-07-02	2	NO	NO
328159	male	56	orthopedics	2023-06-30	2023-07-03	3	YES	NO
328153	male	56	orthopedics	2023-06-30	2023-07-19	19	YES	NO
328158	male	43	orthopedics	2023-06-30	2023-07-03	3	NO	NO
156774	male	56	orthopedics	2023-06-30	2023-07-08	8	YES	NO
328058	female	70	orthopedics	2023-06-30	2023-07-02	2	YES	NO
328129	female	44	hepatobiliary surgery	2023-06-30	2023-07-14	14	YES	NO
319056	female	60	orthopedics	2023-07-01	2023-07-09	8	NO	NO
328241	male	28	orthopedics	2023-07-01	2023-07-08	7	NO	NO
328235	female	44	orthopedics	2023-07-01	2023-07-04	3	YES	NO
328246	male	17	neurosurgery	2023-07-02	2023-07-24	22	YES	NO
328338	male	52	neurosurgery	2023-07-02	2023-07-19	17	YES	NO
328319	male	27	orthopedics	2023-07-02	2023-07-14	12	NO	NO
328301	male	52	orthopedics	2023-07-02	2023-07-12	10	YES	NO
328285	male	54	orthopedics	2023-07-02	2023-07-08	6	YES	NO
328339	female	75	orthopedics	2023-07-02	2023-07-18	16	YES	NO
322052	male	53	neurosurgery	2023-07-03	2023-07-06	3	YES	NO
328342	male	26	orthopedics	2023-07-03	2023-07-12	9	NO	NO
328458	female	60	orthopedics	2023-07-03	2023-07-21	18	YES	NO
328387	male	47	orthopedics	2023-07-03	2023-07-19	16	NO	NO
328380	female	17	orthopedics	2023-07-03	2023-07-04	1	YES	NO
328378	male	73	orthopedics	2023-07-03	2023-07-31	28	NO	NO
328453	male	45	orthopedics	2023-07-03	2023-07-25	22	YES	NO
328445	male	59	orthopedics	2023-07-03	2023-07-12	9	NO	NO
328370	male	11	otolaryngology	2023-07-03	2023-07-08	5	YES	NO
328507	male	28	neurosurgery	2023-07-04	2023-08-02	29	NO	NO
328624	male	49	neurosurgery	2023-07-04	2023-08-01	28	YES	NO
328506	female	65	neurosurgery	2023-07-04	2023-07-07	3	YES	NO
328618	male	19	thoracic surgery	2023-07-04	2023-07-16	12	YES	NO
328553	male	59	orthopedics	2023-07-04	2023-07-05	1	YES	NO
328561	male	56	orthopedics	2023-07-04	2023-07-07	3	YES	NO
328462	male	35	orthopedics	2023-07-04	2023-07-27	23	NO	NO
328626	female	46	orthopedics	2023-07-04	2023-07-06	2	YES	NO
328767	male	21	neurosurgery	2023-07-05	2023-07-20	15	YES	NO
328667	male	57	neurosurgery	2023-07-05	2023-09-26	83	NO	NO
328741	male	36	orthopedics	2023-07-05	2023-07-28	23	NO	NO
328628	male	32	orthopedics	2023-07-05	2023-07-13	8	YES	NO
328728	male	28	orthopedics	2023-07-05	2023-07-13	8	YES	NO
328752	male	27	orthopedics	2023-07-05	2023-07-06	1	NO	NO
328858	female	67	orthopedics	2023-07-06	2023-07-14	8	YES	NO
328801	female	98	orthopedics	2023-07-06	2023-07-11	5	YES	NO
328845	male	56	orthopedics	2023-07-06	2023-08-01	26	YES	NO
328753	female	36	orthopedics	2023-07-06	2023-07-14	8	NO	NO
328785	female	49	orthopedics	2023-07-06	2023-07-22	16	YES	NO
328954	male	62	neurosurgery	2023-07-07	2023-07-22	15	YES	NO
328916	female	43	neurosurgery	2023-07-07	2023-07-21	14	YES	NO
328942	female	73	orthopedics	2023-07-07	2023-07-19	12	YES	NO
328903	male	56	orthopedics	2023-07-07	2023-07-16	9	YES	NO
328908	male	32	orthopedics	2023-07-07	2023-08-01	25	YES	NO
329057	male	42	orthopedics	2023-07-08	2023-07-10	2	NO	NO
329034	male	34	orthopedics	2023-07-08	2023-07-31	23	YES	NO
325435	male	30	orthopedics	2023-07-08	2023-07-19	11	NO	NO
328986	male	20	orthopedics	2023-07-08	2023-07-27	19	YES	NO
329116	male	59	orthopedics	2023-07-09	2023-07-19	10	YES	NO
329143	female	14	orthopedics	2023-07-09	2023-07-19	10	YES	NO
329158	male	54	orthopedics	2023-07-09	2023-07-15	6	YES	NO
329313	male	22	orthopedics	2023-07-10	2023-07-14	4	NO	NO
329239	male	35	orthopedics	2023-07-10	2023-07-20	10	YES	NO
329312	male	29	orthopedics	2023-07-10	2023-07-13	3	NO	NO
329164	male	38	orthopedics	2023-07-10	2023-07-12	2	YES	NO
329415	male	29	gastrointestinal surgery	2023-07-11	2023-07-18	7	YES	NO
329401	male	59	neurosurgery	2023-07-11	2023-08-03	23	YES	NO
329371	male	21	orthopedics	2023-07-11	2023-07-24	13	NO	NO
329339	female	57	orthopedics	2023-07-11	2023-07-19	8	YES	NO
329517	male	54	orthopedics	2023-07-12	2023-07-18	6	YES	NO
329571	male	51	orthopedics	2023-07-12	2023-07-19	7	NO	NO
310652	male	53	orthopedics	2023-07-12	2023-07-19	7	YES	NO
329569	female	54	orthopedics	2023-07-12	2023-07-23	11	YES	NO
329216	female	76	orthopedics	2023-07-12	2023-07-30	18	YES	NO
329670	female	52	orthopedics	2023-07-13	2023-07-27	14	NO	NO
329658	male	47	orthopedics	2023-07-13	2023-07-17	4	YES	NO
329677	male	36	neurosurgery	2023-07-14	2023-07-21	7	YES	NO
329678	male	33	neurosurgery	2023-07-14	2023-07-14	0	NO	NO
329757	male	76	orthopedics	2023-07-14	2023-08-02	19	YES	NO
239831	female	55	orthopedics	2023-07-14	2023-07-18	4	YES	NO
329875	male	43	orthopedics	2023-07-15	2023-07-27	12	NO	NO
329853	male	48	orthopedics	2023-07-15	2023-07-23	8	YES	NO
329954	male	29	neurosurgery	2023-07-16	2023-07-17	1	YES	NO
329989	male	33	orthopedics	2023-07-16	2023-07-18	2	YES	NO
329955	male	35	thoracic surgery	2023-07-16	2023-07-24	8	YES	NO
329916	male	66	orthopedics	2023-07-16	2023-07-24	8	NO	NO
329970	male	39	orthopedics	2023-07-16	2023-07-21	5	YES	NO
329987	male	65	orthopedics	2023-07-16	2023-08-14	29	YES	NO
329888	male	35	orthopedics	2023-07-16	2023-07-31	15	NO	NO
329899	male	30	otolaryngology	2023-07-16	2023-07-19	3	YES	NO
330057	male	41	orthopedics	2023-07-17	2023-07-24	7	YES	NO
330088	female	35	orthopedics	2023-07-17	2023-07-20	3	NO	NO
330120	male	60	orthopedics	2023-07-17	2023-07-27	10	YES	NO
330113	male	38	orthopedics	2023-07-17	2023-07-26	9	YES	NO
330085	male	37	orthopedics	2023-07-17	2023-07-27	10	NO	NO
330205	male	33	intensive care unit	2023-07-18	2023-07-21	3	YES	YES
232159	male	45	neurosurgery	2023-07-18	2023-07-23	5	YES	NO
330141	female	51	orthopedics	2023-07-18	2023-07-28	10	NO	NO
330193	male	33	orthopedics	2023-07-18	2023-07-26	8	YES	NO
330243	male	22	hepatobiliary surgery	2023-07-18	2023-07-29	11	YES	NO
139859	male	39	orthopedics	2023-07-19	2023-07-25	6	NO	NO
330306	male	41	orthopedics	2023-07-19	2023-07-27	8	YES	NO
330443	male	54	otolaryngology	2023-07-20	2023-07-21	1	YES	NO
330358	male	26	neurosurgery	2023-07-20	2023-07-30	10	NO	NO
330439	male	47	orthopedics	2023-07-20	2023-07-24	4	YES	NO
330457	male	48	orthopedics	2023-07-20	2023-07-28	8	NO	NO
330461	male	47	orthopedics	2023-07-20	2023-07-25	5	YES	NO
330415	female	25	orthopedics	2023-07-21	2023-08-03	13	YES	NO
330629	male	26	intensive care unit	2023-07-22	2023-07-25	3	YES	YES
330631	male	56	orthopedics	2023-07-22	2023-07-29	7	NO	NO
330576	male	53	neurosurgery	2023-07-22	2023-08-28	37	YES	NO
330649	male	36	orthopedics	2023-07-22	2023-07-29	7	NO	NO
330767	male	36	orthopedics	2023-07-23	2023-07-29	6	YES	NO
330756	male	49	orthopedics	2023-07-23	2023-08-11	19	YES	NO
330755	male	39	orthopedics	2023-07-23	2023-07-29	6	YES	NO
330763	male	37	orthopedics	2023-07-23	2023-07-26	3	NO	NO
330760	male	50	orthopedics	2023-07-23	2023-07-29	6	YES	NO
330687	female	65	orthopedics	2023-07-23	2023-07-29	6	NO	NO
330722	male	33	orthopedics	2023-07-23	2023-07-27	4	YES	NO
330841	female	17	orthopedics	2023-07-24	2023-08-23	30	YES	NO
330880	male	22	orthopedics	2023-07-24	2023-08-09	16	YES	NO
288308	female	64	orthopedics	2023-07-24	2023-08-11	18	YES	NO
330765	male	44	orthopedics	2023-07-24	2023-07-30	6	NO	NO
105153	female	75	orthopedics	2023-07-25	2023-07-25	0	YES	NO
125582	male	38	orthopedics	2023-07-25	2023-08-09	15	YES	NO
330968	male	16	orthopedics	2023-07-25	2023-07-27	2	YES	NO
330943	female	54	orthopedics	2023-07-25	2023-07-31	6	YES	NO
300864	male	41	otolaryngology	2023-07-25	2023-07-28	3	NO	NO
289291	female	73	orthopedics	2023-07-26	2023-08-08	13	YES	NO
331043	female	66	orthopedics	2023-07-26	2023-07-29	3	YES	NO
331062	female	60	orthopedics	2023-07-26	2023-07-31	5	NO	NO
330995	male	39	orthopedics	2023-07-26	2023-07-31	5	YES	NO
190664	female	70	orthopedics	2023-07-27	2023-08-04	8	YES	NO
331171	male	40	orthopedics	2023-07-27	2023-08-01	5	YES	NO
331188	male	22	orthopedics	2023-07-27	2023-08-04	8	NO	NO
331220	female	61	orthopedics	2023-07-27	2023-08-04	8	YES	NO
331319	male	36	orthopedics	2023-07-28	2023-08-01	4	YES	NO
188195	male	15	orthopedics	2023-07-28	2023-08-07	10	YES	NO
331231	male	38	orthopedics	2023-07-28	2023-08-01	4	NO	NO
331227	female	69	orthopedics	2023-07-28	2023-07-28	0	YES	NO
331226	female	25	orthopedics	2023-07-28	2023-08-05	8	YES	NO
331300	male	31	orthopedics	2023-07-28	2023-08-01	4	YES	NO
331223	male	27	orthopedics	2023-07-28	2023-08-17	20	YES	NO
331418	male	58	neurosurgery	2023-07-29	2023-08-11	13	NO	NO
331328	male	46	orthopedics	2023-07-29	2023-07-31	2	YES	NO
331326	male	38	orthopedics	2023-07-29	2023-07-31	2	YES	NO
331424	female	61	orthopedics	2023-07-29	2023-08-04	6	YES	NO
331534	male	49	neurosurgery	2023-07-30	2023-08-03	4	YES	NO
331533	male	36	orthopedics	2023-07-30	2023-08-07	8	YES	NO
331431	female	59	orthopedics	2023-07-30	2023-08-15	16	YES	NO
331430	male	28	orthopedics	2023-07-30	2023-08-10	11	YES	NO
331589	female	73	neurosurgery	2023-07-31	2023-08-10	10	NO	NO
331613	male	40	orthopedics	2023-07-31	2023-08-20	20	YES	NO
331539	male	44	orthopedics	2023-07-31	2023-08-07	7	NO	NO
331631	female	61	orthopedics	2023-07-31	2023-08-07	7	YES	NO
133230	female	76	orthopedics	2023-07-31	2023-08-09	9	YES	NO
331629	female	46	orthopedics	2023-07-31	2023-08-07	7	YES	NO
197901	male	40	orthopedics	2023-07-31	2023-08-03	3	YES	NO
331553	female	58	orthopedics	2023-07-31	2023-08-08	8	NO	NO
185757	female	57	orthopedics	2023-07-31	2023-08-07	7	YES	NO
331687	male	17	neurosurgery	2023-08-01	2023-08-02	1	YES	NO
331766	male	43	orthopedics	2023-08-01	2023-08-16	15	NO	NO
331668	male	70	orthopedics	2023-08-01	2023-08-16	15	YES	NO
331752	male	46	orthopedics	2023-08-01	2023-08-07	6	YES	NO
328908	male	32	thoracic surgery	2023-08-01	2023-08-17	16	YES	NO
331674	male	30	orthopedics	2023-08-01	2023-09-08	38	YES	NO
331756	female	56	orthopedics	2023-08-01	2023-08-15	14	YES	NO
331670	male	36	orthopedics	2023-08-01	2023-08-03	2	YES	NO
331761	male	27	orthopedics	2023-08-02	2023-08-07	5	NO	NO
331894	male	28	neurosurgery	2023-08-03	2023-08-13	10	YES	NO
331991	female	21	orthopedics	2023-08-03	2023-08-04	1	NO	NO
331933	male	50	orthopedics	2023-08-03	2023-08-09	6	YES	NO
331971	male	27	otolaryngology	2023-08-03	2023-08-07	4	YES	NO
332109	female	43	orthopedics	2023-08-04	2023-08-07	3	YES	NO
332107	female	34	orthopedics	2023-08-04	2023-08-11	7	NO	NO
332230	male	16	neurosurgery	2023-08-05	2023-08-16	11	YES	NO
332115	female	25	orthopedics	2023-08-05	2023-08-07	2	YES	NO
169029	male	67	orthopedics	2023-08-05	2023-08-11	6	YES	NO
332111	female	70	orthopedics	2023-08-05	2023-08-21	16	NO	NO
332220	male	55	orthopedics	2023-08-05	2023-08-24	19	YES	NO
332212	female	64	orthopedics	2023-08-05	2023-08-21	16	NO	NO
332293	female	38	neurosurgery	2023-08-06	2023-08-16	10	YES	NO
207532	male	64	orthopedics	2023-08-06	2023-08-18	12	NO	NO
332299	male	55	orthopedics	2023-08-06	2023-08-11	5	YES	NO
332265	female	54	hepatobiliary surgery	2023-08-06	2023-08-20	14	YES	NO
332352	male	21	neurosurgery	2023-08-07	2023-08-27	20	NO	NO
332416	male	40	orthopedics	2023-08-07	2023-08-15	8	YES	NO
332422	male	25	orthopedics	2023-08-07	2023-08-13	6	YES	NO
329853	male	48	orthopedics	2023-08-07	2023-08-14	7	YES	NO
234076	female	52	orthopedics	2023-08-07	2023-08-14	7	YES	NO
332454	male	45	neurosurgery	2023-08-08	2023-08-10	2	YES	NO
332560	male	29	orthopedics	2023-08-08	2023-08-21	13	YES	NO
332677	male	47	orthopedics	2023-08-09	2023-08-24	15	NO	NO
332632	male	47	orthopedics	2023-08-09	2023-08-24	15	NO	NO
332599	male	27	orthopedics	2023-08-09	2023-08-12	3	YES	NO
332658	female	40	orthopedics	2023-08-09	2023-08-17	8	YES	NO
332557	male	8	otolaryngology	2023-08-09	2023-08-13	4	YES	NO
332775	male	6	neurosurgery	2023-08-10	2023-08-12	2	NO	NO
332785	male	57	urology	2023-08-10	2023-08-26	16	YES	NO
332818	female	34	orthopedics	2023-08-10	2023-08-17	7	YES	NO
332758	male	57	orthopedics	2023-08-10	2023-09-04	25	YES	NO
331968	female	28	otolaryngology	2023-08-10	2023-08-14	4	NO	NO
177464	female	56	orthopedics	2023-08-11	2023-08-15	4	YES	NO
332897	male	33	orthopedics	2023-08-11	2023-08-18	7	YES	NO
332908	female	48	orthopedics	2023-08-11	2023-08-18	7	YES	NO
332881	male	37	orthopedics	2023-08-11	2023-08-12	1	NO	NO
332975	male	52	orthopedics	2023-08-12	2023-08-15	3	YES	NO
332909	male	41	neurosurgery	2023-08-12	2023-08-15	3	YES	NO
332991	female	54	orthopedics	2023-08-12	2023-09-20	39	YES	NO
332957	male	30	orthopedics	2023-08-12	2023-08-17	5	NO	NO
332949	female	41	orthopedics	2023-08-12	2023-08-14	2	YES	NO
333075	male	52	orthopedics	2023-08-13	2023-08-30	17	YES	NO
333045	male	35	orthopedics	2023-08-13	2023-09-17	35	YES	NO
333082	male	45	thoracic surgery	2023-08-13	2023-08-24	11	NO	NO
333077	male	51	orthopedics	2023-08-13	2023-09-01	19	YES	NO
333146	female	87	orthopedics	2023-08-14	2023-09-01	18	YES	NO
333105	male	19	ophthalmology	2023-08-14	2023-08-14	0	YES	NO
333342	male	35	neurosurgery	2023-08-15	2023-08-22	7	NO	NO
66379	male	61	neurosurgery	2023-08-15	2023-08-16	1	YES	NO
333230	male	33	orthopedics	2023-08-15	2023-08-23	8	YES	NO
333327	male	57	orthopedics	2023-08-15	2023-08-17	2	YES	NO
333350	female	23	orthopedics	2023-08-15	2023-08-17	2	YES	NO
333344	male	41	orthopedics	2023-08-15	2023-08-21	6	YES	NO
114630	male	74	orthopedics	2023-08-15	2023-08-26	11	NO	NO
333277	male	38	orthopedics	2023-08-15	2023-08-29	14	YES	NO
333301	male	50	orthopedics	2023-08-15	2023-08-22	7	YES	NO
187765	female	88	orthopedics	2023-08-15	2023-08-18	3	YES	NO
333459	female	57	orthopedics	2023-08-16	2023-08-25	9	NO	NO
333378	female	68	orthopedics	2023-08-16	2023-08-18	2	YES	NO
333462	male	38	orthopedics	2023-08-16	2023-08-31	15	YES	NO
333451	male	55	orthopedics	2023-08-16	2023-08-23	7	YES	NO
333457	male	30	orthopedics	2023-08-16	2023-08-19	3	NO	NO
333455	male	27	orthopedics	2023-08-16	2023-08-18	2	YES	NO
333352	male	38	orthopedics	2023-08-16	2023-08-18	2	YES	NO
333431	female	52	orthopedics	2023-08-16	2023-08-21	5	NO	NO
333467	male	35	neurosurgery	2023-08-17	2023-08-27	10	YES	NO
333468	male	30	neurosurgery	2023-08-17	2023-08-31	14	YES	NO
333504	male	16	neurosurgery	2023-08-17	2023-09-05	19	YES	NO
333589	male	31	neurosurgery	2023-08-17	2023-08-30	13	NO	NO
333573	male	27	neurosurgery	2023-08-17	2023-09-06	20	YES	NO
333586	male	26	orthopedics	2023-08-17	2023-08-23	6	YES	NO
333516	female	67	orthopedics	2023-08-17	2023-08-27	10	NO	NO
333592	male	30	orthopedics	2023-08-17	2023-08-20	3	NO	NO
333581	female	28	orthopedics	2023-08-17	2023-08-22	5	YES	NO
333683	male	31	intensive care unit	2023-08-18	2023-09-23	36	NO	NO
333594	female	24	neurosurgery	2023-08-18	2023-09-01	14	YES	NO
333682	male	39	orthopedics	2023-08-18	2023-08-25	7	YES	NO
333595	male	30	orthopedics	2023-08-18	2023-08-27	9	NO	NO
333680	male	48	orthopedics	2023-08-18	2023-08-22	4	YES	NO
333653	male	41	otolaryngology	2023-08-18	2023-08-28	10	YES	NO
333785	male	34	intensive care unit	2023-08-19	2023-08-21	2	YES	NO
333703	male	52	neurosurgery	2023-08-19	2023-09-25	37	NO	NO
333739	female	59	neurosurgery	2023-08-19	2023-08-22	3	YES	NO
332190	male	86	orthopedics	2023-08-19	2023-09-28	40	YES	NO
333717	female	64	thoracic surgery	2023-08-19	2023-09-05	17	YES	NO
184894	male	33	orthopedics	2023-08-19	2023-08-26	7	NO	NO
188162	male	55	orthopedics	2023-08-19	2023-08-22	3	YES	NO
333396	male	30	otolaryngology	2023-08-19	2023-08-24	5	NO	NO
142304	male	70	neurosurgery	2023-08-20	2023-08-24	4	YES	NO
333881	male	61	orthopedics	2023-08-20	2023-08-26	6	YES	NO
333841	male	56	orthopedics	2023-08-20	2023-08-24	4	YES	NO
333866	female	16	orthopedics	2023-08-20	2023-08-29	9	YES	NO
333788	male	31	orthopedics	2023-08-20	2023-08-29	9	YES	NO
329888	male	35	orthopedics	2023-08-20	2023-08-29	9	NO	NO
333893	male	70	urology	2023-08-21	2023-08-29	8	YES	NO
333982	male	54	orthopedics	2023-08-21	2023-09-06	16	NO	NO
333978	male	55	orthopedics	2023-08-21	2023-08-26	5	YES	NO
334037	female	68	orthopedics	2023-08-22	2023-09-12	21	YES	NO
334030	male	27	orthopedics	2023-08-22	2023-08-27	5	YES	NO
334095	male	25	orthopedics	2023-08-23	2023-08-26	3	NO	NO
334178	female	55	orthopedics	2023-08-23	2023-08-31	8	YES	NO
334185	male	64	orthopedics	2023-08-23	2023-09-08	16	YES	NO
333989	male	24	ophthalmology	2023-08-23	2023-08-23	0	YES	NO
289368	male	70	neurosurgery	2023-08-24	2023-08-28	4	YES	NO
334291	female	76	orthopedics	2023-08-24	2023-09-29	36	NO	NO
334230	female	29	orthopedics	2023-08-24	2023-08-24	0	YES	YES
334294	male	50	orthopedics	2023-08-24	2023-11-07	75	YES	NO
334254	male	27	orthopedics	2023-08-24	2023-08-27	3	NO	NO
334301	male	44	neurosurgery	2023-08-25	2023-09-09	15	NO	NO
68395	male	17	orthopedics	2023-08-25	2023-09-03	9	YES	NO
334385	male	35	orthopedics	2023-08-25	2023-09-12	18	YES	NO
334299	male	28	orthopedics	2023-08-25	2023-08-26	1	YES	NO
244890	female	50	orthopedics	2023-08-25	2023-09-03	9	YES	NO
205626	male	47	orthopedics	2023-08-25	2023-08-27	2	YES	NO
334477	male	26	orthopedics	2023-08-26	2023-08-29	3	NO	NO
334435	male	56	orthopedics	2023-08-26	2023-09-25	30	YES	NO
59466	female	45	orthopedics	2023-08-26	2023-09-11	16	YES	NO
334421	male	26	orthopedics	2023-08-26	2023-08-30	4	YES	NO
334436	male	54	orthopedics	2023-08-26	2023-09-02	7	YES	NO
334456	female	59	orthopedics	2023-08-26	2023-09-05	10	YES	NO
334390	female	26	orthopedics	2023-08-26	2023-09-26	31	NO	NO
332908	female	48	orthopedics	2023-08-26	2023-09-06	11	YES	NO
334484	male	28	orthopedics	2023-08-27	2023-09-04	8	YES	NO
334545	male	28	orthopedics	2023-08-27	2023-09-04	8	YES	NO
240776	female	90	orthopedics	2023-08-27	2023-08-29	2	NO	NO
334551	male	74	orthopedics	2023-08-27	2023-09-04	8	YES	NO
334463	female	58	otolaryngology	2023-08-27	2023-09-01	5	YES	NO
334598	male	57	neurosurgery	2023-08-28	2023-09-11	14	YES	NO
334575	male	51	neurosurgery	2023-08-28	2023-09-05	8	YES	NO
334692	female	52	orthopedics	2023-08-28	2023-09-06	9	NO	NO
331728	male	59	orthopedics	2023-08-28	2023-09-08	11	YES	NO
331534	male	49	orthopedics	2023-08-28	2023-09-06	9	NO	NO
334625	male	36	orthopedics	2023-08-28	2023-09-04	7	YES	NO
334556	male	56	orthopedics	2023-08-28	2023-09-01	4	YES	NO
334558	male	29	orthopedics	2023-08-28	2023-09-04	7	NO	NO
334650	female	51	orthopedics	2023-08-28	2023-09-06	9	NO	NO
334702	male	46	orthopedics	2023-08-29	2023-09-06	8	NO	NO
334806	female	52	thoracic surgery	2023-08-29	2023-09-14	16	YES	NO
334761	male	56	orthopedics	2023-08-29	2023-08-31	2	YES	NO
334813	male	37	orthopedics	2023-08-29	2023-09-04	6	YES	NO
334907	female	52	orthopedics	2023-08-30	2023-09-18	19	NO	NO
334820	male	39	orthopedics	2023-08-30	2023-09-25	26	YES	NO
334822	female	51	otolaryngology	2023-08-30	2023-09-01	2	YES	NO
302061	female	59	orthopedics	2023-08-31	2023-09-04	4	NO	NO
335013	male	57	orthopedics	2023-08-31	2023-09-16	16	NO	NO
335014	male	48	orthopedics	2023-08-31	2023-09-04	4	YES	NO
334987	female	67	orthopedics	2023-08-31	2023-08-31	0	NO	NO
334978	male	35	orthopedics	2023-08-31	2023-09-05	5	YES	NO
335105	female	38	orthopedics	2023-09-01	2023-09-05	4	YES	NO
335104	male	53	orthopedics	2023-09-01	2023-09-08	7	NO	NO
335053	male	54	orthopedics	2023-09-01	2023-09-08	7	YES	NO
335169	male	25	neurosurgery	2023-09-02	2023-09-17	15	YES	NO
335174	female	49	orthopedics	2023-09-02	2023-09-03	1	YES	NO
335128	male	57	orthopedics	2023-09-02	2023-09-27	25	NO	NO
335166	male	35	orthopedics	2023-09-02	2023-09-08	6	YES	NO
335152	female	40	orthopedics	2023-09-02	2023-09-18	16	YES	NO
335114	female	50	orthopedics	2023-09-02	2023-09-12	10	YES	NO
335177	female	86	orthopedics	2023-09-03	2023-09-15	12	NO	NO
335271	male	29	orthopedics	2023-09-03	2023-09-15	12	YES	NO
181254	female	74	orthopedics	2023-09-03	2023-10-13	40	YES	NO
335208	male	29	orthopedics	2023-09-03	2023-09-11	8	YES	NO
278006	male	70	orthopedics	2023-09-03	2023-09-08	5	YES	NO
335279	male	23	orthopedics	2023-09-04	2023-09-16	12	YES	NO
334953	male	35	otolaryngology	2023-09-04	2023-09-09	5	YES	NO
335449	male	39	neurosurgery	2023-09-05	2023-09-08	3	YES	NO
335437	female	15	orthopedics	2023-09-05	2023-09-09	4	NO	NO
1138	male	16	orthopedics	2023-09-05	2023-09-20	15	YES	NO
335492	female	58	orthopedics	2023-09-05	2023-09-11	6	YES	NO
335486	male	50	orthopedics	2023-09-05	2023-09-18	13	YES	NO
223032	female	33	thoracic surgery	2023-09-05	2023-09-11	6	YES	NO
311984	female	50	orthopedics	2023-09-05	2023-09-07	2	NO	NO
335483	female	60	orthopedics	2023-09-05	2023-09-16	11	YES	NO
335569	female	59	intensive care unit	2023-09-06	2023-09-10	4	YES	YES
335586	female	24	intensive care unit	2023-09-06	2023-09-11	5	YES	YES
335591	male	55	orthopedics	2023-09-06	2023-09-17	11	NO	NO
335568	male	34	orthopedics	2023-09-06	2023-09-11	5	YES	NO
335660	male	22	otolaryngology	2023-09-07	2023-09-10	3	YES	NO
335625	male	19	orthopedics	2023-09-07	2023-09-23	16	NO	NO
335672	female	66	neurosurgery	2023-09-07	2023-09-14	7	YES	NO
335596	male	34	orthopedics	2023-09-07	2023-09-27	20	NO	NO
335634	female	43	orthopedics	2023-09-07	2023-09-17	10	NO	NO
335776	male	55	orthopedics	2023-09-08	2023-09-11	3	YES	NO
335700	female	22	orthopedics	2023-09-08	2023-09-15	7	YES	NO
214226	female	77	orthopedics	2023-09-08	2023-09-26	18	NO	NO
335741	male	20	orthopedics	2023-09-08	2023-09-11	3	NO	NO
335759	female	18	orthopedics	2023-09-08	2023-09-15	7	YES	NO
335703	male	37	orthopedics	2023-09-08	2023-09-19	11	YES	NO
335733	male	34	orthopedics	2023-09-08	2023-09-14	6	NO	NO
335838	male	27	urology	2023-09-09	2023-09-16	7	NO	NO
335779	male	81	orthopedics	2023-09-09	2023-09-20	11	YES	NO
214754	female	70	orthopedics	2023-09-09	2023-09-18	9	NO	NO
335804	male	25	orthopedics	2023-09-09	2023-09-20	11	YES	NO
335950	male	60	neurosurgery	2023-09-10	2023-09-18	8	YES	NO
335855	male	38	neurosurgery	2023-09-10	2023-09-13	3	NO	NO
335917	male	22	neurosurgery	2023-09-10	2023-09-23	13	YES	NO
335946	female	67	orthopedics	2023-09-10	2023-09-15	5	NO	NO
335928	male	36	orthopedics	2023-09-10	2023-09-28	18	YES	NO
335848	male	34	orthopedics	2023-09-10	2023-09-18	8	NO	NO
144240	male	73	neurosurgery	2023-09-11	2023-09-18	7	YES	NO
336032	female	45	neurosurgery	2023-09-11	2023-09-20	9	YES	NO
336062	female	81	orthopedics	2023-09-11	2023-10-07	26	NO	NO
335953	male	23	orthopedics	2023-09-11	2023-09-14	3	NO	NO
336017	male	36	orthopedics	2023-09-11	2023-09-22	11	YES	NO
189884	female	60	orthopedics	2023-09-11	2023-09-22	11	YES	NO
336022	male	31	orthopedics	2023-09-11	2023-09-26	15	NO	NO
335993	female	70	orthopedics	2023-09-11	2023-10-18	37	YES	NO
336033	female	14	orthopedics	2023-09-11	2023-09-21	10	YES	NO
336065	male	20	orthopedics	2023-09-11	2023-10-02	21	YES	NO
336054	male	32	orthopedics	2023-09-11	2023-09-19	8	YES	NO
336103	male	47	orthopedics	2023-09-12	2023-09-13	1	NO	NO
336169	male	41	orthopedics	2023-09-12	2023-09-25	13	YES	NO
336136	female	69	orthopedics	2023-09-12	2023-09-17	5	NO	NO
336249	male	48	neurosurgery	2023-09-13	2023-10-06	23	NO	NO
336190	male	47	orthopedics	2023-09-13	2023-09-16	3	YES	NO
336313	female	27	orthopedics	2023-09-13	2023-09-25	12	YES	NO
336317	male	15	orthopedics	2023-09-13	2023-09-14	1	YES	NO
336323	male	49	orthopedics	2023-09-13	2023-09-19	6	YES	NO
336292	male	42	orthopedics	2023-09-13	2023-09-25	12	NO	NO
336325	male	28	orthopedics	2023-09-13	2023-09-14	1	YES	NO
336328	male	26	neurosurgery	2023-09-14	2023-09-16	2	YES	NO
336379	female	39	orthopedics	2023-09-14	2023-09-23	9	YES	NO
336420	male	53	orthopedics	2023-09-14	2023-09-27	13	YES	NO
336516	male	39	orthopedics	2023-09-15	2023-10-16	31	YES	NO
336507	male	30	orthopedics	2023-09-15	2023-10-05	20	NO	NO
336472	male	61	orthopedics	2023-09-15	2023-09-24	9	YES	NO
336524	male	47	orthopedics	2023-09-16	2023-10-07	21	YES	NO
336620	female	28	orthopedics	2023-09-16	2023-10-08	22	YES	NO
336624	male	66	orthopedics	2023-09-16	2023-09-18	2	NO	NO
336522	male	25	orthopedics	2023-09-16	2023-10-08	22	YES	NO
336659	male	57	intensive care unit	2023-09-17	2023-09-17	0	YES	YES
336631	female	25	neurosurgery	2023-09-17	2023-09-18	1	YES	NO
336712	male	83	neurosurgery	2023-09-17	2023-09-25	8	YES	NO
336711	male	49	orthopedics	2023-09-17	2023-09-28	11	YES	NO
336707	male	39	orthopedics	2023-09-17	2023-09-26	9	YES	NO
336684	male	40	orthopedics	2023-09-17	2023-09-25	8	NO	NO
336780	female	60	orthopedics	2023-09-18	2023-10-03	15	YES	NO
336718	male	59	orthopedics	2023-09-18	2023-10-17	29	YES	NO
336844	male	21	orthopedics	2023-09-19	2023-10-08	19	NO	NO
336840	male	50	thoracic surgery	2023-09-19	2023-09-28	9	YES	NO
336904	female	62	orthopedics	2023-09-19	2023-09-30	11	YES	NO
336892	male	23	orthopedics	2023-09-19	2023-09-23	4	YES	NO
336906	male	49	orthopedics	2023-09-19	2023-09-23	4	NO	NO
336872	male	33	orthopedics	2023-09-19	2023-09-24	5	YES	NO
336899	female	60	otolaryngology	2023-09-19	2023-09-30	11	YES	NO
337005	female	31	neurosurgery	2023-09-20	2023-09-24	4	YES	NO
337044	male	39	orthopedics	2023-09-20	2023-09-27	7	YES	NO
337003	male	54	orthopedics	2023-09-20	2023-09-25	5	YES	NO
337048	female	60	orthopedics	2023-09-20	2023-09-22	2	NO	NO
337042	male	30	orthopedics	2023-09-20	2023-09-20	0	YES	NO
337153	male	64	neurosurgery	2023-09-21	2023-09-26	5	YES	NO
337051	male	23	urology	2023-09-21	2023-10-09	18	NO	NO
337053	male	31	orthopedics	2023-09-21	2023-09-25	4	YES	NO
337098	female	27	orthopedics	2023-09-21	2023-09-26	5	YES	NO
208631	male	29	orthopedics	2023-09-21	2023-09-26	5	YES	NO
337081	female	55	orthopedics	2023-09-21	2023-09-25	4	NO	NO
337251	male	33	orthopedics	2023-09-22	2023-10-09	17	YES	NO
252979	female	49	orthopedics	2023-09-22	2023-09-27	5	YES	NO
167406	female	31	orthopedics	2023-09-22	2023-09-27	5	YES	NO
337159	male	65	orthopedics	2023-09-22	2023-10-10	18	YES	NO
337160	male	36	orthopedics	2023-09-22	2023-09-30	8	NO	NO
337245	female	49	orthopedics	2023-09-22	2023-10-19	27	YES	NO
337341	male	25	intensive care unit	2023-09-23	2023-09-29	6	YES	YES
337303	male	59	orthopedics	2023-09-23	2023-09-26	3	YES	NO
337342	male	35	orthopedics	2023-09-23	2023-10-16	23	NO	NO
337338	male	25	orthopedics	2023-09-23	2023-10-14	21	YES	NO
337349	female	66	orthopedics	2023-09-23	2023-09-30	7	YES	NO
337331	male	53	neurosurgery	2023-09-24	2023-09-27	3	YES	NO
337480	female	56	neurosurgery	2023-09-25	2023-10-04	9	NO	NO
337401	male	53	orthopedics	2023-09-25	2023-09-29	4	YES	NO
337541	male	58	orthopedics	2023-09-25	2023-10-05	10	YES	NO
337559	male	53	orthopedics	2023-09-25	2023-10-04	9	NO	NO
337490	female	27	thoracic surgery	2023-09-25	2023-09-28	3	YES	NO
337546	male	29	orthopedics	2023-09-25	2023-10-07	12	YES	NO
289814	female	61	orthopedics	2023-09-25	2023-09-25	0	YES	NO
337492	male	45	otolaryngology	2023-09-25	2023-09-30	5	NO	NO
337578	male	27	neurosurgery	2023-09-26	2023-10-10	14	YES	NO
337670	male	56	orthopedics	2023-09-26	2023-09-28	2	YES	NO
337682	female	79	orthopedics	2023-09-26	2023-11-06	41	NO	NO
337690	female	54	orthopedics	2023-09-27	2023-10-03	6	YES	NO
337737	male	31	orthopedics	2023-09-27	2023-10-09	12	YES	NO
337761	male	33	orthopedics	2023-09-27	2023-10-28	31	NO	NO
337784	female	66	orthopedics	2023-09-27	2023-10-20	23	NO	NO
337847	female	51	neurosurgery	2023-09-28	2023-10-12	14	YES	NO
337786	male	22	orthopedics	2023-09-28	2023-09-30	2	YES	NO
337859	male	21	neurosurgery	2023-09-29	2023-10-13	14	NO	NO
337898	male	81	orthopedics	2023-09-29	2023-10-05	6	YES	NO
337885	male	44	orthopedics	2023-09-29	2023-10-29	30	YES	NO
338006	female	54	intensive care unit	2023-09-30	2023-10-05	5	YES	YES
337994	male	75	neurosurgery	2023-09-30	2023-10-02	2	NO	NO
337969	female	55	orthopedics	2023-09-30	2023-10-09	9	YES	NO
338040	male	23	neurosurgery	2023-10-01	2023-10-13	12	YES	NO
338070	male	87	orthopedics	2023-10-01	2023-10-22	21	YES	NO
338018	male	36	orthopedics	2023-10-01	2023-10-03	2	NO	NO
338066	male	66	orthopedics	2023-10-01	2023-10-06	5	YES	NO
338069	female	37	orthopedics	2023-10-01	2023-10-03	2	NO	NO
338159	male	48	neurosurgery	2023-10-02	2023-10-20	18	YES	YES
338138	male	18	neurosurgery	2023-10-02	2023-10-02	0	YES	NO
338162	male	32	orthopedics	2023-10-02	2023-10-05	3	NO	NO
338160	male	33	orthopedics	2023-10-02	2023-10-11	9	YES	NO
242103	female	96	neurosurgery	2023-10-03	2023-10-07	4	YES	NO
338164	male	42	orthopedics	2023-10-03	2023-10-03	0	YES	NO
338231	male	50	orthopedics	2023-10-03	2023-10-06	3	YES	NO
338206	female	41	orthopedics	2023-10-03	2023-10-04	1	NO	NO
338186	female	57	thoracic surgery,	2023-10-03	2023-10-28	25	NO	NO
338316	male	43	orthopedics	2023-10-04	2023-10-07	3	YES	NO
264051	female	68	orthopedics	2023-10-04	2023-10-08	4	YES	NO
338374	female	47	orthopedics	2023-10-05	2023-10-22	17	YES	NO
338349	female	57	orthopedics	2023-10-05	2023-10-08	3	NO	NO
338517	female	53	orthopedics	2023-10-06	2023-10-31	25	YES	NO
338163	female	56	orthopedics	2023-10-06	2023-10-08	2	NO	NO
338411	male	33	orthopedics	2023-10-06	2023-10-24	18	NO	NO
338513	female	50	orthopedics	2023-10-06	2023-10-25	19	YES	NO
338437	male	17	orthopedics	2023-10-06	2023-10-10	4	YES	NO
338620	male	25	orthopedics	2023-10-07	2023-10-09	2	NO	NO
338587	male	40	orthopedics	2023-10-07	2023-11-11	35	NO	NO
338622	male	34	orthopedics	2023-10-07	2023-10-18	11	YES	NO
226224	female	61	orthopedics	2023-10-07	2023-10-13	6	YES	NO
338715	male	46	orthopedics	2023-10-08	2023-10-16	8	YES	NO
338709	male	67	neurosurgery	2023-10-08	2023-10-10	2	YES	NO
338613	male	32	otolaryngology	2023-10-08	2023-10-12	4	NO	NO
338751	male	57	neurosurgery	2023-10-09	2023-10-30	21	YES	NO
338796	male	26	orthopedics	2023-10-09	2023-10-31	22	NO	NO
338964	male	16	orthopedics	2023-10-10	2023-10-11	1	YES	NO
338825	male	24	orthopedics	2023-10-10	2023-10-10	0	NO	NO
338827	male	53	orthopedics	2023-10-10	2023-10-17	7	NO	NO
339051	male	51	intensive care unit	2023-10-11	2023-10-15	4	YES	YES
338967	female	61	orthopedics	2023-10-11	2023-10-15	4	YES	NO
338969	male	31	orthopedics	2023-10-11	2023-10-18	7	YES	NO
204951	female	35	orthopedics	2023-10-11	2023-10-20	9	NO	NO
339169	male	56	orthopedics	2023-10-12	2023-10-31	19	NO	NO
339082	male	38	orthopedics	2023-10-12	2023-10-13	1	YES	NO
339083	male	41	orthopedics	2023-10-12	2023-10-21	9	NO	NO
339230	male	15	orthopedics	2023-10-13	2023-10-14	1	YES	NO
339232	female	66	orthopedics	2023-10-13	2023-10-22	9	YES	NO
339304	female	29	neurosurgery	2023-10-14	2023-10-17	3	YES	NO
324282	male	54	orthopedics	2023-10-14	2023-11-17	34	YES	NO
339363	male	29	orthopedics	2023-10-14	2023-10-17	3	YES	NO
339385	male	33	orthopedics	2023-10-14	2023-10-16	2	NO	NO
339386	male	23	orthopedics	2023-10-15	2023-10-17	2	NO	NO
339487	male	68	orthopedics	2023-10-15	2023-10-17	2	YES	NO
339508	male	24	otolaryngology	2023-10-16	2023-10-21	5	YES	NO
339707	female	40	orthopedics	2023-10-17	2023-11-05	19	YES	NO
339716	male	38	orthopedics	2023-10-17	2023-10-27	10	YES	NO
339701	male	31	orthopedics	2023-10-17	2023-10-22	5	YES	NO
339831	male	49	orthopedics	2023-10-18	2023-10-31	13	NO	NO
234847	female	77	orthopedics	2023-10-18	2023-10-28	10	YES	NO
339794	female	38	orthopedics	2023-10-18	2023-10-28	10	NO	NO
339785	female	67	orthopedics	2023-10-18	2023-10-31	13	YES	NO
339786	male	27	orthopedics	2023-10-18	2023-11-03	16	YES	NO
339926	female	28	orthopedics	2023-10-19	2023-10-29	10	YES	NO
339834	male	43	orthopedics	2023-10-19	2023-10-30	11	NO	NO
339888	male	35	orthopedics	2023-10-19	2023-10-28	9	YES	NO
339906	female	53	orthopedics	2023-10-19	2023-10-30	11	YES	NO
339873	male	29	otolaryngology	2023-10-19	2023-10-22	3	YES	NO
340007	male	19	intensive care unit	2023-10-20	2023-10-26	6	YES	YES
112283	female	49	orthopedics	2023-10-20	2023-11-02	13	NO	NO
339976	male	41	orthopedics	2023-10-20	2023-10-23	3	NO	NO
340032	male	51	gastrointestinal surgery	2023-10-20	2023-10-22	2	YES	NO
340038	female	63	orthopedics	2023-10-20	2023-11-08	19	YES	NO
340023	male	41	orthopedics	2023-10-20	2023-11-17	28	YES	NO
339983	female	68	orthopedics	2023-10-20	2023-10-27	7	NO	NO
340004	male	59	orthopedics	2023-10-20	2023-10-20	0	YES	NO
340011	female	55	orthopedics	2023-10-20	2023-10-27	7	YES	NO
340040	male	5	hepatobiliary surgery	2023-10-20	2023-11-01	12	YES	NO
340117	male	76	orthopedics	2023-10-21	2023-10-23	2	YES	NO
340126	female	53	orthopedics	2023-10-21	2023-10-27	6	YES	NO
340135	male	28	neurosurgery	2023-10-22	2023-10-22	0	NO	NO
340198	male	59	neurosurgery	2023-10-22	2023-10-24	2	YES	NO
340227	female	63	orthopedics	2023-10-22	2023-10-23	1	YES	NO
340230	male	46	orthopedics	2023-10-22	2023-10-31	9	YES	NO
340231	male	25	orthopedics	2023-10-22	2023-10-23	1	YES	NO
340233	male	48	orthopedics	2023-10-22	2023-10-29	7	NO	NO
340129	male	46	orthopedics	2023-10-22	2023-10-26	4	YES	NO
340132	male	31	orthopedics	2023-10-22	2023-11-08	17	YES	NO
340315	female	43	neurosurgery	2023-10-23	2023-10-29	6	NO	NO
235109	female	75	orthopedics	2023-10-23	2023-10-24	1	YES	NO
340293	male	47	orthopedics	2023-10-23	2023-11-06	14	YES	NO
340234	male	31	orthopedics	2023-10-23	2023-11-21	29	YES	NO
340277	female	59	orthopedics	2023-10-23	2023-11-07	15	YES	NO
190458	male	53	orthopedics	2023-10-23	2023-11-12	20	NO	NO
340412	male	39	orthopedics	2023-10-24	2023-11-14	21	YES	NO
340378	female	19	otolaryngology	2023-10-24	2023-11-01	8	NO	NO
340606	male	52	intensive care unit	2023-10-25	2023-10-30	5	YES	NO
340605	female	39	orthopedics	2023-10-25	2023-11-03	9	YES	NO
340566	female	38	orthopedics	2023-10-25	2023-11-01	7	YES	NO
340571	female	57	orthopedics	2023-10-25	2023-11-05	11	YES	NO
340611	male	35	orthopedics	2023-10-25	2023-10-28	3	YES	NO
196392	female	52	orthopedics	2023-10-25	2023-11-05	11	NO	NO
340720	male	33	neurosurgery	2023-10-26	2023-10-30	4	YES	NO
340676	male	33	orthopedics	2023-10-26	2023-11-18	23	YES	NO
340680	male	19	orthopedics	2023-10-26	2023-10-27	1	NO	NO
340617	male	30	orthopedics	2023-10-26	2023-10-26	0	YES	NO
248521	female	83	orthopedics	2023-10-27	2023-11-11	15	NO	NO
340797	male	55	orthopedics	2023-10-27	2023-11-09	13	YES	NO
253793	female	76	orthopedics	2023-10-27	2023-12-03	37	YES	NO
340829	male	53	orthopedics	2023-10-27	2023-11-20	24	NO	NO
340813	male	17	orthopedics	2023-10-27	2023-11-09	13	YES	NO
340927	male	17	neurosurgery	2023-10-28	2023-11-10	13	YES	NO
340922	male	17	orthopedics	2023-10-28	2023-11-29	32	YES	NO
340858	female	51	orthopedics	2023-10-28	2023-11-03	6	YES	NO
340895	male	36	orthopedics	2023-10-28	2023-11-03	6	YES	NO
340928	male	50	orthopedics	2023-10-28	2023-11-01	4	NO	NO
340929	male	19	orthopedics	2023-10-28	2023-11-05	8	YES	NO
340888	female	21	orthopedics	2023-10-28	2023-11-03	6	YES	NO
338513	female	50	orthopedics	2023-10-28	2023-11-29	32	YES	NO
145686	female	74	orthopedics	2023-10-28	2023-11-03	6	NO	NO
340934	female	71	neurosurgery	2023-10-29	2023-11-18	20	YES	NO
340938	female	48	orthopedics	2023-10-29	2023-10-31	2	YES	NO
340967	male	23	orthopedics	2023-10-29	2023-11-10	12	NO	NO
340962	male	51	orthopedics	2023-10-29	2023-11-29	31	YES	NO
341022	male	23	orthopedics	2023-10-29	2023-11-01	3	YES	NO
340961	male	42	orthopedics	2023-10-29	2023-11-01	3	NO	NO
340968	male	49	orthopedics	2023-10-29	2023-11-12	14	YES	NO
341040	female	60	orthopedics	2023-10-29	2023-11-05	7	YES	NO
341120	male	41	orthopedics	2023-10-30	2023-11-01	2	YES	NO
341133	female	8	neurosurgery	2023-10-30	2023-11-02	3	NO	NO
341156	male	61	orthopedics	2023-10-30	2023-11-15	16	YES	NO
154169	male	47	orthopedics	2023-10-30	2023-10-31	1	YES	NO
341068	male	18	orthopedics	2023-10-30	2023-11-04	5	YES	NO
341168	male	57	orthopedics	2023-10-30	2023-11-12	13	NO	NO
341044	male	60	orthopedics	2023-10-30	2023-11-08	9	NO	NO
152466	male	42	otolaryngology	2023-10-30	2023-11-03	4	YES	NO
341284	female	50	orthopedics	2023-10-31	2023-11-05	5	YES	NO
341287	male	62	orthopedics	2023-10-31	2023-11-13	13	YES	NO
341208	male	55	gastrointestinal surgery	2023-10-31	2023-11-26	26	YES	NO
341178	female	56	neurosurgery	2023-10-31	2023-10-31	0	YES	NO
341260	male	61	orthopedics	2023-10-31	2023-11-08	8	YES	NO
341253	female	30	orthopedics	2023-10-31	2023-11-04	4	YES	NO
341264	male	40	orthopedics	2023-10-31	2023-11-21	21	NO	NO
341296	male	51	orthopedics	2023-10-31	2023-11-15	15	YES	NO
341299	female	49	orthopedics	2023-10-31	2023-11-13	13	YES	NO
341407	male	47	orthopedics	2023-11-01	2023-11-17	16	YES	NO
341410	male	28	orthopedics	2023-11-01	2023-11-06	5	YES	NO
275550	male	68	orthopedics	2023-11-01	2023-11-13	12	YES	NO
341422	male	38	orthopedics	2023-11-01	2023-11-05	4	YES	NO
341378	male	59	orthopedics	2023-11-01	2023-11-22	21	YES	NO
341313	male	34	orthopedics	2023-11-01	2023-11-03	2	NO	NO
341323	female	53	orthopedics	2023-11-01	2023-11-11	10	NO	NO
341349	male	23	orthopedics	2023-11-01	2023-11-06	5	YES	NO
341409	male	31	hepatobiliary surgery	2023-11-01	2023-11-13	12	YES	NO
341532	female	83	orthopedics	2023-11-02	2023-11-27	25	YES	NO
341436	male	23	orthopedics	2023-11-02	2023-11-13	11	YES	NO
341433	male	33	orthopedics	2023-11-02	2023-11-15	13	NO	NO
341637	female	34	orthopedics	2023-11-03	2023-11-06	3	NO	NO
341641	female	46	orthopedics	2023-11-03	2023-12-11	38	YES	NO
341609	male	26	orthopedics	2023-11-03	2023-11-23	20	YES	NO
341554	female	58	thoracic surgery	2023-11-03	2023-11-16	13	YES	NO
341607	male	50	orthopedics	2023-11-03	2023-11-09	6	YES	NO
341589	female	57	orthopedics	2023-11-03	2023-11-12	9	YES	NO
341535	female	28	orthopedics	2023-11-03	2023-11-10	7	NO	NO
119147	male	71	neurosurgery	2023-11-04	2023-11-19	15	YES	NO
323571	female	52	orthopedics	2023-11-04	2023-11-13	9	NO	NO
199832	female	86	orthopedics	2023-11-04	2023-11-07	3	YES	NO
341738	male	61	orthopedics	2023-11-04	2023-11-05	1	NO	NO
341712	male	49	orthopedics	2023-11-04	2023-11-08	4	YES	NO
341753	male	23	orthopedics	2023-11-05	2023-11-06	1	YES	NO
341807	male	33	orthopedics	2023-11-05	2023-11-07	2	YES	NO
341844	male	40	orthopedics	2023-11-05	2023-11-08	3	YES	NO
341986	male	21	intensive care unit	2023-11-06	2023-11-11	5	YES	YES
341985	female	29	orthopedics	2023-11-06	2023-12-06	30	NO	NO
341839	female	74	orthopedics	2023-11-06	2023-11-25	19	YES	NO
341983	female	68	orthopedics	2023-11-06	2023-11-22	16	YES	NO
341932	male	56	orthopedics	2023-11-06	2023-11-29	23	NO	NO
341811	male	16	orthopedics	2023-11-06	2023-11-09	3	NO	NO
341982	male	19	orthopedics	2023-11-06	2023-11-13	7	YES	NO
341915	female	40	orthopedics	2023-11-06	2023-11-21	15	YES	NO
341855	female	82	orthopedics	2023-11-06	2023-11-09	3	NO	NO
342058	female	55	orthopedics	2023-11-07	2023-11-11	4	YES	NO
342216	male	55	orthopedics	2023-11-08	2023-12-01	23	NO	NO
342173	female	26	orthopedics	2023-11-08	2023-11-27	19	YES	NO
342214	male	17	orthopedics	2023-11-08	2023-11-09	1	YES	NO
342207	male	49	orthopedics	2023-11-08	2023-12-01	23	YES	NO
342296	male	54	orthopedics	2023-11-09	2023-12-14	35	NO	NO
342233	female	26	orthopedics	2023-11-09	2023-11-20	11	NO	NO
342276	male	54	orthopedics	2023-11-09	2023-11-16	7	YES	NO
237803	female	67	orthopedics	2023-11-09	2023-11-29	20	NO	NO
278215	female	75	orthopedics	2023-11-09	2023-11-15	6	YES	NO
342228	male	21	orthopedics	2023-11-09	2023-11-09	0	YES	NO
340703	male	82	otolaryngology	2023-11-10	2023-11-14	4	NO	NO
342391	male	7	neurosurgery	2023-11-10	2023-11-13	3	YES	NO
342399	female	64	orthopedics	2023-11-10	2023-11-12	2	YES	NO
342403	male	43	orthopedics	2023-11-10	2023-11-11	1	YES	NO
235192	male	42	orthopedics	2023-11-10	2023-11-22	12	NO	NO
299403	male	58	orthopedics	2023-11-10	2023-12-16	36	NO	NO
80836	male	48	hepatobiliary surgery	2023-11-10	2023-11-24	14	YES	NO
342471	male	50	orthopedics	2023-11-11	2023-11-15	4	NO	NO
332785	male	57	urology	2023-11-11	2023-11-14	3	YES	NO
342483	male	36	orthopedics	2023-11-11	2023-11-21	10	YES	NO
342574	female	56	orthopedics	2023-11-12	2023-11-14	2	NO	NO
342523	male	35	orthopedics	2023-11-12	2023-11-13	1	YES	NO
342723	female	66	orthopedics	2023-11-13	2023-11-21	8	YES	NO
342709	male	41	orthopedics	2023-11-13	2023-11-27	14	YES	NO
342718	male	58	orthopedics	2023-11-13	2023-11-23	10	NO	NO
342829	male	48	intensive care unit	2023-11-14	2023-11-17	3	YES	YES
334545	male	28	orthopedics	2023-11-14	2023-11-28	14	YES	NO
342801	female	17	orthopedics	2023-11-14	2023-11-27	13	NO	NO
342967	male	52	gastrointestinal surgery	2023-11-15	2023-11-25	10	YES	NO
182176	male	32	neurosurgery	2023-11-15	2023-11-23	8	NO	NO
342932	male	26	neurosurgery	2023-11-15	2023-11-23	8	NO	NO
342947	female	82	orthopedics	2023-11-15	2023-11-19	4	NO	YES
342920	male	38	orthopedics	2023-11-15	2023-12-08	23	YES	NO
342895	male	21	orthopedics	2023-11-15	2023-11-26	11	YES	NO
342968	female	35	orthopedics	2023-11-15	2023-11-27	12	YES	NO
342882	male	60	orthopedics	2023-11-15	2023-11-19	4	NO	NO
342971	male	48	gastrointestinal surgery	2023-11-16	2023-12-01	15	NO	NO
342995	male	39	neurosurgery	2023-11-16	2023-12-02	16	YES	NO
343032	female	27	orthopedics	2023-11-16	2023-11-19	3	NO	NO
343061	male	47	intensive care unit	2023-11-17	2023-11-30	13	NO	NO
343060	female	28	orthopedics	2023-11-17	2023-12-01	14	NO	NO
343128	female	59	orthopedics	2023-11-17	2023-11-26	9	YES	NO
343141	male	36	orthopedics	2023-11-17	2023-12-19	32	NO	NO
343144	female	57	orthopedics	2023-11-17	2023-11-22	5	NO	NO
343201	male	29	orthopedics	2023-11-18	2023-11-22	4	YES	NO
228697	male	45	thoracic surgery	2023-11-18	2023-11-26	8	YES	NO
343156	male	46	orthopedics	2023-11-18	2023-12-04	16	NO	NO
343235	female	67	orthopedics	2023-11-18	2023-11-24	6	NO	NO
343331	male	31	neurosurgery	2023-11-19	2023-11-24	5	YES	YES
311819	female	65	neurosurgery	2023-11-19	2023-12-15	26	YES	NO
10307452	male	25	orthopedics	2023-11-19	2023-12-01	12	YES	NO
10307451	male	33	orthopedics	2023-11-19	2023-11-22	3	NO	NO
343337	male	53	orthopedics	2023-11-19	2023-12-14	25	YES	NO
343423	male	29	intensive care unit	2023-11-20	2023-11-23	3	NO	YES
343464	male	13	neurosurgery	2023-11-20	2023-11-25	5	YES	NO
343420	male	61	orthopedics	2023-11-20	2024-01-25	66	YES	NO
343468	female	52	orthopedics	2023-11-20	2023-11-26	6	YES	NO
343465	male	35	orthopedics	2023-11-20	2023-11-26	6	NO	NO
343547	male	33	orthopedics	2023-11-21	2023-12-05	14	YES	NO
335993	female	70	orthopedics	2023-11-21	2023-11-26	5	YES	NO
343649	male	53	neurosurgery	2023-11-22	2023-11-27	5	YES	NO
343578	male	28	neurosurgery	2023-11-22	2023-11-24	2	NO	NO
343678	male	23	orthopedics	2023-11-22	2023-11-24	2	NO	NO
343576	male	44	orthopedics	2023-11-22	2023-12-01	9	YES	NO
342446	male	75	neurosurgery	2023-11-23	2023-11-25	2	YES	NO
343684	male	38	neurosurgery	2023-11-23	2023-11-29	6	YES	NO
343746	male	45	orthopedics	2023-11-23	2023-12-01	8	YES	NO
343790	female	44	orthopedics	2023-11-23	2023-12-01	8	NO	NO
343714	male	37	orthopedics	2023-11-23	2023-11-28	5	NO	NO
343755	male	76	orthopedics	2023-11-23	2023-12-04	11	YES	NO
227603	male	59	orthopedics	2023-11-24	2023-12-17	23	YES	NO
343884	female	59	orthopedics	2023-11-24	2023-11-26	2	NO	NO
213581	male	61	orthopedics	2023-11-24	2023-11-28	4	YES	NO
343794	male	16	orthopedics	2023-11-24	2023-11-26	2	YES	NO
343796	male	24	orthopedics	2023-11-24	2023-12-04	10	YES	NO
331911	female	68	orthopedics	2023-11-25	2023-12-02	7	NO	NO
343899	male	41	neurosurgery	2023-11-25	2023-11-28	3	YES	NO
343903	male	53	orthopedics	2023-11-25	2023-12-04	9	YES	NO
343941	male	59	orthopedics	2023-11-25	2023-12-12	17	YES	NO
344022	male	33	orthopedics	2023-11-26	2023-12-08	12	YES	NO
332132	female	73	orthopedics	2023-11-26	2023-12-01	5	NO	NO
344020	male	57	orthopedics	2023-11-26	2023-12-15	19	NO	NO
344069	male	31	thoracic surgery	2023-11-26	2023-11-27	1	YES	NO
344064	male	27	orthopedics	2023-11-26	2023-12-04	8	YES	NO
344081	male	33	orthopedics	2023-11-26	2023-12-06	10	NO	NO
344065	male	35	orthopedics	2023-11-26	2023-12-08	12	NO	NO
343999	female	65	orthopedics	2023-11-26	2023-12-06	10	YES	NO
344202	male	76	neurosurgery	2023-11-27	2023-12-14	17	YES	NO
344092	male	82	neurosurgery	2023-11-27	2023-11-30	3	YES	NO
344176	male	41	neurosurgery	2023-11-27	2023-12-08	11	YES	NO
344108	female	67	orthopedics	2023-11-27	2023-12-12	15	NO	NO
284508	male	66	orthopedics	2023-11-27	2023-12-22	25	YES	NO
344154	male	27	orthopedics	2023-11-27	2023-12-28	31	YES	NO
344315	male	61	neurosurgery	2023-11-28	2023-11-30	2	NO	NO
344261	male	72	orthopedics	2023-11-28	2023-12-05	7	YES	NO
344314	female	51	orthopedics	2023-11-28	2023-12-12	14	YES	NO
344225	male	24	hepatobiliary surgery	2023-11-28	2023-11-30	2	NO	NO
344317	male	22	orthopedics	2023-11-29	2023-12-15	16	NO	NO
344321	male	36	orthopedics	2023-11-29	2023-12-25	26	YES	NO
344389	female	39	orthopedics	2023-11-29	2023-12-04	5	YES	NO
344429	male	64	orthopedics	2023-11-29	2023-12-10	11	YES	NO
344387	male	15	orthopedics	2023-11-29	2023-12-01	2	NO	NO
344443	male	28	orthopedics	2023-11-30	2023-12-08	8	YES	NO
344623	male	17	neurosurgery	2023-12-01	2023-12-02	1	YES	NO
344543	male	43	orthopedics	2023-12-01	2023-12-08	7	YES	NO
344645	male	29	orthopedics	2023-12-01	2023-12-06	5	YES	NO
344723	female	57	neurosurgery	2023-12-02	2023-12-13	11	NO	NO
344747	male	50	orthopedics	2023-12-02	2023-12-08	6	YES	NO
344738	male	31	orthopedics	2023-12-02	2023-12-04	2	YES	NO
344744	female	41	orthopedics	2023-12-02	2023-12-03	1	NO	NO
344644	female	68	orthopedics	2023-12-02	2023-12-26	24	YES	NO
344811	male	33	neurosurgery	2023-12-03	2023-12-11	8	YES	NO
344832	female	55	orthopedics	2023-12-03	2023-12-13	10	YES	NO
344843	male	27	orthopedics	2023-12-03	2023-12-08	5	YES	NO
344798	male	47	orthopedics	2023-12-03	2024-01-05	33	YES	NO
324450	male	62	orthopedics	2023-12-03	2023-12-11	8	NO	NO
344942	male	42	orthopedics	2023-12-04	2023-12-04	0	NO	NO
344834	male	34	orthopedics	2023-12-04	2023-12-07	3	NO	NO
344895	female	55	orthopedics	2023-12-04	2023-12-18	14	NO	NO
344970	male	48	hepatobiliary surgery	2023-12-04	2024-01-16	43	YES	NO
344854	male	28	otolaryngology	2023-12-04	2023-12-08	4	YES	NO
345025	female	86	orthopedics	2023-12-05	2023-12-11	6	NO	NO
345100	male	51	orthopedics	2023-12-05	2023-12-18	13	YES	NO
345050	male	56	orthopedics	2023-12-05	2023-12-09	4	YES	NO
345175	female	76	orthopedics	2023-12-06	2023-12-20	14	YES	NO
345212	male	32	orthopedics	2023-12-06	2023-12-07	1	NO	NO
345208	male	40	orthopedics	2023-12-06	2023-12-11	5	YES	NO
241446	female	37	thoracic surgery	2023-12-06	2023-12-06	0	NO	NO
345170	male	46	orthopedics	2023-12-06	2023-12-14	8	YES	NO
345194	male	46	orthopedics	2023-12-06	2023-12-13	7	NO	NO
345109	male	52	orthopedics	2023-12-06	2023-12-08	2	YES	NO
345200	male	45	orthopedics	2023-12-06	2023-12-27	21	NO	NO
344170	female	73	orthopedics	2023-12-06	2023-12-08	2	YES	NO
312330	female	77	orthopedics	2023-12-07	2023-12-16	9	YES	NO
345312	female	35	orthopedics	2023-12-07	2023-12-08	1	YES	NO
345214	male	44	hepatobiliary surgery	2023-12-07	2023-12-21	14	YES	NO
345331	female	37	neurosurgery	2023-12-08	2023-12-11	3	YES	NO
345430	female	93	orthopedics	2023-12-08	2023-12-29	21	NO	NO
345396	male	54	orthopedics	2023-12-08	2023-12-11	3	YES	NO
345432	female	71	orthopedics	2023-12-08	2023-12-09	1	YES	NO
345438	male	36	orthopedics	2023-12-09	2023-12-22	13	YES	NO
206810	male	62	orthopedics	2023-12-09	2023-12-14	5	NO	NO
345519	female	73	orthopedics	2023-12-09	2023-12-19	10	YES	NO
345436	male	55	orthopedics	2023-12-09	2023-12-13	4	NO	NO
345563	male	51	neurosurgery	2023-12-10	2023-12-13	3	NO	NO
345628	female	36	neurosurgery	2023-12-10	2023-12-13	3	YES	NO
345593	male	20	orthopedics	2023-12-10	2023-12-29	19	NO	NO
237643	female	72	orthopedics	2023-12-10	2023-12-14	4	NO	NO
345640	female	86	orthopedics	2023-12-11	2023-12-26	15	NO	NO
345726	male	70	orthopedics	2023-12-11	2023-12-22	11	YES	NO
345764	female	44	neurosurgery	2023-12-12	2023-12-14	2	YES	NO
345799	male	37	orthopedics	2023-12-12	2023-12-21	9	YES	NO
345851	male	23	orthopedics	2023-12-12	2023-12-28	16	YES	NO
345861	male	19	orthopedics	2023-12-12	2023-12-14	2	NO	NO
345822	female	84	orthopedics	2023-12-12	2023-12-16	4	NO	NO
345972	male	40	orthopedics	2023-12-13	2023-12-21	8	YES	NO
346078	male	33	orthopedics	2023-12-14	2023-12-22	8	YES	NO
346036	male	53	orthopedics	2023-12-14	2023-12-31	17	YES	NO
345981	male	32	otolaryngology	2023-12-14	2023-12-18	4	YES	NO
346118	male	38	orthopedics	2023-12-16	2023-12-25	9	YES	NO
346229	male	33	orthopedics	2023-12-16	2023-12-20	4	NO	NO
346233	male	38	orthopedics	2023-12-16	2023-12-31	15	YES	NO
346232	female	72	orthopedics	2023-12-16	2023-12-27	11	YES	NO
346357	male	13	orthopedics	2023-12-17	2023-12-19	2	YES	NO
346335	female	30	orthopedics	2023-12-17	2023-12-21	4	YES	NO
346360	male	15	intensive care unit	2023-12-18	2023-12-23	5	YES	YES
346453	male	53	orthopedics	2023-12-18	2023-12-23	5	NO	NO
346483	male	23	orthopedics	2023-12-18	2023-12-20	2	NO	NO
346479	female	64	orthopedics	2023-12-18	2024-01-12	25	YES	NO
346451	female	25	orthopedics	2023-12-18	2023-12-26	8	NO	NO
346396	male	43	orthopedics	2023-12-18	2023-12-20	2	YES	NO
346361	male	34	orthopedics	2023-12-18	2023-12-30	12	NO	NO
346504	female	32	orthopedics	2023-12-19	2023-12-28	9	YES	NO
346574	male	26	orthopedics	2023-12-19	2023-12-30	11	YES	NO
345756	male	81	orthopedics	2023-12-19	2023-12-27	8	YES	NO
346575	male	49	orthopedics	2023-12-19	2023-12-31	12	NO	NO
346551	male	58	orthopedics	2023-12-19	2023-12-29	10	YES	NO
346558	male	68	thoracic surgery	2023-12-19	2023-12-24	5	YES	NO
346579	male	46	orthopedics	2023-12-19	2023-12-21	2	YES	NO
346578	male	32	orthopedics	2023-12-19	2023-12-24	5	NO	NO
346670	male	29	orthopedics	2023-12-20	2024-01-26	37	NO	NO
346667	female	29	orthopedics	2023-12-20	2023-12-25	5	YES	NO
346695	male	33	orthopedics	2023-12-20	2023-12-21	1	NO	NO
346623	male	41	orthopedics	2023-12-20	2024-01-01	12	YES	NO
346619	female	77	orthopedics	2023-12-20	2023-12-24	4	NO	NO
346418	female	26	otolaryngology	2023-12-20	2023-12-24	4	YES	NO
346790	female	75	neurosurgery	2023-12-21	2024-01-02	12	NO	NO
346778	male	41	orthopedics	2023-12-21	2024-01-03	13	NO	NO
346894	male	40	orthopedics	2023-12-22	2023-12-25	3	YES	NO
346855	female	37	orthopedics	2023-12-22	2024-01-08	17	YES	NO
106671	female	51	orthopedics	2023-12-22	2023-12-29	7	YES	NO
346902	male	50	gastrointestinal surgery	2023-12-23	2024-01-02	10	YES	NO
346988	male	60	orthopedics	2023-12-23	2023-12-30	7	YES	NO
346960	male	48	orthopedics	2023-12-23	2024-01-05	13	NO	NO
347091	female	31	orthopedics	2023-12-24	2023-12-30	6	NO	NO
347071	male	39	orthopedics	2023-12-24	2023-12-29	5	NO	NO
347037	male	31	orthopedics	2023-12-24	2023-12-26	2	YES	NO
347053	male	52	orthopedics	2023-12-24	2024-01-29	36	YES	NO
114117	female	13	hepatobiliary surgery	2023-12-24	2024-01-16	23	YES	NO
347167	female	61	orthopedics	2023-12-25	2024-01-07	13	NO	NO
106029	female	81	orthopedics	2023-12-25	2024-01-12	18	NO	NO
347096	male	51	orthopedics	2023-12-25	2023-12-30	5	NO	NO
347152	male	35	orthopedics	2023-12-25	2024-01-15	21	YES	NO
347169	male	21	orthopedics	2023-12-25	2023-12-25	0	YES	NO
347196	male	58	orthopedics	2023-12-25	2024-01-09	15	YES	NO
347211	female	64	orthopedics	2023-12-25	2023-12-31	6	YES	NO
347172	female	40	orthopedics	2023-12-25	2024-01-03	9	YES	NO
344170	female	73	orthopedics	2023-12-25	2023-12-29	4	NO	NO
347264	female	41	intensive care unit	2023-12-26	2023-12-26	0	YES	YES
347248	male	47	orthopedics	2023-12-26	2023-12-28	2	NO	NO
347225	male	68	orthopedics	2023-12-26	2024-01-14	19	YES	NO
347266	female	29	thoracic surgery	2023-12-26	2023-12-27	1	YES	NO
347304	female	30	orthopedics	2023-12-26	2023-12-27	1	YES	NO
300154	female	67	neurosurgery	2023-12-27	2024-01-07	11	NO	NO
347428	female	80	orthopedics	2023-12-27	2024-01-16	20	YES	NO
347419	female	76	orthopedics	2023-12-27	2024-01-02	6	NO	NO
347427	female	33	orthopedics	2023-12-27	2024-01-06	10	NO	NO
347420	male	34	hepatobiliary surgery	2023-12-27	2024-01-17	21	NO	NO
347436	male	44	orthopedics	2023-12-28	2024-01-14	17	YES	NO
347439	male	35	orthopedics	2023-12-28	2024-01-01	4	YES	NO
340450	male	33	neurosurgery	2023-12-29	2024-02-01	34	YES	NO
242295	female	74	orthopedics	2023-12-29	2024-01-07	9	YES	NO
347623	male	23	orthopedics	2023-12-29	2023-12-29	0	YES	NO
347649	male	68	neurosurgery	2023-12-30	2024-01-11	12	YES	NO
347645	female	75	orthopedics	2023-12-30	2024-01-15	16	NO	NO
347690	male	54	orthopedics	2023-12-30	2024-01-22	23	YES	NO
347638	male	15	orthopedics	2023-12-30	2024-01-04	5	NO	NO
347641	female	53	orthopedics	2023-12-30	2024-01-05	6	NO	NO
347800	male	25	intensive care unit	2023-12-31	2024-01-22	22	NO	YES
347797	male	49	orthopedics	2023-12-31	2024-01-13	13	YES	NO
347802	male	54	orthopedics	2023-12-31	2024-01-02	2	NO	NO
347737	female	51	orthopedics	2023-12-31	2024-01-04	4	NO	NO
347738	male	33	orthopedics	2023-12-31	2024-01-04	4	YES	NO
347794	male	51	orthopedics	2023-12-31	2024-01-05	5	NO	NO
347830	male	56	neurosurgery	2024-01-01	2024-01-13	12	YES	NO
347805	female	49	orthopedics	2024-01-01	2024-01-08	7	YES	NO
347904	male	51	orthopedics	2024-01-01	2024-01-08	7	YES	NO
347843	male	69	orthopedics	2024-01-01	2024-01-08	7	NO	NO
347881	female	58	orthopedics	2024-01-01	2024-01-02	1	NO	NO
348025	male	55	neurosurgery	2024-01-02	2024-01-15	13	NO	NO
348009	male	49	orthopedics	2024-01-02	2024-01-10	8	YES	NO
347953	female	28	orthopedics	2024-01-02	2024-01-08	6	YES	NO
347998	male	40	orthopedics	2024-01-02	2024-01-08	6	YES	NO
162105	female	41	orthopedics	2024-01-02	2024-01-04	2	YES	NO
348039	male	47	neurosurgery	2024-01-03	2024-01-09	6	NO	NO
348030	male	52	orthopedics	2024-01-03	2024-01-17	14	YES	NO
157413	female	90	orthopedics	2024-01-03	2024-01-21	18	NO	NO
301988	female	55	orthopedics	2024-01-03	2024-01-18	15	NO	NO
348216	male	33	orthopedics	2024-01-04	2024-01-14	10	YES	NO
348253	male	51	orthopedics	2024-01-04	2024-01-12	8	NO	NO
342219	male	30	orthopedics	2024-01-04	2024-01-23	19	NO	NO
348222	female	18	orthopedics	2024-01-04	2024-01-08	4	YES	NO
348165	male	24	orthopedics	2024-01-04	2024-01-14	10	NO	NO
348220	female	59	orthopedics	2024-01-04	2024-01-11	7	YES	NO
348153	female	66	orthopedics	2024-01-04	2024-01-18	14	YES	NO
348161	male	24	ophthalmology	2024-01-04	2024-01-08	4	YES	NO
348310	female	35	orthopedics	2024-01-05	2024-01-26	21	NO	NO
348315	male	46	orthopedics	2024-01-05	2024-01-15	10	YES	NO
348370	male	35	orthopedics	2024-01-05	2024-01-12	7	YES	NO
348355	female	48	orthopedics	2024-01-05	2024-01-19	14	YES	NO
348271	female	32	orthopedics	2024-01-05	2024-01-06	1	YES	NO
243518	female	83	orthopedics	2024-01-05	2024-01-10	5	NO	NO
348414	male	44	intensive care unit	2024-01-06	2024-01-26	20	YES	YES
348373	male	25	neurosurgery	2024-01-06	2024-01-22	16	YES	NO
348392	male	16	orthopedics	2024-01-06	2024-01-08	2	YES	NO
348554	male	45	orthopedics	2024-01-07	2024-01-08	1	YES	NO
348518	female	38	orthopedics	2024-01-07	2024-01-21	14	NO	NO
348583	male	26	neurosurgery	2024-01-08	2024-01-26	18	YES	NO
348674	female	60	orthopedics	2024-01-08	2024-01-20	12	YES	NO
348666	male	58	orthopedics	2024-01-08	2024-01-14	6	NO	NO
348607	female	40	orthopedics	2024-01-08	2024-01-29	21	YES	NO
348665	male	19	orthopedics	2024-01-08	2024-01-11	3	NO	NO
348747	male	51	orthopedics	2024-01-09	2024-01-29	20	YES	NO
348767	female	68	thoracic surgery	2024-01-09	2024-01-15	6	YES	NO
348750	female	76	orthopedics	2024-01-09	2024-01-15	6	YES	NO
348900	male	34	orthopedics	2024-01-10	2024-01-15	5	NO	NO
348891	male	42	orthopedics	2024-01-10	2024-01-15	5	YES	NO
348882	female	36	orthopedics	2024-01-10	2024-01-15	5	NO	NO
348902	male	59	orthopedics	2024-01-10	2024-01-24	14	YES	NO
349021	female	61	orthopedics	2024-01-11	2024-01-22	11	YES	NO
349016	male	46	orthopedics	2024-01-11	2024-01-26	15	YES	NO
349012	female	61	orthopedics	2024-01-11	2024-01-12	1	YES	NO
349002	female	80	orthopedics	2024-01-11	2024-01-20	9	YES	NO
349146	male	48	intensive care unit	2024-01-12	2024-01-18	6	YES	YES
349141	male	26	orthopedics	2024-01-12	2024-01-31	19	NO	NO
349032	male	51	orthopedics	2024-01-12	2024-01-23	11	YES	NO
225123	female	68	orthopedics	2024-01-12	2024-01-19	7	YES	NO
349071	male	38	orthopedics	2024-01-12	2024-01-12	0	YES	NO
349150	female	34	orthopedics	2024-01-12	2024-01-13	1	YES	NO
239511	female	79	orthopedics	2024-01-12	2024-01-18	6	YES	NO
349244	female	40	orthopedics	2024-01-13	2024-02-07	25	NO	NO
72196	male	50	orthopedics	2024-01-13	2024-01-20	7	YES	NO
349253	male	23	orthopedics	2024-01-13	2024-01-20	7	NO	NO
349200	male	44	orthopedics	2024-01-13	2024-01-20	7	YES	NO
349229	female	54	orthopedics	2024-01-13	2024-01-22	9	YES	NO
349368	male	20	orthopedics	2024-01-14	2024-01-22	8	YES	NO
349329	male	42	orthopedics	2024-01-14	2024-01-26	12	YES	NO
349371	female	49	orthopedics	2024-01-14	2024-01-23	9	YES	NO
349463	female	53	neurosurgery	2024-01-15	2024-01-19	4	YES	NO
349460	male	31	neurosurgery	2024-01-15	2024-01-18	3	NO	NO
349373	male	56	orthopedics	2024-01-15	2024-01-19	4	NO	NO
349409	male	27	orthopedics	2024-01-15	2024-01-27	12	YES	NO
349407	male	58	orthopedics	2024-01-15	2024-01-24	9	NO	NO
349471	male	47	orthopedics	2024-01-15	2024-01-18	3	YES	NO
349469	male	62	orthopedics	2024-01-15	2024-01-22	7	YES	NO
349472	male	17	otolaryngology	2024-01-15	2024-01-28	13	YES	NO
349379	male	28	otolaryngology	2024-01-15	2024-01-19	4	YES	NO
349503	male	28	neurosurgery	2024-01-16	2024-01-26	10	NO	NO
349585	male	46	orthopedics	2024-01-16	2024-01-24	8	NO	NO
349534	female	50	orthopedics	2024-01-16	2024-01-22	6	YES	NO
258586	female	38	orthopedics	2024-01-16	2024-01-24	8	YES	NO
349496	female	57	orthopedics	2024-01-16	2024-01-19	3	NO	NO
345184	female	74	orthopedics	2024-01-16	2024-01-21	5	YES	NO
349715	male	23	orthopedics	2024-01-17	2024-01-31	14	YES	NO
349655	male	80	orthopedics	2024-01-17	2024-02-01	15	YES	NO
349668	female	69	orthopedics	2024-01-17	2024-01-22	5	NO	NO
168119	male	63	orthopedics	2024-01-18	2024-01-29	11	YES	NO
349837	male	36	neurosurgery	2024-01-18	2024-01-23	5	YES	NO
349835	male	30	orthopedics	2024-01-18	2024-01-31	13	YES	NO
349755	male	33	orthopedics	2024-01-18	2024-01-18	0	NO	NO
349816	male	45	orthopedics	2024-01-18	2024-01-21	3	YES	NO
349884	male	87	orthopedics	2024-01-19	2024-01-30	11	YES	NO
349937	female	40	orthopedics	2024-01-19	2024-01-26	7	YES	NO
349877	female	37	orthopedics	2024-01-19	2024-01-22	3	NO	NO
350027	male	54	neurosurgery	2024-01-20	2024-01-28	8	YES	NO
349964	male	54	orthopedics	2024-01-20	2024-01-23	3	YES	NO
349939	male	44	orthopedics	2024-01-20	2024-01-22	2	YES	NO
349940	male	16	orthopedics	2024-01-20	2024-01-22	2	NO	NO
350031	male	19	orthopedics	2024-01-21	2024-01-24	3	YES	NO
350214	male	43	orthopedics	2024-01-22	2024-02-06	15	NO	NO
350151	male	39	otolaryngology	2024-01-22	2024-01-24	2	YES	NO
314328	male	35	orthopedics	2024-01-23	2024-01-28	5	YES	NO
231074	male	34	orthopedics	2024-01-23	2024-01-29	6	YES	NO
148243	male	60	orthopedics	2024-01-23	2024-01-26	3	YES	NO
350319	female	38	orthopedics	2024-01-23	2024-01-26	3	NO	NO
350471	male	63	otolaryngology	2024-01-24	2024-01-26	2	YES	NO
346623	male	41	orthopedics	2024-01-24	2024-01-29	5	YES	NO
350477	female	49	orthopedics	2024-01-24	2024-01-27	3	NO	NO
350486	male	39	orthopedics	2024-01-25	2024-02-07	13	YES	NO
350640	female	65	neurosurgery	2024-01-26	2024-02-06	11	YES	NO
350641	male	25	orthopedics	2024-01-26	2024-01-29	3	NO	NO
350629	female	41	orthopedics	2024-01-26	2024-02-04	9	YES	NO
350667	female	84	thoracic surgery	2024-01-26	2024-01-31	5	YES	NO
350583	male	45	orthopedics	2024-01-26	2024-01-28	2	YES	NO
350690	female	72	orthopedics	2024-01-27	2024-02-05	9	NO	NO
350852	male	48	neurosurgery	2024-01-28	2024-02-01	4	NO	NO
272784	female	46	orthopedics	2024-01-28	2024-01-29	1	NO	NO
290426	male	46	orthopedics	2024-01-29	2024-02-06	8	YES	NO
350969	female	34	neurosurgery	2024-01-30	2024-02-05	6	YES	NO
350986	male	44	orthopedics	2024-01-30	2024-02-11	12	YES	NO
351136	male	33	orthopedics	2024-01-31	2024-02-03	3	NO	NO
351088	male	68	neurosurgery	2024-01-31	2024-02-03	3	YES	YES
351077	male	44	orthopedics	2024-01-31	2024-02-08	8	YES	NO
351309	male	39	neurosurgery	2024-02-02	2024-02-06	4	YES	NO
351329	male	93	neurosurgery	2024-02-02	2024-02-14	12	NO	NO
351307	male	73	neurosurgery	2024-02-02	2024-02-09	7	YES	NO
351356	male	21	orthopedics	2024-02-02	2024-02-09	7	YES	NO
351496	male	39	thoracic surgery,	2024-02-04	2024-02-08	4	YES	NO
351608	male	32	orthopedics	2024-02-05	2024-02-09	4	NO	NO
351627	male	46	orthopedics	2024-02-06	2024-02-09	3	YES	NO
263597	female	75	neurosurgery	2024-02-08	2024-02-11	3	YES	NO
351752	male	34	orthopedics	2024-02-09	2024-02-10	1	NO	NO
351755	male	40	gastrointestinal surgery	2024-02-09	2024-02-14	5	YES	NO
351885	male	25	neurosurgery	2024-02-13	2024-02-23	10	YES	NO
352005	male	35	orthopedics	2024-02-15	2024-02-18	3	NO	NO
352081	male	66	orthopedics	2024-02-16	2024-02-21	5	YES	NO
352086	male	31	neurosurgery	2024-02-17	2024-02-22	5	YES	NO
352489	male	59	neurosurgery	2024-02-20	2024-02-22	2	NO	NO
352606	female	54	neurosurgery	2024-02-21	2024-02-25	4	NO	NO
