# Supplementary material for: Differences in emergency hospitalization trauma patients during and after the COVID-19 pandemic
Source: PLoS One. 2024 Dec 18;19(12):e0315416. doi: 10.1371/journal.pone.0315416 (PMC11654972; doi:10.1371/journal.pone.0315416)
Supplement: S2 Materials — (XLSX) [file pone.0315416.s002.xlsx]

## Sheet: Sheet1
ID	gender	age	Admission department	time of admission	time of discharge	average length of hospital stay	surgery?	death?
221967	male	Y57	orthopedics	2020-01-01	2020-01-08	7
221929	male	Y74	orthopedics	2020-01-01	2020-01-10	9	surgery
221971	male	Y48	orthopedics	2020-01-01	2020-01-13	12
221917	male	Y57	orthopedics	2020-01-01	2020-01-08	7	surgery
221912	male	Y57	orthopedics	2020-01-01 08:00:00	2020-01-01 08:00:00	0	surgery
222042	male	Y64	orthopedics	2020-01-02	2020-01-11	9	surgery
221841	female	Y61	orthopedics	2020-01-02	2020-01-13	11	surgery
221988	male	Y29	orthopedics	2020-01-02	2020-01-07	5	surgery
222054	female	Y23	orthopedics	2020-01-02	2020-01-06	4
222059	male	Y38	neurosurgery	2020-01-03	2020-01-15	12	surgery
222088	female	Y87	orthopedics	2020-01-03	2020-01-30	27
222084	male	Y44	orthopedics	2020-01-03	2020-01-23	20	surgery
222121	male	Y44	orthopedics	2020-01-03	2020-01-17	14	surgery
222131	male	Y35	orthopedics	2020-01-03	2020-01-04 08:00:00	1	surgery
222129	male	Y37	orthopedics	2020-01-03	2020-01-05	2	surgery
222133	female	Y80	neurosurgery	2020-01-04	2020-01-14	10
89458	male	Y8	orthopedics	2020-01-04	2020-01-15	11	surgery
222201	male	Y19	orthopedics	2020-01-04	2020-01-08	4	surgery
222137	male	Y31	orthopedics	2020-01-04	2020-01-06	2
222193	male	Y51	orthopedics	2020-01-04	2020-01-18	14	surgery
222169	male	Y51	orthopedics	2020-01-04	2020-01-15	11	surgery
222185	female	Y49	orthopedics	2020-01-04	2020-01-07	3	surgery
222164	male	Y39	orthopedics	2020-01-04	2020-01-14	10	surgery
222268	female	Y19	orthopedics	2020-01-05	2020-01-09	4
222237	male	Y30	otolaryngology	2020-01-05	2020-01-11	6	surgery
222369	female	Y80	orthopedics	2020-01-06	2020-01-11	5	surgery
222376	male	Y30	orthopedics	2020-01-06	2020-01-15	9	surgery
222382	male	Y23	orthopedics	2020-01-06	2020-01-14	8
222284	female	Y26	orthopedics	2020-01-06	2020-01-11	5
222339	male	Y35	orthopedics	2020-01-06	2020-01-14	8	surgery
222466	male	Y27	orthopedics	2020-01-07	2020-01-25	18	surgery
222440	female	Y53	orthopedics	2020-01-07	2020-01-15	8	surgery
222406	male	Y25	orthopedics	2020-01-07	2020-01-10	3	surgery
179829	female	Y62	orthopedics	2020-01-07	2020-01-12	5	surgery
222384	male	Y27	orthopedics	2020-01-07	2020-01-07	0	surgery
222442	male	Y40	orthopedics	2020-01-07	2020-01-12	5	surgery
222449	female	Y25	orthopedics	2020-01-07	2020-01-14	7	surgery
222543	female	Y74	orthopedics	2020-01-08	2020-01-16	8	surgery
222533	male	Y38	orthopedics	2020-01-08	2020-01-19	11	surgery
222606	female	Y17	ophthalmology	2020-01-09	2020-01-17	8
222618	female	Y36	orthopedics	2020-01-09	2020-01-13	4	surgery
222623	male	Y56	neurosurgery	2020-01-09	2020-01-17	8	surgery
222598	male	Y6	neurosurgery	2020-01-09	2020-01-10	1
222127	male	Y11	orthopedics	2020-01-09	2020-01-18	9	surgery
222561	male	Y26	orthopedics	2020-01-09	2020-01-15	6
222570	male	Y35	orthopedics	2020-01-09	2020-01-17	8
222629	male	Y18	orthopedics	2020-01-09	2020-01-15	6	surgery
222601	male	Y44	orthopedics	2020-01-09	2020-01-19	10	surgery
222698	male	Y5	orthopedics	2020-01-10	2020-01-13	3
222693	male	Y35	orthopedics	2020-01-10	2020-01-18	8
222756	female	Y59	orthopedics	2020-01-11	2020-01-17	6	surgery
222734	male	Y27	orthopedics	2020-01-11	2020-01-24	13	surgery
222739	male	Y53	orthopedics	2020-01-11	2020-01-22	11
222754	male	Y22	orthopedics	2020-01-11	2020-01-29	18	surgery
222753	male	Y27	orthopedics	2020-01-11	2020-01-15	4	surgery
222707	female	Y36	orthopedics	2020-01-11	2020-01-13	2	surgery
220026	male	Y80	neurosurgery	2020-01-12	2020-01-14	2	surgery
222819	male	Y44	orthopedics	2020-01-12	2020-01-15	3
222779	female	Y38	orthopedics	2020-01-12	2020-01-25	13	surgery
222825	male	Y4	orthopedics	2020-01-12	2020-01-13	1	surgery
222914	female	Y64	orthopedics	2020-01-13	2020-01-30	17
222910	male	Y15	orthopedics	2020-01-13	2020-01-18	5	surgery
222909	female	Y39	orthopedics	2020-01-13	2020-01-20	7
222924	male	Y9	orthopedics	2020-01-14	2020-01-16	2	surgery
222918	male	Y19	orthopedics	2020-01-14	2020-01-25	11	surgery
222917	male	Y32	orthopedics	2020-01-14	2020-01-18	4	surgery
222951	male	Y28	orthopedics	2020-01-14	2020-01-18	4	surgery
223035	male	Y15	orthopedics	2020-01-15	2020-01-20	5	surgery
223050	male	Y45	orthopedics	2020-01-15	2020-01-17	2	surgery
223061	female	Y32	orthopedics	2020-01-16	2020-01-19	3
223175	male	Y61	neurosurgery	2020-01-17	2020-01-29	12	surgery
223177	female	Y3	orthopedics	2020-01-17	2020-01-23	6	surgery
223178	female	Y47	orthopedics	2020-01-17	2020-01-29	12	surgery
223179	female	Y48	orthopedics	2020-01-17	2020-01-25	8
223171	male	Y49	orthopedics	2020-01-17	2020-01-23	6	surgery
223231	female	Y38	orthopedics	2020-01-18	2020-01-24	6
223224	male	Y68	orthopedics	2020-01-18	2020-01-24	6	surgery
223210	male	Y28	orthopedics	2020-01-18	2020-01-21	3	surgery
122661	male	Y91	orthopedics	2020-01-19	2020-01-23	4
223254	female	Y21	orthopedics	2020-01-19	2020-01-23	4	surgery
223343	female	Y28	gastrointestinal surgery	2020-01-21	2020-01-24	3	surgery
223377	female	Y54	orthopedics	2020-01-21	2020-01-22	1	surgery
223371	male	Y65	orthopedics	2020-01-21	2020-01-23	2	surgery
223344	male	Y36	orthopedics	2020-01-21	2020-01-23	2	surgery
223393	male	Y31	orthopedics	2020-01-22	2020-01-25	3
223398	male	Y40	orthopedics	2020-01-22	2020-01-24	2	surgery
223428	female	Y88	orthopedics	2020-01-23	2020-01-24	1
177505	male	Y48	orthopedics	2020-03-06	2020-03-22	16	surgery
224481	male	Y69	orthopedics	2020-03-10	2020-04-03	24	surgery
170961	male	Y33	orthopedics	2020-03-16	2020-03-19	3	surgery
222382	male	Y23	orthopedics	2020-03-18	2020-03-24	6	surgery
103709	male	Y49	orthopedics	2020-03-19	2020-03-23	4	surgery
160510	male	Y71	neurosurgery	2020-03-20	2020-03-30	10	surgery
224664	male	Y48	orthopedics	2020-03-21	2020-03-25	4	surgery
224654	female	Y45	orthopedics	2020-03-21	2020-04-17	27
224677	female	Y60	orthopedics	2020-03-22	2020-04-03	12	surgery
224676	male	Y47	orthopedics	2020-03-22	2020-06-02	72
224695	male	Y24	neurosurgery	2020-03-23	2020-03-26	3
224714	male	Y23	neurosurgery	2020-03-24	2020-03-26	2	surgery
224716	male	Y36	orthopedics	2020-03-24	2020-03-28	4	surgery
224741	male	Y25	orthopedics	2020-03-25	2020-03-27	2	surgery
224735	male	Y41	orthopedics	2020-03-25	2020-04-09	15	surgery
224805	male	Y34	orthopedics	2020-03-27	2020-04-10	14	surgery
164813	male	Y44	gastrointestinal surgery	2020-03-31	2020-04-09	9	surgery
224895	female	Y66	orthopedics	2020-04-01	2020-04-12	11	surgery
224903	female	Y50	orthopedics	2020-04-01	2020-04-05	4	surgery
224893	male	Y51	hepatobiliary surgery	2020-04-01	2020-04-14	13
137735	male	Y51	orthopedics	2020-04-03	2020-04-13	10	surgery
224939	female	Y37	orthopedics	2020-04-03	2020-04-19	16	surgery
224989	male	Y44	orthopedics	2020-04-05	2020-04-08	3
224971	female	Y15	orthopedics	2020-04-05	2020-04-13	8	surgery
224991	male	Y46	orthopedics	2020-04-05	2020-04-09	4	surgery
179829	female	Y62	orthopedics	2020-04-06	2020-04-18	12	surgery
225060	male	Y29	orthopedics	2020-04-08	2020-04-10	2	surgery
225091	female	Y79	orthopedics	2020-04-09	2020-04-24	15	surgery
216989	male	Y31	orthopedics	2020-04-11	2020-04-13	2
225153	male	Y50	orthopedics	2020-04-13	2020-05-05	22	surgery
225159	female	Y70	orthopedics	2020-04-13	2020-04-24	11
225238	male	Y90	orthopedics	2020-04-15	2020-05-14	29	surgery
225241	male	Y19	orthopedics	2020-04-15	2020-04-19	4	surgery
225236	male	Y48	orthopedics	2020-04-15	2020-04-17	2
225319	male	Y41	orthopedics	2020-04-18	2020-05-28	40	surgery
225306	male	Y55	orthopedics	2020-04-18	2020-04-28	10	surgery
225302	male	Y46	orthopedics	2020-04-18	2020-05-15	27	surgery
225355	male	Y45	orthopedics	2020-04-19	2020-05-12	23
225362	male	Y35	orthopedics	2020-04-20	2020-04-24	4	surgery
153600	male	Y30	orthopedics	2020-04-20	2020-04-28	8	surgery
225369	male	Y33	orthopedics	2020-04-20	2020-04-30	10
225425	male	Y40	orthopedics	2020-04-21	2020-04-24	3	surgery
225463	male	Y28	orthopedics	2020-04-22	2020-04-28	6	surgery
225487	male	Y51	neurosurgery	2020-04-23	2020-04-29	6	surgery
225499	male	Y35	orthopedics	2020-04-23	2020-04-29	6	surgery
225514	male	Y24	orthopedics	2020-04-24	2020-05-01	7	surgery
225529	male	Y25	orthopedics	2020-04-24	2020-04-28	4
225554	male	Y39	otolaryngology	2020-04-25	2020-04-30	5	surgery
225547	male	Y33	orthopedics	2020-04-25	2020-04-30	5
225543	male	Y50	orthopedics	2020-04-25	2020-04-30	5	surgery
225539	male	Y24	orthopedics	2020-04-26	2020-05-12	16	surgery
225575	male	Y62	orthopedics	2020-04-26	2020-04-28	2	surgery
225556	female	Y38	orthopedics	2020-04-26	2020-04-29	3	surgery
225593	male	Y42	otolaryngology	2020-04-27	2020-05-01	4
225578	male	Y23	orthopedics	2020-04-27	2020-05-29	32	surgery
225589	male	Y27	orthopedics	2020-04-27	2020-05-21	24
225631	male	Y33	orthopedics	2020-04-28	2020-05-20	22	surgery
225641	male	Y26	orthopedics	2020-04-29	2020-05-25	26	surgery
225673	male	Y36	orthopedics	2020-04-29	2020-05-12	13
225731	male	Y61	orthopedics	2020-05-01	2020-05-26	25	surgery
225737	female	Y28	neurosurgery	2020-05-02	2020-05-05	3	surgery
221198	female	Y24	neurosurgery	2020-05-02	2020-05-04	2
225733	male	Y15	orthopedics	2020-05-02	2020-05-21	19
225738	male	Y34	orthopedics	2020-05-02	2020-05-14	12	surgery
225749	female	Y22	orthopedics	2020-05-03	2020-05-20	17	surgery
225774	male	Y14	orthopedics	2020-05-03	2020-05-09	6
225812	male	Y45	orthopedics	2020-05-04	2020-06-08	35	surgery
225800	male	Y43	orthopedics	2020-05-04	2020-05-06	2	surgery
225818	female	Y49	orthopedics	2020-05-05	2020-05-18	13	surgery
180498	male	Y41	orthopedics	2020-05-05	2020-05-11	6	surgery
225871	male	Y46	neurosurgery	2020-05-06	2020-05-20	14
225925	male	Y32	urologic	2020-05-07	2020-05-23	16
225916	female	Y7	orthopedics	2020-05-07	2020-05-14	7	surgery
79427	female	Y60	orthopedics	2020-05-07	2020-05-22	15	surgery
225909	female	Y48	orthopedics	2020-05-07	2020-06-05	29	surgery
225940	female	Y32	neurosurgery	2020-05-08	2020-06-20	43
225952	male	Y62	orthopedics	2020-05-08	2020-06-01	24	surgery
225953	male	Y71	orthopedics	2020-05-08	2020-06-05	28	surgery
226002	male	Y20	orthopedics	2020-05-09	2020-05-11	2	surgery
225963	female	Y49	orthopedics	2020-05-09	2020-06-17	39	surgery
225982	male	Y68	orthopedics	2020-05-09	2020-05-12	3
225990	male	Y36	otolaryngology	2020-05-09	2020-05-19	10
226039	female	Y72	orthopedics	2020-05-10	2020-05-18	8	surgery
225985	female	Y64	orthopedics	2020-05-10	2020-05-16	6
226080	female	Y44	orthopedics	2020-05-11	2020-06-09	29	surgery
226079	male	Y49	orthopedics	2020-05-11	2020-05-17	6
186154	male	Y44	orthopedics	2020-05-11	2020-05-17	6	surgery
226124	male	Y49	orthopedics	2020-05-12	2020-05-13	1	surgery
226158	female	Y35	neurosurgery	2020-05-13	2020-05-17	4	surgery
226167	male	Y47	orthopedics	2020-05-13	2020-05-17	4	surgery
226174	male	Y78	orthopedics	2020-05-14	2020-05-19	5	surgery
226172	male	Y54	orthopedics	2020-05-14	2020-05-15	1
226197	male	Y57	orthopedics	2020-05-14	2020-05-25	11	surgery
226213	male	Y36	urologic	2020-05-15	2020-06-23	39	surgery
226252	female	Y44	orthopedics	2020-05-15	2020-06-12	28	surgery
157567	female	Y47	orthopedics	2020-05-15	2020-05-22	7
226290	male	Y28	orthopedics	2020-05-16	2020-05-22	6	surgery
226291	male	Y49	orthopedics	2020-05-16	2020-05-20	4	surgery
226279	male	Y25	orthopedics	2020-05-16	2020-05-20	4	surgery
226276	female	Y24	hepatobiliary surgery	2020-05-16	2020-05-30	14
226303	male	Y4	orthopedics	2020-05-17	2020-05-17	0	surgery
226293	female	Y46	orthopedics	2020-05-17	2020-05-27	10
226341	male	Y23	orthopedics	2020-05-17	2020-05-27	10	surgery
226321	female	Y41	orthopedics	2020-05-17	2020-05-20	3	surgery
226338	male	Y21	orthopedics	2020-05-17	2020-06-16	30	surgery
226295	male	Y29	orthopedics	2020-05-17	2020-05-19	2
226360	female	Y27	orthopedics	2020-05-18	2020-05-22	4	surgery
226401	female	Y64	orthopedics	2020-05-18	2020-06-10	23	surgery
226374	male	Y22	orthopedics	2020-05-18	2020-06-06	19
226373	male	Y48	orthopedics	2020-05-18	2020-05-20	2	surgery
226402	male	Y33	orthopedics	2020-05-18	2020-05-21	3	surgery
224596	male	Y46	hepatic surgery	2020-05-18	2020-06-02	15
226397	male	Y54	orthopedics	2020-05-19	2020-05-27	8	surgery
226462	female	Y42	orthopedics	2020-05-19	2020-05-26	7
226457	male	Y28	orthopedics	2020-05-19	2020-06-05	17	surgery
226519	male	Y44	orthopedics	2020-05-20	2020-05-24	4	surgery
226571	female	Y71	orthopedics	2020-05-21	2020-06-02	12
204257	male	Y41	orthopedics	2020-05-21	2020-05-22	1	surgery
226569	male	Y35	orthopedics	2020-05-21	2020-06-05	15	surgery
226568	male	Y57	orthopedics	2020-05-21	2020-06-08	18
226558	male	Y42	orthopedics	2020-05-21	2020-06-03	13	surgery
226585	male	Y32	ophthalmology	2020-05-22	2020-05-26	4	surgery
226603	male	Y41	orthopedics	2020-05-22	2020-07-01	40	surgery
226652	female	Y5	orthopedics	2020-05-23	2020-05-27	4
226653	female	Y47	orthopedics	2020-05-23	2020-06-13	21	surgery
226654	male	Y47	orthopedics	2020-05-23	2020-05-25	2	surgery
226616	female	Y56	orthopedics	2020-05-23	2020-06-01	9	surgery
226613	male	Y25	orthopedics	2020-05-23	2020-05-25	2	surgery
226656	female	Y45	neurosurgery	2020-05-24	2020-05-30	6
226676	male	Y45	orthopedics	2020-05-24	2020-05-28	4	surgery
226691	female	Y6	orthopedics	2020-05-25	2020-05-28	3	surgery
81190	male	Y61	orthopedics	2020-05-25	2020-05-27	2	surgery
226734	male	Y23	orthopedics	2020-05-25	2020-07-04	40
226707	male	Y45	orthopedics	2020-05-25	2020-06-04	10	surgery
226818	female	Y7	orthopedics	2020-05-26	2020-05-29	3	surgery
226816	male	Y59	neurosurgery	2020-05-26	2020-06-06	11	surgery
174842	female	Y43	orthopedics	2020-05-26	2020-06-12	17	surgery
226845	male	Y70	orthopedics	2020-05-27	2020-05-27	0	surgery
124685	male	Y39	orthopedics	2020-05-27	2020-07-05	39	surgery
226885	male	Y41	orthopedics	2020-05-27	2020-05-28	1
226927	male	Y47	orthopedics	2020-05-28	2020-06-03	6
226997	male	Y49	orthopedics	2020-05-30	2020-06-17	18	surgery
158900	male	Y40	otolaryngology	2020-05-30	2020-06-03	4	surgery
227079	female	Y3	orthopedics	2020-05-31	2020-06-03	3	surgery
227071	male	Y6	orthopedics	2020-05-31	2020-06-15	15
227042	male	Y35	orthopedics	2020-05-31	2020-06-22	22	surgery
227075	male	Y38	orthopedics	2020-05-31	2020-06-08	8	surgery
227065	female	Y23	orthopedics	2020-05-31	2020-06-10	10
227134	male	Y30	orthopedics	2020-06-01	2020-06-05	4
227155	male	Y48	orthopedics	2020-06-02	2020-06-18	16	surgery
227214	female	Y87	orthopedics	2020-06-02	2020-06-09	7
227226	male	Y34	orthopedics	2020-06-02	2020-06-24	22	surgery
227233	female	Y3	orthopedics	2020-06-03	2020-06-07	4	surgery
227227	female	Y36	orthopedics	2020-06-03	2020-06-08	5	surgery
227294	male	Y46	orthopedics	2020-06-03	2020-06-07	4	surgery
227346	male	Y46	orthopedics	2020-06-04	2020-06-13	9	surgery
227325	male	Y23	orthopedics	2020-06-04	2020-06-13	9	surgery
227342	male	Y28	orthopedics	2020-06-04	2020-06-10	6
227368	male	Y59	orthopedics	2020-06-05	2020-07-05	30	surgery
227401	male	Y23	orthopedics	2020-06-05	2020-06-08	3	surgery
227391	male	Y23	orthopedics	2020-06-05	2020-06-15	10
227388	male	Y52	orthopedics	2020-06-05	2020-06-23	18	surgery
227456	male	Y33	orthopedics	2020-06-06	2020-06-15	9	surgery
227461	male	Y37	orthopedics	2020-06-06	2020-07-08	32	surgery
227406	female	Y24	orthopedics	2020-06-06	2020-07-24	48	surgery
227455	male	Y32	orthopedics	2020-06-06	2020-06-09	3	surgery
227437	male	Y30	orthopedics	2020-06-06	2020-06-09	3
227423	male	Y23	orthopedics	2020-06-06	2020-06-08	2	surgery
227433	female	Y49	orthopedics	2020-06-06	2020-06-13	7	surgery
227509	male	Y56	orthopedics	2020-06-07	2020-06-18	11	surgery
227492	female	Y62	orthopedics	2020-06-07	2020-06-15	8
227470	male	Y26	orthopedics	2020-06-07	2020-06-08	1	surgery
227506	male	Y39	orthopedics	2020-06-07	2020-06-09	2
227564	female	Y53	orthopedics	2020-06-08	2020-07-09	31	surgery
227566	male	Y32	orthopedics	2020-06-08	2020-06-18	10
227558	female	Y43	orthopedics	2020-06-08	2020-07-06	28	surgery
227519	male	Y32	orthopedics	2020-06-08	2020-07-31	53
227556	female	Y55	orthopedics	2020-06-08	2020-06-23	15	surgery
227554	female	Y21	orthopedics	2020-06-08	2020-06-09	1
227642	male	Y97	orthopedics	2020-06-09	2020-06-10	1	surgery
227592	male	Y21	orthopedics	2020-06-09	2020-06-16	7	surgery
227626	male	Y44	orthopedics	2020-06-09	2020-06-23	14	surgery
150639	female	Y68	orthopedics	2020-06-10	2020-06-17	7	surgery
227676	male	Y36	orthopedics	2020-06-10	2020-07-04	24	surgery
151185	male	Y42	orthopedics	2020-06-10	2020-06-20	10	surgery
227697	female	Y48	orthopedics	2020-06-10	2020-08-11	62
55249	male	Y45	orthopedics	2020-06-10	2020-06-12	2	surgery
227706	female	Y48	neurosurgery	2020-06-11	2020-07-01	20	surgery
227711	female	Y24	orthopedics	2020-06-11	2020-06-11	0	surgery
227730	female	Y65	orthopedics	2020-06-11	2020-06-16	5
120824	male	Y46	orthopedics	2020-06-11	2020-06-24	13	surgery
227754	male	Y39	orthopedics	2020-06-11	2020-07-26	45	surgery
227751	male	Y46	orthopedics	2020-06-11	2020-06-26	15	surgery
227724	male	Y48	orthopedics	2020-06-11	2020-06-15	4
227717	male	Y44	orthopedics	2020-06-11	2020-06-16	5	surgery
132384	male	Y48	otolaryngology	2020-06-12	2020-06-15	3
227776	male	Y42	neurosurgery	2020-06-12	2020-07-06	24
227796	male	Y41	orthopedics	2020-06-12	2020-06-24	12
227784	male	Y47	orthopedics	2020-06-12	2020-06-19	7
227802	female	Y58	orthopedics	2020-06-12	2020-06-29	17	surgery
227792	male	Y23	orthopedics	2020-06-12	2020-06-22	10	surgery
227807	male	Y40	orthopedics	2020-06-12	2020-06-17	5	surgery
227803	male	Y25	orthopedics	2020-06-12	2020-06-20	8	surgery
227846	male	Y38	orthopedics	2020-06-13	2020-06-22	9	surgery
227840	male	Y28	orthopedics	2020-06-13	2020-06-17	4
227893	male	Y7	ophthalmology	2020-06-14	2020-06-17	3	surgery
190019	female	Y73	orthopedics	2020-06-14	2020-06-24	10
227874	male	Y38	orthopedics	2020-06-14	2020-06-21	7	surgery
227894	male	Y37	orthopedics	2020-06-14	2020-07-02	18
227897	male	Y31	orthopedics	2020-06-14	2020-06-17	3
227958	male	Y40	neurosurgery	2020-06-15	2020-07-08	23	surgery
227959	female	Y3	orthopedics	2020-06-15	2020-06-18	3	surgery
227903	male	Y54	orthopedics	2020-06-15	2020-06-22	7	surgery
227945	male	Y44	orthopedics	2020-06-15	2020-06-20	5	surgery
227964	male	Y30	orthopedics	2020-06-15	2020-06-29	14	surgery
227961	male	Y57	orthopedics	2020-06-15	2020-06-23	8
228001	female	Y31	neurosurgery	2020-06-16	2020-07-08	22	surgery
227993	male	Y37	orthopedics	2020-06-16	2020-06-28	12	surgery
113384	male	Y56	orthopedics	2020-06-17	2020-07-25	38	surgery
228090	female	Y58	orthopedics	2020-06-17	2020-06-22	5	surgery
228089	male	Y55	orthopedics	2020-06-17	2020-06-24	7
228091	female	Y29	orthopedics	2020-06-17	2020-06-19	2	surgery
228055	male	Y26	orthopedics	2020-06-17	2020-06-19	2
228122	male	Y37	orthopedics	2020-06-18	2020-06-23	5	surgery
228107	male	Y35	orthopedics	2020-06-18	2020-06-20	2	surgery
228093	male	Y14	orthopedics	2020-06-18	2020-06-20	2	surgery
132384	male	Y48	otolaryngology	2020-06-19	2020-06-25	6	surgery
228119	female	Y70	orthopedics	2020-06-19	2020-07-04	15
228194	male	Y36	orthopedics	2020-06-19	2020-06-28	9	surgery
228199	male	Y43	orthopedics	2020-06-19	2020-06-21	2
9678	male	Y52	orthopedics	2020-06-19	2020-06-30	11	surgery
197582	male	Y63	orthopedics	2020-06-20	2020-07-10	20	surgery
228221	male	Y39	thoracic surgery	2020-06-20	2020-06-23	3	surgery
228290	female	Y3	orthopedics	2020-06-21	2020-06-25	4
228291	male	Y58	orthopedics	2020-06-21	2020-07-06	15	surgery
228308	male	Y43	orthopedics	2020-06-21	2020-06-24	3	surgery
228400	female	Y44	orthopedics	2020-06-22	2020-07-02	10
228388	male	Y28	orthopedics	2020-06-22	2020-06-24	2	surgery
228398	male	Y57	thoracic surgery	2020-06-22	2020-06-25	3	surgery
228445	male	Y22	orthopedics	2020-06-23	2020-06-27	4
228438	male	Y55	orthopedics	2020-06-23	2020-07-31	38
228426	male	Y32	orthopedics	2020-06-23	2020-06-28	5	surgery
85820	male	Y51	orthopedics	2020-06-23	2020-06-28	5
228519	male	Y24	orthopedics	2020-06-24	2020-06-25	1	surgery
228512	male	Y40	otolaryngology	2020-06-24	2020-07-02	8	surgery
228532	female	Y69	orthopedics	2020-06-25	2020-06-25	0	surgery
228564	male	Y54	orthopedics	2020-06-25	2020-07-17	22
228565	male	Y32	orthopedics	2020-06-25	2020-07-07	12	surgery
228593	female	Y65	orthopedics	2020-06-26	2020-07-16	20	surgery
228627	male	Y48	orthopedics	2020-06-26	2020-07-06	10	surgery
228624	female	Y57	orthopedics	2020-06-26	2020-06-30	4	surgery
228614	male	Y8	orthopedics	2020-06-26	2020-06-30	4
228623	male	Y19	thoracic surgery	2020-06-26	2020-07-17	21
228673	male	Y38	orthopedics	2020-06-27	2020-07-13	16	surgery
228674	female	Y48	orthopedics	2020-06-27	2020-06-30	3
228713	male	Y29	orthopedics	2020-06-28	2020-07-09	11	surgery
228697	male	Y42	orthopedics	2020-06-28	2020-07-03	5
228778	male	Y44	gastrointestinal surgery	2020-06-29	2020-07-06	7	surgery
228780	male	Y53	orthopedics	2020-06-29	2020-07-05	6	surgery
228781	male	Y35	orthopedics	2020-06-29	2020-07-17	18	surgery
228849	male	Y32	orthopedics	2020-06-30	2020-07-08	8
228943	male	Y52	intensive care unit	2020-07-01	2020-07-04	3	surgery
228917	male	Y43	neurosurgery	2020-07-01	2020-07-29	28	surgery
228920	female	Y23	orthopedics	2020-07-01	2020-07-03	2
228931	male	Y50	orthopedics	2020-07-01	2020-07-02	1
229014	male	Y14	orthopedics	2020-07-02	2020-07-03	1	surgery
228953	male	Y23	thoracic surgery	2020-07-02	2020-07-15	13	surgery
228959	male	Y84	orthopedics	2020-07-02	2020-07-08	6
228946	female	Y22	orthopedics	2020-07-02	2020-07-11	9	surgery
228955	male	Y53	orthopedics	2020-07-02	2020-07-13	11	surgery
229004	male	Y41	orthopedics	2020-07-02	2020-09-04	64	surgery
229019	male	Y51	orthopedics	2020-07-03	2020-07-10	7
229108	female	Y45	ophthalmology	2020-07-04	2020-07-07	3	surgery
229078	female	Y69	orthopedics	2020-07-04	2020-07-31	27	surgery
229098	male	Y30	orthopedics	2020-07-04	2020-07-04	0	surgery
229079	female	Y44	orthopedics	2020-07-04	2020-07-13	9
108200	male	Y7	orthopedics	2020-07-05	2020-07-10	5	surgery
229131	male	Y36	orthopedics	2020-07-05	2020-07-14	9
229167	female	Y51	thoracic surgery	2020-07-05	2020-07-18	13	surgery
162342	male	Y44	orthopedics	2020-07-05	2020-07-16	11	surgery
229173	male	Y52	orthopedics	2020-07-05	2020-07-09	4	surgery
229236	female	Y56	neurosurgery	2020-07-06	2020-07-18	12
229184	female	Y66	orthopedics	2020-07-06	2020-07-28	22	surgery
229250	male	Y57	orthopedics	2020-07-06	2020-07-21	15	surgery
229196	male	Y49	orthopedics	2020-07-06	2020-07-16	10	surgery
229227	male	Y21	orthopedics	2020-07-06	2020-07-06	0
229328	male	Y16	thoracic surgery	2020-07-07	2020-07-16	9	surgery
229299	male	Y44	orthopedics	2020-07-07	2020-08-04	28	surgery
229322	male	Y47	orthopedics	2020-07-07	2020-07-17	10	surgery
229323	male	Y83	orthopedics	2020-07-07	2020-07-11	4	surgery
229320	male	Y22	orthopedics	2020-07-07	2020-07-08	1	surgery
229318	male	Y51	orthopedics	2020-07-07	2020-07-13	6
229294	male	Y28	ophthalmology	2020-07-07	2020-07-13	6
229353	male	Y57	orthopedics	2020-07-08	2020-08-25	48	surgery
229339	male	Y43	orthopedics	2020-07-08	2020-07-09	1
229469	male	Y54	orthopedics	2020-07-09	2020-08-03	25
194553	male	Y21	orthopedics	2020-07-09	2020-07-20	11	surgery
229513	male	Y33	neurosurgery	2020-07-10	2020-07-18	8
229444	male	Y38	orthopedics	2020-07-10	2020-07-18	8	surgery
229494	male	Y27	orthopedics	2020-07-10	2020-07-20	10
229490	female	Y51	orthopedics	2020-07-10	2020-07-15	5
229543	male	Y45	thoracic surgery	2020-07-10	2020-07-22	12	surgery
229482	male	Y48	orthopedics	2020-07-10	2020-07-17	7	surgery
229547	male	Y52	orthopedics	2020-07-10	2020-07-13	3	surgery
229541	male	Y33	otolaryngology	2020-07-10	2020-07-24	14
229551	male	Y50	orthopedics	2020-07-11	2020-07-21	10
229594	female	Y47	orthopedics	2020-07-11	2020-08-21	41	surgery
229585	male	Y39	orthopedics	2020-07-11	2020-08-05	25
215074	male	Y45	thoracic surgery	2020-07-11	2020-07-24	13	surgery
229556	female	Y39	orthopedics	2020-07-11	2020-07-13	2	surgery
229548	male	Y23	orthopedics	2020-07-11	2020-07-13	2	surgery
229552	male	Y29	orthopedics	2020-07-11	2020-07-13	2
229553	female	Y32	orthopedics	2020-07-11	2020-07-21	10	surgery
229642	female	Y70	orthopedics	2020-07-12	2020-07-14	2
229671	female	Y53	orthopedics	2020-07-12	2020-08-01	20	surgery
229670	male	Y26	orthopedics	2020-07-12	2020-08-11	30
229606	male	Y41	orthopedics	2020-07-12	2020-07-16	4	surgery
229648	male	Y39	orthopedics	2020-07-12	2020-07-13	1
229619	male	Y55	orthopedics	2020-07-12	2020-07-13	1	surgery
229742	male	Y45	intensive care unit	2020-07-13	2020-07-17	4	surgery
229736	male	Y56	orthopedics	2020-07-13	2020-07-15	2
229737	male	Y60	neurosurgery	2020-07-13	2020-07-20	7
229722	male	Y82	orthopedics	2020-07-13	2020-07-27	14
229743	male	Y24	orthopedics	2020-07-13	2020-07-16	3	surgery
229720	male	Y37	orthopedics	2020-07-13	2020-07-17	4
229815	male	Y46	neurosurgery	2020-07-14	2020-08-02	19	surgery
229755	male	Y50	orthopedics	2020-07-14	2020-07-24	10	surgery
229808	male	Y18	otolaryngology	2020-07-14	2020-07-22	8	surgery
229803	male	Y35	otolaryngology	2020-07-14	2020-07-27	13
229863	male	Y53	orthopedics	2020-07-15	2020-07-23	8	surgery
229816	male	Y20	orthopedics	2020-07-15	2020-07-31	16	surgery
229887	male	Y49	orthopedics	2020-07-15	2020-07-24	9	surgery
229944	female	Y59	neurosurgery	2020-07-16	2020-08-06	21
229958	male	Y27	orthopedics	2020-07-16	2020-07-17	1	surgery
229891	male	Y20	orthopedics	2020-07-16	2020-07-17	1	surgery
229954	female	Y24	orthopedics	2020-07-16	2020-08-09	24
230005	male	Y31	orthopedics	2020-07-17	2020-07-20	3	surgery
230018	female	Y55	orthopedics	2020-07-17	2020-07-21	4	surgery
230010	male	Y26	thoracic surgery	2020-07-17	2020-07-27	10	surgery
230006	male	Y22	orthopedics	2020-07-17	2020-07-18	1
229960	male	Y32	orthopedics	2020-07-17	2020-07-22	5	surgery
229995	female	Y35	orthopedics	2020-07-17	2020-07-31	14	surgery
230055	male	Y43	urologic	2020-07-18	2020-07-28	10
230015	male	Y16	orthopedics	2020-07-18	2020-07-28	10	surgery
230076	male	Y42	orthopedics	2020-07-18	2020-08-05	18
230065	male	Y24	orthopedics	2020-07-18	2020-07-28	10	surgery
230020	male	Y54	orthopedics	2020-07-18	2020-08-28	41	surgery
230021	male	Y30	orthopedics	2020-07-18	2020-07-31	13
230080	female	Y63	neurosurgery	2020-07-19	2020-07-21	2
230096	male	Y6	orthopedics	2020-07-19	2020-07-23	4	surgery
230130	female	Y56	orthopedics	2020-07-19	2020-08-22	34	surgery
230085	male	Y38	orthopedics	2020-07-19	2020-07-31	12
230102	female	Y47	thoracic surgery	2020-07-19	2020-07-31	12
230072	male	Y31	orthopedics	2020-07-19	2020-07-26	7	surgery
230129	female	Y46	orthopedics	2020-07-19	2020-07-25	6	surgery
230186	male	Y72	neurosurgery	2020-07-20	2020-08-06	17
230182	female	Y51	orthopedics	2020-07-20	2020-08-03	14	surgery
230213	female	Y16	orthopedics	2020-07-20	2020-07-22	2
230214	male	Y43	orthopedics	2020-07-20	2020-07-23	3	surgery
230183	male	Y56	orthopedics	2020-07-20	2020-07-24	4
230184	male	Y19	orthopedics	2020-07-20	2020-07-24	4	surgery
230276	male	Y47	neurosurgery	2020-07-21	2020-08-17	27	surgery
230257	female	Y34	neurosurgery	2020-07-21	2020-07-25	4
230284	male	Y31	orthopedics	2020-07-21	2020-08-04	14
230296	male	Y52	orthopedics	2020-07-21	2020-08-09	19	surgery
230294	male	Y7	orthopedics	2020-07-21	2020-07-25	4
230263	male	Y23	orthopedics	2020-07-21	2020-09-22	63
230259	female	Y24	thoracic surgery	2020-07-21	2020-07-28	7	surgery
230252	male	Y23	orthopedics	2020-07-21	2020-08-01	11	surgery
230345	male	Y26	neurosurgery	2020-07-22	2020-07-31	9	surgery
230281	female	Y20	orthopedics	2020-07-22	2020-08-21	30	surgery
230297	male	Y37	orthopedics	2020-07-22	2020-07-23	1
230378	male	Y6	orthopedics	2020-07-23	2020-07-27	4	surgery
230416	male	Y40	orthopedics	2020-07-23	2020-08-14	22
230424	male	Y56	orthopedics	2020-07-23	2020-08-07	15	surgery
230376	male	Y47	orthopedics	2020-07-23	2020-07-27	4	surgery
230429	male	Y54	urologic	2020-07-24	2020-09-18	56
230428	male	Y31	orthopedics	2020-07-24	2020-07-28	4	surgery
209500	female	Y46	orthopedics	2020-07-24	2020-07-24	0	surgery
230470	male	Y49	orthopedics	2020-07-24	2020-07-28	4	surgery
230525	male	Y31	orthopedics	2020-07-25	2020-09-17	54	surgery
230508	male	Y61	orthopedics	2020-07-25	2020-11-27	125	surgery
230594	female	Y83	neurosurgery	2020-07-26	2020-08-08	13
230606	male	Y56	neurosurgery	2020-07-26	2020-08-26	31	surgery
230610	female	Y57	orthopedics	2020-07-26	2020-08-11	16	surgery
230599	male	Y54	orthopedics	2020-07-26	2020-08-16	21	surgery
230611	male	Y26	orthopedics	2020-07-26	2020-07-27	1	surgery
230546	male	Y36	orthopedics	2020-07-26	2020-08-03	8
230608	female	Y33	thoracic surgery	2020-07-26	2020-07-27	1	surgery
230550	male	Y47	orthopedics	2020-07-26	2020-07-27	1
230691	male	Y32	orthopedics	2020-07-27	2020-08-04	8	surgery
230678	male	Y26	orthopedics	2020-07-27	2020-08-11	15	surgery
230670	male	Y38	orthopedics	2020-07-27	2020-07-28	1	surgery
230706	male	Y43	orthopedics	2020-07-27	2020-08-09	13	surgery
230698	male	Y21	orthopedics	2020-07-27	2020-08-02	6	surgery
230613	male	Y24	orthopedics	2020-07-27	2020-07-31	4
230674	male	Y18	orthopedics	2020-07-27	2020-07-31	4
230686	male	Y31	orthopedics	2020-07-27	2020-08-06	10	surgery
230711	male	Y9	hepatobiliary surgery	2020-07-27	2020-08-07	11	surgery
230752	female	Y80	neurosurgery	2020-07-28	2020-08-05	8	surgery
230776	female	Y48	orthopedics	2020-07-28	2020-07-31	3
230839	female	Y70	orthopedics	2020-07-29	2020-08-15	17	surgery
230789	male	Y49	orthopedics	2020-07-29	2020-08-05	7
230779	male	Y28	orthopedics	2020-07-29	2020-08-14	16	surgery
230822	male	Y46	orthopedics	2020-07-29	2020-08-11	13	surgery
230897	male	Y49	orthopedics	2020-07-30	2020-08-20	21	surgery
230889	male	Y19	orthopedics	2020-07-30	2020-08-02	3	surgery
230899	male	Y35	orthopedics	2020-07-30	2020-08-04	5
230849	male	Y75	thoracic surgery	2020-07-30	2020-08-01	2	surgery
230876	male	Y20	orthopedics	2020-07-30	2020-08-07	8
230909	male	Y40	orthopedics	2020-07-31	2020-08-09	9	surgery
230907	male	Y25	otolaryngology	2020-07-31	2020-08-05	5
230966	male	Y32	orthopedics	2020-08-01	2020-08-08	7
230983	male	Y37	orthopedics	2020-08-01	2020-08-15	14	surgery
221683	male	Y44	orthopedics	2020-08-01	2020-08-09	8
230989	male	Y22	orthopedics	2020-08-01	2020-08-13	12	surgery
231062	male	Y24	neurosurgery	2020-08-02	2020-08-07	5
231058	male	Y36	orthopedics	2020-08-02	2020-08-23	21
231052	male	Y47	orthopedics	2020-08-02	2020-08-10	8	surgery
231007	male	Y46	orthopedics	2020-08-02	2020-08-18	16
231053	male	Y12	orthopedics	2020-08-02	2020-08-06	4	surgery
231054	female	Y25	orthopedics	2020-08-02	2020-08-06	4	surgery
231142	male	Y47	thoracic surgery	2020-08-03	2020-08-24	21
231121	female	Y64	orthopedics	2020-08-03	2020-08-15	12
231136	male	Y43	orthopedics	2020-08-03	2020-08-07	4	surgery
231055	male	Y44	thoracic surgery	2020-08-03	2020-08-06	3
231084	male	Y31	orthopedics	2020-08-03	2020-09-21	49	surgery
231150	male	Y24	orthopedics	2020-08-03	2020-08-18	15
98434	male	Y46	orthopedics	2020-08-04	2020-08-16	12
231186	female	Y83	orthopedics	2020-08-04	2020-08-11	7	surgery
231221	male	Y20	orthopedics	2020-08-04	2020-08-06	2
158711	male	Y40	orthopedics	2020-08-04	2020-08-09	5
231291	male	Y33	orthopedics	2020-08-05	2020-08-29	24	surgery
231256	male	Y68	orthopedics	2020-08-05	2020-08-12	7
231288	male	Y47	urologic	2020-08-06	2020-08-12	6
231296	male	Y39	orthopedics	2020-08-06	2020-08-13	7	surgery
231325	female	Y82	orthopedics	2020-08-06	2020-09-02	27	surgery
231297	male	Y33	orthopedics	2020-08-06	2020-08-12	6
231310	male	Y29	ophthalmology	2020-08-06	2020-08-17	11
231380	male	Y57	orthopedics	2020-08-07	2020-09-03	27	surgery
231404	male	Y51	orthopedics	2020-08-07	2020-08-11	4	surgery
209300	male	Y26	orthopedics	2020-08-07	2020-08-10	3	surgery
231393	male	Y66	thoracic surgery	2020-08-07	2020-08-14	7	surgery
231399	male	Y55	orthopedics	2020-08-07	2020-08-12	5	surgery
231398	male	Y60	orthopedics	2020-08-07	2020-08-10	3
231445	male	Y38	neurosurgery	2020-08-08	2020-08-21	13
231448	male	Y46	neurosurgery	2020-08-08	2020-08-24	16
231497	male	Y44	orthopedics	2020-08-09	2020-08-16	7	surgery
231522	male	Y33	orthopedics	2020-08-09	2020-08-23	14
231513	female	Y25	orthopedics	2020-08-09	2020-08-17	8	surgery
119183	female	Y76	orthopedics	2020-08-09	2020-08-20	11	surgery
231507	male	Y30	orthopedics	2020-08-09	2020-08-10	1	surgery
231511	male	Y34	orthopedics	2020-08-09	2020-08-11	2	surgery
231453	male	Y17	orthopedics	2020-08-09	2020-08-10	1
231527	male	Y18	orthopedics	2020-08-09	2020-08-12	3	surgery
105319	male	Y58	orthopedics	2020-08-09	2020-10-16	68	surgery
147180	male	Y8	neurosurgery	2020-08-10	2020-08-22	12
231523	male	Y43	orthopedics	2020-08-10	2020-08-20	10	surgery
231683	female	Y83	neurosurgery	2020-08-11	2020-09-01	21
231678	male	Y40	orthopedics	2020-08-11	2020-08-17	6	surgery
231659	female	Y64	orthopedics	2020-08-11	2020-08-20	9
231632	male	Y44	orthopedics	2020-08-11	2020-08-15	4	surgery
231653	male	Y46	orthopedics	2020-08-11	2020-08-13	2
231688	male	Y26	thoracic surgery	2020-08-12	2020-08-21	9	surgery
231768	male	Y35	orthopedics	2020-08-12	2020-08-13	1
231689	male	Y24	orthopedics	2020-08-12	2020-08-13	1
231826	male	Y47	neurosurgery	2020-08-13	2020-08-26	13	surgery
231795	female	Y95	orthopedics	2020-08-13	2020-08-14	1	surgery
227958	male	Y40	orthopedics	2020-08-13	2020-08-29	16	surgery
124882	male	Y33	orthopedics	2020-08-13	2020-08-17	4	surgery
231885	male	Y8	neurosurgery	2020-08-14	2020-08-26	12	surgery
231839	male	Y30	orthopedics	2020-08-14	2020-08-24	10	surgery
231873	male	Y37	orthopedics	2020-08-14	2020-09-03	20	surgery
231875	male	Y43	orthopedics	2020-08-14	2020-08-27	13	surgery
231880	male	Y61	orthopedics	2020-08-14	2020-08-24	10
231841	male	Y28	orthopedics	2020-08-14	2020-08-24	10	surgery
231906	male	Y52	orthopedics	2020-08-15	2020-09-21	37	surgery
231935	male	Y48	thoracic surgery	2020-08-15	2020-09-04	20
231955	male	Y39	orthopedics	2020-08-15	2020-08-23	8	surgery
231900	male	Y53	orthopedics	2020-08-15	2020-08-18	3	surgery
231951	male	Y49	orthopedics	2020-08-15	2020-08-17	2	surgery
232016	male	Y32	neurosurgery	2020-08-16	2020-09-04	19
232017	male	Y34	orthopedics	2020-08-16	2020-09-13	28	surgery
232025	male	Y37	orthopedics	2020-08-16	2020-08-31	15
232006	male	Y36	orthopedics	2020-08-16	2020-08-17	1
232057	male	Y36	thoracic surgery	2020-08-17	2020-08-24	7	surgery
232094	male	Y57	orthopedics	2020-08-17	2020-09-14	28	surgery
232069	male	Y26	orthopedics	2020-08-17	2020-08-26	9	surgery
232090	male	Y21	orthopedics	2020-08-17	2020-08-28	11	surgery
232093	male	Y57	orthopedics	2020-08-17	2020-08-24	7	surgery
232151	male	Y38	otolaryngology	2020-08-18	2020-08-27	9
232144	male	Y40	orthopedics	2020-08-18	2020-09-03	16
232159	male	Y43	orthopedics	2020-08-18	2020-08-28	10	surgery
232145	male	Y44	thoracic surgery	2020-08-18	2020-08-21	3
232095	male	Y21	orthopedics	2020-08-18	2020-08-22	4	surgery
232179	male	Y36	neurosurgery	2020-08-19	2020-08-20	1
232173	male	Y27	orthopedics	2020-08-19	2020-08-23	4
232175	female	Y39	orthopedics	2020-08-19	2020-08-22	3
232174	male	Y30	orthopedics	2020-08-19	2020-09-07	19	surgery
232295	female	Y53	intensive care unit	2020-08-20	2020-08-26	6	surgery
232279	male	Y46	orthopedics	2020-08-20	2020-09-11	22	surgery
232288	male	Y64	gastrointestinal surgery	2020-08-20	2020-09-28	39	surgery
232294	male	Y51	neurosurgery	2020-08-20	2020-09-06	17	surgery
232259	female	Y66	orthopedics	2020-08-20	2020-08-31	11	surgery
232231	male	Y57	orthopedics	2020-08-20	2020-09-15	26	surgery
232291	female	Y76	orthopedics	2020-08-20	2020-08-20	0	surgery
232264	female	Y54	orthopedics	2020-08-20	2020-08-26	6
232355	male	Y33	orthopedics	2020-08-21	2020-09-07	17	surgery
67000	female	Y48	thoracic surgery	2020-08-21	2020-09-04	14
232351	male	Y32	orthopedics	2020-08-21	2020-09-01	11	surgery
232347	male	Y31	orthopedics	2020-08-21	2020-08-23	2	surgery
232415	female	Y71	neurosurgery	2020-08-22	2020-08-29	7	surgery
213905	female	Y39	orthopedics	2020-08-22	2020-08-24	2	surgery
232449	female	Y29	orthopedics	2020-08-23	2020-09-02	10	surgery
232387	female	Y48	orthopedics	2020-08-23	2020-09-11	19	surgery
232459	male	Y66	orthopedics	2020-08-23	2020-08-28	5
232540	male	Y46	neurosurgery	2020-08-24	2020-09-01	8	surgery
232533	male	Y83	neurosurgery	2020-08-24	2020-08-31	7	surgery
232457	female	Y51	orthopedics	2020-08-24	2020-09-01	8	surgery
232532	male	Y38	orthopedics	2020-08-24	2020-08-28	4	surgery
232559	male	Y49	orthopedics	2020-08-24	2020-08-28	4
229552	male	Y29	orthopedics	2020-08-24	2020-08-28	4	surgery
232553	male	Y51	orthopedics	2020-08-24	2020-09-06	13	surgery
232608	male	Y39	thoracic surgery	2020-08-25	2020-08-31	6
232617	male	Y37	orthopedics	2020-08-25	2020-09-10	16	surgery
232643	male	Y35	orthopedics	2020-08-25	2020-08-28	3	surgery
232600	male	Y27	orthopedics	2020-08-25	2020-08-28	3	surgery
232589	male	Y43	thoracic surgery	2020-08-25	2020-09-14	20	surgery
232581	male	Y44	orthopedics	2020-08-25	2020-09-15	21
232622	male	Y33	orthopedics	2020-08-25	2020-09-01	7	surgery
232571	male	Y32	otolaryngology	2020-08-25	2020-08-30	5	surgery
232587	female	Y22	ophthalmology	2020-08-25	2020-09-01	7	surgery
232707	male	Y39	neurosurgery	2020-08-27	2020-09-15	19	surgery
180113	female	Y54	orthopedics	2020-08-27	2020-09-07	11	surgery
232740	male	Y30	orthopedics	2020-08-27	2020-09-03	7
232764	male	Y5	orthopedics	2020-08-27	2020-09-03	7
232821	female	Y23	orthopedics	2020-08-28	2020-09-15	18	surgery
232774	male	Y59	orthopedics	2020-08-28	2020-10-05	38	surgery
232798	male	Y30	orthopedics	2020-08-28	2020-08-31	3	surgery
232809	male	Y22	orthopedics	2020-08-28	2020-09-02	5
232846	male	Y32	thoracic surgery	2020-08-29	2020-09-05	7	surgery
232859	male	Y33	orthopedics	2020-08-29	2020-09-22	24	surgery
232941	male	Y49	orthopedics	2020-08-30	2020-09-24	25	surgery
232904	female	Y70	orthopedics	2020-08-30	2020-09-01	2	surgery
232951	female	Y51	thoracic surgery	2020-08-30	2020-09-06	7	surgery
232905	male	Y31	orthopedics	2020-08-30	2020-09-02	3
232938	male	Y52	orthopedics	2020-08-30	2020-09-02	3	surgery
233012	female	Y62	orthopedics	2020-08-31	2020-09-14	14
233039	male	Y47	orthopedics	2020-08-31	2020-09-01	1	surgery
232954	female	Y35	orthopedics	2020-08-31	2020-09-02	2	surgery
232961	male	Y29	orthopedics	2020-08-31	2020-09-02	2	surgery
232972	female	Y85	orthopedics	2020-08-31	2020-09-03	3	surgery
232978	male	Y42	otolaryngology	2020-08-31	2020-09-10	10
233058	male	Y22	orthopedics	2020-09-01	2020-09-08	7	surgery
233111	male	Y34	orthopedics	2020-09-01	2020-09-06	5	surgery
202910	female	Y64	orthopedics	2020-09-02	2020-09-06	4
233201	male	Y44	orthopedics	2020-09-02	2020-09-30	28
233172	female	Y52	orthopedics	2020-09-02	2020-09-04	2	surgery
233251	male	Y54	orthopedics	2020-09-03	2020-10-09	36	surgery
233250	male	Y34	orthopedics	2020-09-03	2020-09-08	5	surgery
233246	male	Y15	thoracic surgery	2020-09-03	2020-09-08	5
233225	female	Y46	orthopedics	2020-09-03	2020-09-21	18	surgery
233270	male	Y28	orthopedics	2020-09-03	2020-09-13	10	surgery
229670	male	Y26	orthopedics	2020-09-04	2020-09-15	11	surgery
233292	female	Y11	orthopedics	2020-09-04	2020-09-21	17	surgery
233276	male	Y50	orthopedics	2020-09-04	2020-09-11	7	surgery
233339	female	Y42	orthopedics	2020-09-04	2020-09-06	2	surgery
233376	female	Y58	orthopedics	2020-09-05	2020-09-13	8
233393	male	Y36	orthopedics	2020-09-05	2020-09-08	3	surgery
233394	male	Y26	orthopedics	2020-09-05	2020-09-06	1	surgery
233411	male	Y25	gastrointestinal surgery	2020-09-06	2020-09-08	2	surgery
180730	female	Y55	orthopedics	2020-09-06	2020-09-09	3
233406	male	Y40	orthopedics	2020-09-06	2020-09-08	2	surgery
233456	male	Y49	orthopedics	2020-09-06	2020-09-14	8
233405	female	Y40	orthopedics	2020-09-06	2020-09-07	1	surgery
233522	male	Y46	orthopedics	2020-09-07	2020-09-14	7	surgery
233496	female	Y67	thoracic surgery	2020-09-07	2020-09-10	3
233544	male	Y53	orthopedics	2020-09-07	2020-09-16	9	surgery
233470	female	Y30	orthopedics	2020-09-07	2020-09-13	6	surgery
233541	male	Y34	orthopedics	2020-09-07	2020-09-11	4	surgery
233529	male	Y25	orthopedics	2020-09-07	2020-09-24	17	surgery
233540	male	Y50	otolaryngology	2020-09-08	2020-09-14	6	surgery
233607	female	Y69	orthopedics	2020-09-08	2020-09-14	6
233603	male	Y42	orthopedics	2020-09-08	2020-09-19	11	surgery
233582	male	Y48	orthopedics	2020-09-08	2020-09-15	7	surgery
233669	male	Y30	thoracic surgery	2020-09-09	2020-09-21	12
233633	male	Y25	orthopedics	2020-09-09	2020-09-15	6	surgery
233612	male	Y36	orthopedics	2020-09-09	2020-09-14	5
233673	female	Y40	orthopedics	2020-09-10	2020-09-16	6	surgery
233711	female	Y55	orthopedics	2020-09-10	2020-09-18	8	surgery
233756	male	Y25	orthopedics	2020-09-10	2020-09-15	5	surgery
233815	male	Y7	neurosurgery	2020-09-11	2020-09-25	14
233788	female	Y56	orthopedics	2020-09-11	2020-09-25	14	surgery
233759	male	Y51	orthopedics	2020-09-11	2020-09-23	12	surgery
233761	male	Y50	orthopedics	2020-09-11	2020-09-11	0
231982	male	Y29	thoracic surgery	2020-09-11	2020-09-22	11
233814	male	Y37	orthopedics	2020-09-11	2020-09-15	4	surgery
137217	male	Y58	orthopedics	2020-09-12	2020-09-29	17	surgery
233821	male	Y33	orthopedics	2020-09-12	2020-09-22	10	surgery
233869	male	Y26	orthopedics	2020-09-12	2020-09-17	5	surgery
233857	female	Y62	orthopedics	2020-09-12	2020-10-01	19
233843	male	Y28	orthopedics	2020-09-12	2020-09-15	3
233900	female	Y79	orthopedics	2020-09-13	2020-09-30	17	surgery
233993	female	Y31	neurosurgery	2020-09-14	2020-09-21	7	surgery
233948	male	Y63	orthopedics	2020-09-14	2020-09-24	10	surgery
233992	male	Y38	orthopedics	2020-09-14	2020-09-30	16	surgery
233974	female	Y62	thoracic surgery	2020-09-14	2020-09-30	16	surgery
233988	male	Y27	orthopedics	2020-09-14	2020-09-30	16
234060	male	Y61	orthopedics	2020-09-15	2020-09-21	6	surgery
234049	female	Y24	orthopedics	2020-09-15	2020-10-11	26
234056	male	Y55	orthopedics	2020-09-15	2020-09-16	1
234054	male	Y32	orthopedics	2020-09-15	2020-09-21	6	surgery
234044	male	Y51	orthopedics	2020-09-15	2020-09-25	10	surgery
234134	male	Y50	intensive care unit	2020-09-16	2020-09-29	13	surgery
234140	male	Y40	orthopedics	2020-09-16	2020-09-21	5
234198	male	Y33	orthopedics	2020-09-17	2020-09-22	5	surgery
234209	male	Y35	orthopedics	2020-09-17	2020-10-05	18	surgery
234185	male	Y47	orthopedics	2020-09-17	2020-09-28	11	surgery
234208	male	Y48	orthopedics	2020-09-17	2020-12-17	91	surgery
234259	female	Y57	thoracic surgery	2020-09-18	2020-09-21	3	surgery
234262	male	Y66	orthopedics	2020-09-18	2020-09-23	5
234280	female	Y16	orthopedics	2020-09-18	2020-09-21	3	surgery
234285	male	Y42	orthopedics	2020-09-18	2020-09-24	6
234272	male	Y32	orthopedics	2020-09-18	2020-09-25	7	surgery
234325	male	Y46	orthopedics	2020-09-19	2020-09-28	9	surgery
234290	male	Y30	orthopedics	2020-09-19	2020-09-29	10	surgery
108820	male	Y42	orthopedics	2020-09-19	2020-09-23	4	surgery
234349	female	Y68	orthopedics	2020-09-20	2020-09-20	0
47579	female	Y83	thoracic surgery	2020-09-20	2020-10-07	17	surgery
234375	female	Y64	orthopedics	2020-09-20	2020-10-16	26	surgery
234364	male	Y40	orthopedics	2020-09-20	2020-09-21	1	surgery
234384	male	Y60	orthopedics	2020-09-20	2020-09-21	1	surgery
234447	female	Y53	orthopedics	2020-09-21	2020-09-25	4	surgery
216826	male	Y37	orthopedics	2020-09-21	2020-09-21	0
234419	male	Y33	ophthalmology	2020-09-21	2020-09-28	7	surgery
234554	male	Y4	neurosurgery	2020-09-22	2020-09-23	1	surgery
146284	male	Y67	orthopedics	2020-09-22	2020-09-27	5	surgery
233607	female	Y69	orthopedics	2020-09-22	2020-09-23	1	surgery
127648	male	Y73	orthopedics	2020-09-22	2020-09-30	8
234639	male	Y56	neurosurgery	2020-09-23	2020-09-28	5	surgery
234613	male	Y49	neurosurgery	2020-09-23	2020-09-26	3	surgery
234641	male	Y15	orthopedics	2020-09-23	2020-09-29	6	surgery
234570	male	Y43	orthopedics	2020-09-23	2020-10-13	20	surgery
234631	female	Y52	orthopedics	2020-09-23	2020-09-27	4
234689	female	Y57	orthopedics	2020-09-24	2020-10-05	11	surgery
234695	male	Y63	orthopedics	2020-09-24	2020-09-27	3	surgery
234700	male	Y49	orthopedics	2020-09-24	2020-09-27	3
234747	female	Y64	thoracic surgery	2020-09-25	2020-10-18	23
221128	male	Y65	orthopedics	2020-09-25	2020-09-29	4	surgery
234760	female	Y24	orthopedics	2020-09-25	2020-10-03	8	surgery
234767	male	Y14	orthopedics	2020-09-25	2020-10-05	10	surgery
234710	male	Y41	orthopedics	2020-09-25	2020-09-30	5
234759	male	Y30	thoracic surgery	2020-09-25	2020-09-30	5	surgery
234764	male	Y56	orthopedics	2020-09-25	2020-09-30	5	surgery
234766	male	Y24	orthopedics	2020-09-26	2020-10-05	9	surgery
234829	female	Y38	orthopedics	2020-09-26	2020-10-14	18	surgery
234837	male	Y48	orthopedics	2020-09-26	2020-09-27	1	surgery
145085	female	Y76	thoracic surgery	2020-09-26	2020-09-30	4
234841	male	Y32	orthopedics	2020-09-26	2020-09-27	1	surgery
234840	male	Y16	orthopedics	2020-09-26	2020-09-30	4	surgery
234808	male	Y31	orthopedics	2020-09-26	2020-09-28	2	surgery
234894	male	Y39	neurosurgery	2020-09-27	2020-10-13	16
234922	female	Y46	orthopedics	2020-09-27	2020-10-23	26	surgery
234923	female	Y63	orthopedics	2020-09-28	2020-10-09	11	surgery
234985	male	Y58	orthopedics	2020-09-28	2020-10-03	5
234966	female	Y62	orthopedics	2020-09-28	2020-10-15	17	surgery
234961	male	Y11	orthopedics	2020-09-28	2020-09-30	2	surgery
234134	male	Y51	intensive care unit	2020-09-29	2020-10-28	29
234980	male	Y28	orthopedics	2020-09-29	2020-09-30	1	surgery
235091	male	Y59	intensive care unit	2020-09-30	2020-10-05	5
235189	male	Y64	neurosurgery	2020-10-02	2020-10-24	22	surgery
235155	female	Y75	orthopedics	2020-10-02	2020-10-05	3	surgery
235211	female	Y6	orthopedics	2020-10-03	2020-10-10	7
235212	male	Y42	orthopedics	2020-10-03	2020-10-11	8	surgery
235243	female	Y34	orthopedics	2020-10-03	2020-10-14	11	surgery
235229	male	Y22	thoracic surgery	2020-10-03	2020-10-09	6	surgery
235193	male	Y47	orthopedics	2020-10-03	2020-10-15	12
235217	female	Y40	orthopedics	2020-10-03	2020-11-04	32	surgery
235291	male	Y52	neurosurgery	2020-10-04	2020-10-22	18	surgery
235251	male	Y29	orthopedics	2020-10-04	2020-10-29	25
235272	male	Y60	orthopedics	2020-10-04	2020-10-08	4	surgery
167750	male	Y36	orthopedics	2020-10-04	2020-10-15	11	surgery
235339	male	Y24	thoracic surgery	2020-10-05	2020-10-08	3	surgery
235340	male	Y30	orthopedics	2020-10-05	2020-11-02	28	surgery
235293	male	Y15	orthopedics	2020-10-05	2020-10-06	1
235344	female	Y25	orthopedics	2020-10-05	2020-10-11	6
235352	male	Y33	orthopedics	2020-10-06	2020-10-09	3	surgery
235409	male	Y51	orthopedics	2020-10-06	2020-10-09	3	surgery
235391	female	Y58	orthopedics	2020-10-06	2020-10-16	10	surgery
235410	male	Y32	orthopedics	2020-10-06	2020-10-09	3
235387	male	Y57	orthopedics	2020-10-06	2020-10-19	13	surgery
235400	male	Y55	thoracic surgery	2020-10-06	2020-10-12	6	surgery
235486	male	Y42	orthopedics	2020-10-07	2020-10-15	8
235480	male	Y24	orthopedics	2020-10-07	2020-10-14	7	surgery
235485	female	Y44	orthopedics	2020-10-07	2020-10-10	3
235442	male	Y19	orthopedics	2020-10-07	2020-10-19	12	surgery
235566	male	Y62	neurosurgery	2020-10-08	2020-10-11	3
235490	male	Y32	orthopedics	2020-10-08	2020-11-02	25
235553	male	Y42	orthopedics	2020-10-08	2020-10-12	4	surgery
235550	female	Y26	orthopedics	2020-10-08	2020-10-09	1
235565	female	Y57	thoracic surgery	2020-10-08	2020-10-12	4	surgery
235568	male	Y38	orthopedics	2020-10-08	2020-10-10	2	surgery
234980	male	Y28	orthopedics	2020-10-08	2020-10-17	9
235654	male	Y64	urologic	2020-10-09	2020-10-29	20	surgery
235658	male	Y37	orthopedics	2020-10-09	2020-10-22	13
235655	male	Y49	orthopedics	2020-10-09	2020-10-13	4
235581	male	Y28	orthopedics	2020-10-09	2020-10-15	6	surgery
235637	male	Y49	orthopedics	2020-10-09	2020-10-11	2	surgery
235665	male	Y43	neurosurgery	2020-10-10	2020-10-11	1	surgery
235697	female	Y37	neurosurgery	2020-10-10	2020-10-27	17	surgery
235675	female	Y43	orthopedics	2020-10-10	2020-10-10	0	surgery
235723	female	Y29	orthopedics	2020-10-10	2020-10-15	5
235792	male	Y10	intensive care unit	2020-10-11	2020-10-15	4
235796	male	Y53	orthopedics	2020-10-11	2020-10-14	3
84226	male	Y49	orthopedics	2020-10-11	2020-10-15	4	surgery
235891	male	Y47	neurosurgery	2020-10-12	2020-10-20	8	surgery
235822	male	Y30	orthopedics	2020-10-12	2020-10-27	15	surgery
235820	female	Y52	orthopedics	2020-10-12	2020-10-19	7	surgery
235861	female	Y65	orthopedics	2020-10-12	2020-10-14	2
235814	male	Y42	orthopedics	2020-10-12	2020-11-05	24
235852	male	Y15	orthopedics	2020-10-12	2020-10-15	3	surgery
235954	female	Y62	orthopedics	2020-10-13	2020-10-18	5	surgery
235935	male	Y53	thoracic surgery	2020-10-13	2020-10-27	14	surgery
235993	female	Y34	orthopedics	2020-10-13	2020-11-02	20	surgery
235956	male	Y42	orthopedics	2020-10-13	2020-10-21	8	surgery
235930	female	Y31	orthopedics	2020-10-13	2020-10-23	10
235923	female	Y34	otolaryngology	2020-10-13	2020-10-18	5	surgery
236075	male	Y47	orthopedics	2020-10-14	2020-10-20	6
236131	female	Y10	intensive care unit	2020-10-15	2020-12-01	47	surgery
236134	male	Y52	orthopedics	2020-10-15	2020-12-22	68
227461	male	Y38	orthopedics	2020-10-15	2020-11-13	29	surgery
185995	male	Y65	orthopedics	2020-10-15	2020-10-26	11	surgery
236130	male	Y30	orthopedics	2020-10-15	2020-10-19	4
236113	male	Y25	otolaryngology	2020-10-15	2020-10-23	8	surgery
236213	male	Y46	urologic	2020-10-16	2020-12-02	47	surgery
236141	female	Y27	orthopedics	2020-10-16	2020-10-24	8	surgery
236162	female	Y31	orthopedics	2020-10-16	2020-10-30	14	surgery
236209	female	Y56	thoracic surgery	2020-10-16	2020-10-18	2	surgery
236211	male	Y23	orthopedics	2020-10-16	2020-10-24	8	surgery
236189	male	Y27	orthopedics	2020-10-16	2020-10-20	4	surgery
236188	male	Y21	orthopedics	2020-10-16	2020-10-19	3
236153	male	Y25	orthopedics	2020-10-16	2020-10-23	7
236279	male	Y35	orthopedics	2020-10-17	2020-11-09	23	surgery
236283	male	Y40	orthopedics	2020-10-17	2020-10-27	10	surgery
236277	male	Y40	orthopedics	2020-10-17	2020-10-27	10	surgery
236286	male	Y23	orthopedics	2020-10-17	2020-10-21	4
236227	male	Y15	thoracic surgery	2020-10-17	2020-10-18	1	surgery
236229	male	Y23	orthopedics	2020-10-17	2020-10-20	3
236274	female	Y57	orthopedics	2020-10-17	2020-10-21	4	surgery
236291	male	Y40	orthopedics	2020-10-17	2020-10-23	6
236223	male	Y59	orthopedics	2020-10-17	2020-10-21	4	surgery
236350	female	Y24	orthopedics	2020-10-18	2020-10-31	13	surgery
236366	female	Y19	neurosurgery	2020-10-19	2020-10-22	3
236451	female	Y46	neurosurgery	2020-10-19	2020-10-23	4	surgery
236409	male	Y51	orthopedics	2020-10-19	2020-11-23	35
236444	male	Y35	orthopedics	2020-10-19	2020-10-23	4	surgery
236424	female	Y40	orthopedics	2020-10-19	2020-10-27	8	surgery
236449	male	Y18	orthopedics	2020-10-19	2020-10-22	3	surgery
236371	male	Y19	orthopedics	2020-10-19	2020-10-21	2
236488	male	Y16	thoracic surgery	2020-10-20	2020-10-29	9	surgery
236515	male	Y33	orthopedics	2020-10-20	2020-11-20	31	surgery
236465	male	Y30	orthopedics	2020-10-20	2020-10-26	6	surgery
236516	male	Y38	orthopedics	2020-10-21	2020-11-02	12	surgery
236656	male	Y34	orthopedics	2020-10-22	2020-10-28	6
236632	male	Y60	orthopedics	2020-10-22	2020-11-08	17	surgery
236701	female	Y73	neurosurgery	2020-10-23	2020-10-25	2
236665	male	Y25	orthopedics	2020-10-23	2020-11-03	11
101973	male	Y45	neurosurgery	2020-10-24	2020-12-09	46	surgery
236724	female	Y56	orthopedics	2020-10-24	2020-11-06	13	surgery
236770	female	Y35	orthopedics	2020-10-24	2020-11-11	18	surgery
236783	female	Y48	orthopedics	2020-10-24	2020-10-25	1	surgery
236784	female	Y40	orthopedics	2020-10-24	2020-10-25	1	surgery
236720	female	Y36	orthopedics	2020-10-24	2020-10-31	7	surgery
236793	male	Y26	orthopedics	2020-10-25	2020-11-06	12
236828	female	Y68	thoracic surgery	2020-10-25	2020-11-21	27	surgery
236858	male	Y30	orthopedics	2020-10-25	2020-11-21	27
236864	female	Y46	orthopedics	2020-10-25	2020-10-29	4	surgery
236865	female	Y58	orthopedics	2020-10-25	2020-10-29	4	surgery
236832	male	Y51	orthopedics	2020-10-25	2020-10-30	5
236791	male	Y34	orthopedics	2020-10-25	2020-11-22	28	surgery
236508	female	Y37	orthopedics	2020-10-25	2020-11-03	9	surgery
236944	female	Y73	neurosurgery	2020-10-26	2020-10-28	2	surgery
236960	female	Y51	neurosurgery	2020-10-26	2020-11-04	9
236868	male	Y24	orthopedics	2020-10-26	2020-11-09	14
156667	female	Y62	orthopedics	2020-10-26	2020-10-31	5
236871	male	Y28	orthopedics	2020-10-26	2020-11-10	15	surgery
236896	female	Y68	orthopedics	2020-10-26	2020-11-04	9	surgery
236950	female	Y48	thoracic surgery	2020-10-26	2021-01-30	96	surgery
220041	male	Y28	orthopedics	2020-10-26	2020-11-09	14	surgery
230129	female	Y46	orthopedics	2020-10-26	2020-10-30	4
237015	male	Y31	orthopedics	2020-10-27	2020-11-02	6	surgery
237007	female	Y40	orthopedics	2020-10-27	2020-11-02	6	surgery
236961	male	Y22	orthopedics	2020-10-27	2020-10-28	1	surgery
236974	male	Y38	orthopedics	2020-10-27	2020-11-06	10	surgery
234134	male	Y51	intensive care unit	2020-10-28	2020-11-19	22	surgery
89748	male	Y13	neurosurgery	2020-10-28	2020-10-30	2
237123	male	Y49	neurosurgery	2020-10-28	2020-10-30	2
237127	male	Y71	neurosurgery	2020-10-28	2020-11-15	18	surgery
237095	male	Y19	orthopedics	2020-10-28	2020-10-30	2
237091	female	Y22	orthopedics	2020-10-28	2020-10-30	2	surgery
237194	male	Y10	neurosurgery	2020-10-29	2020-11-11	13
132641	male	Y57	orthopedics	2020-10-29	2020-12-10	42
237207	female	Y59	orthopedics	2020-10-29	2020-11-23	25	surgery
237132	male	Y45	orthopedics	2020-10-29	2020-11-02	4	surgery
237181	male	Y32	orthopedics	2020-10-29	2020-11-03	5	surgery
237187	male	Y20	orthopedics	2020-10-29	2020-11-05	7
237185	male	Y33	orthopedics	2020-10-29	2020-11-02	4	surgery
237251	female	Y71	thoracic surgery	2020-10-30	2020-11-02	3	surgery
237166	female	Y73	orthopedics	2020-10-30	2020-10-30	0
237263	male	Y68	orthopedics	2020-10-30	2020-11-08	9	surgery
237274	male	Y61	orthopedics	2020-10-30	2020-11-02	3
237308	female	Y70	thoracic surgery	2020-10-31	2020-11-23	23	surgery
237298	female	Y60	orthopedics	2020-10-31	2020-11-05	5	surgery
237313	male	Y56	orthopedics	2020-10-31	2020-11-10	10	surgery
237312	male	Y35	orthopedics	2020-10-31	2020-11-03	3
237404	male	Y49	orthopedics	2020-11-01	2020-11-09	8
237377	male	Y28	neurosurgery	2020-11-01	2020-12-09	38
237384	male	Y74	orthopedics	2020-11-01	2020-12-04	33	surgery
237383	male	Y42	orthopedics	2020-11-01	2020-11-16	15	surgery
237347	female	Y76	orthopedics	2020-11-01	2020-11-09	8	surgery
237402	male	Y50	orthopedics	2020-11-01	2020-11-03	2
221848	male	Y34	orthopedics	2020-11-01	2020-11-05	4	surgery
237381	male	Y47	orthopedics	2020-11-01	2020-11-04	3	surgery
237343	male	Y57	thoracic surgery	2020-11-01	2020-11-14	13
237325	male	Y24	orthopedics	2020-11-01	2020-11-05	4	surgery
237412	male	Y47	neurosurgery	2020-11-02	2020-12-10	38
209617	male	Y55	orthopedics	2020-11-02	2020-11-11	9	surgery
237470	male	Y28	orthopedics	2020-11-02	2020-11-10	8	surgery
237459	male	Y48	orthopedics	2020-11-02	2020-11-07	5	surgery
237588	male	Y56	urologic	2020-11-03	2020-11-06	3	surgery
237549	female	Y55	orthopedics	2020-11-03	2020-11-24	21	surgery
237558	male	Y45	orthopedics	2020-11-03	2020-11-15	12	surgery
237514	male	Y54	orthopedics	2020-11-03	2020-11-05	2
237564	female	Y37	orthopedics	2020-11-03	2020-11-11	8
237644	male	Y56	neurosurgery	2020-11-04	2020-11-13	9	surgery
237635	female	Y83	orthopedics	2020-11-04	2020-11-09	5	surgery
237664	male	Y38	thoracic surgery	2020-11-04	2020-11-19	15	surgery
187257	male	Y54	orthopedics	2020-11-04	2020-11-06	2
237671	male	Y42	orthopedics	2020-11-04	2020-11-25	21	surgery
231566	female	Y81	orthopedics	2020-11-04	2020-11-09	5	surgery
237751	male	Y30	neurosurgery	2020-11-05	2020-11-09	4	surgery
237709	female	Y69	orthopedics	2020-11-05	2020-11-09	4	surgery
237679	male	Y48	orthopedics	2020-11-05	2020-11-08	3	surgery
237829	male	Y29	neurosurgery	2020-11-06	2020-11-08	2	surgery
237775	male	Y81	orthopedics	2020-11-06	2020-12-31	55
237811	male	Y21	orthopedics	2020-11-06	2020-11-25	19	surgery
237823	male	Y66	orthopedics	2020-11-06	2020-11-18	12	surgery
237856	male	Y20	orthopedics	2020-11-07	2021-02-03	88
237841	male	Y40	orthopedics	2020-11-07	2020-11-10	3	surgery
237884	male	Y20	orthopedics	2020-11-07	2020-11-16	9	surgery
237895	male	Y71	neurosurgery	2020-11-08	2020-11-09	1	surgery
237896	male	Y54	orthopedics	2020-11-08	2021-01-06	59
237953	female	Y67	orthopedics	2020-11-08	2020-11-12	4	surgery
237948	female	Y35	orthopedics	2020-11-08	2020-11-10	2	surgery
237898	male	Y28	orthopedics	2020-11-08	2020-11-13	5	surgery
237957	male	Y53	orthopedics	2020-11-08	2020-11-10	2	surgery
221665	male	Y70	thoracic surgery	2020-11-09	2020-11-19	10
238048	male	Y44	orthopedics	2020-11-09	2020-11-16	7	surgery
237960	male	Y15	orthopedics	2020-11-09	2020-11-15	6
237965	male	Y30	orthopedics	2020-11-09	2020-11-25	16	surgery
97583	female	Y14	otolaryngology	2020-11-09	2020-11-11	2	surgery
238102	male	Y42	orthopedics	2020-11-10	2021-01-15	66	surgery
238147	male	Y25	orthopedics	2020-11-10	2020-11-27	17
238111	male	Y26	orthopedics	2020-11-10	2020-11-14	4	surgery
238080	female	Y44	orthopedics	2020-11-10	2020-11-14	4	surgery
238092	male	Y31	orthopedics	2020-11-10	2020-11-14	4	surgery
238245	female	Y42	orthopedics	2020-11-11	2020-12-28	47
108728	male	Y52	orthopedics	2020-11-11	2020-11-19	8	surgery
238203	female	Y39	orthopedics	2020-11-11	2020-11-20	9
238153	male	Y25	thoracic surgery	2020-11-11	2020-11-15	4	surgery
238276	male	Y43	orthopedics	2020-11-12	2020-11-23	11
238341	male	Y46	orthopedics	2020-11-13	2020-12-05	22	surgery
238391	male	Y34	orthopedics	2020-11-13	2020-12-01	18	surgery
237720	male	Y54	orthopedics	2020-11-13	2020-11-26	13	surgery
238353	male	Y31	orthopedics	2020-11-13	2020-11-18	5	surgery
238326	female	Y24	orthopedics	2020-11-13	2020-11-14	1	surgery
238394	male	Y28	thoracic surgery	2020-11-13	2020-11-15	2	surgery
238397	female	Y58	orthopedics	2020-11-14	2020-11-27	13
238395	male	Y26	orthopedics	2020-11-14	2020-11-23	9	surgery
238434	male	Y38	orthopedics	2020-11-14	2020-11-16	2	surgery
238444	male	Y58	orthopedics	2020-11-14	2020-11-27	13
238454	male	Y31	orthopedics	2020-11-14	2020-11-19	5
238532	male	Y58	neurosurgery	2020-11-15	2020-11-18	3	surgery
238461	female	Y31	neurosurgery	2020-11-15	2020-11-24	9	surgery
238528	male	Y27	orthopedics	2020-11-15	2020-12-04	19	surgery
238492	female	Y46	orthopedics	2020-11-15	2020-11-20	5
238533	male	Y72	orthopedics	2020-11-15	2020-11-28	13
238578	male	Y8	orthopedics	2020-11-16	2020-11-30	14	surgery
238632	female	Y80	orthopedics	2020-11-16	2020-11-17	1
238638	male	Y37	thoracic surgery	2020-11-16	2020-11-19	3	surgery
238378	male	Y37	orthopedics	2020-11-16	2020-11-21	5	surgery
238550	male	Y39	orthopedics	2020-11-16	2020-11-20	4	surgery
238729	male	Y49	neurosurgery	2020-11-17	2020-12-13	26	surgery
238686	male	Y29	orthopedics	2020-11-17	2020-12-05	18	surgery
238786	male	Y52	neurosurgery	2020-11-18	2020-12-02	14	surgery
238810	male	Y47	orthopedics	2020-11-18	2020-11-20	2
238768	female	Y51	orthopedics	2020-11-18	2020-11-23	5	surgery
238787	male	Y28	otolaryngology	2020-11-18	2020-11-23	5	surgery
238975	female	Y64	neurosurgery	2020-11-20	2020-12-08	18	surgery
238925	male	Y11	orthopedics	2020-11-20	2020-11-22	2	surgery
239036	male	Y55	ophthalmology	2020-11-21	2020-11-25	4	surgery
239033	male	Y52	orthopedics	2020-11-21	2020-12-27	36
239071	female	Y40	orthopedics	2020-11-22	2020-12-06	14	surgery
239110	female	Y23	orthopedics	2020-11-22	2020-11-26	4	surgery
239164	male	Y73	orthopedics	2020-11-23	2020-12-04	11	surgery
239119	male	Y38	neurosurgery	2020-11-23	2020-12-06	13	surgery
239118	female	Y77	orthopedics	2020-11-23	2020-11-23	0	surgery
239212	male	Y55	orthopedics	2020-11-23	2020-12-02	9	surgery
239117	male	Y44	orthopedics	2020-11-23	2020-12-01	8
239116	male	Y27	orthopedics	2020-11-23	2020-11-26	3	surgery
239132	male	Y38	thoracic surgery	2020-11-23	2020-11-27	4
239304	male	Y54	orthopedics	2020-11-24	2020-12-01	7
239306	male	Y48	orthopedics	2020-11-24	2020-12-08	14	surgery
239282	female	Y52	orthopedics	2020-11-24	2020-11-30	6	surgery
239311	male	Y50	orthopedics	2020-11-24	2020-12-12	18	surgery
239308	female	Y51	orthopedics	2020-11-24	2020-12-14	20	surgery
239396	male	Y14	orthopedics	2020-11-25	2020-12-18	23
239395	male	Y39	orthopedics	2020-11-25	2020-12-01	6	surgery
239360	male	Y40	thoracic surgery	2020-11-25	2020-11-29	4	surgery
239391	male	Y22	orthopedics	2020-11-25	2020-12-02	7	surgery
239389	male	Y40	orthopedics	2020-11-25	2020-11-29	4	surgery
239358	male	Y28	orthopedics	2020-11-25	2020-12-09	14
239452	female	Y34	intensive care unit	2020-11-26	2020-11-30	4	surgery
239471	male	Y71	neurosurgery	2020-11-26	2020-11-27	1	surgery
239451	male	Y62	neurosurgery	2020-11-26	2020-12-07	11
239427	female	Y23	orthopedics	2020-11-26	2020-11-30	4	surgery
239443	male	Y25	orthopedics	2020-11-26	2020-12-07	11	surgery
239444	male	Y32	orthopedics	2020-11-26	2020-11-30	4
239458	female	Y27	orthopedics	2020-11-26	2020-12-12	16	surgery
239449	male	Y19	orthopedics	2020-11-26	2020-12-04	8	surgery
239465	male	Y35	orthopedics	2020-11-26	2020-11-29	3
239408	female	Y32	otolaryngology	2020-11-26	2020-12-01	5	surgery
239518	male	Y49	orthopedics	2020-11-27	2020-12-22	25	surgery
239552	male	Y30	orthopedics	2020-11-27	2020-11-29	2	surgery
239489	female	Y57	orthopedics	2020-11-27	2020-12-04	7	surgery
239608	male	Y27	orthopedics	2020-11-28	2020-11-30	2	surgery
239703	male	Y65	neurosurgery	2020-11-29	2021-04-03	125
239634	female	Y84	orthopedics	2020-11-29	2020-12-10	11
239694	male	Y46	orthopedics	2020-11-29	2020-12-09	10	surgery
239668	male	Y25	thoracic surgery	2020-11-29	2021-01-18	50	surgery
239637	female	Y65	orthopedics	2020-11-29	2020-12-16	17
239633	female	Y40	orthopedics	2020-11-29	2020-11-29	0	surgery
239624	male	Y28	otolaryngology	2020-11-29	2020-12-02	3	surgery
239782	male	Y34	orthopedics	2020-11-30	2021-01-15	46	surgery
239708	male	Y43	orthopedics	2020-11-30	2020-12-04	4
239756	female	Y47	orthopedics	2020-11-30	2020-12-05	5	surgery
239764	male	Y49	orthopedics	2020-11-30	2020-12-08	8	surgery
239791	male	Y39	orthopedics	2020-11-30	2020-12-02	2	surgery
239714	female	Y28	ophthalmology	2020-11-30	2020-12-04	4	surgery
239844	male	Y48	neurosurgery	2020-12-01	2020-12-10	9	surgery
239776	female	Y56	neurosurgery	2020-12-01	2020-12-04	3
239825	male	Y74	orthopedics	2020-12-01	2020-12-05	4	surgery
239951	male	Y34	orthopedics	2020-12-02	2020-12-08	6	surgery
239955	male	Y40	orthopedics	2020-12-02	2020-12-03	1	surgery
239902	male	Y19	ophthalmology	2020-12-02	2020-12-05	3
239942	male	Y40	otolaryngology	2020-12-02	2020-12-06	4	surgery
239993	female	Y46	orthopedics	2020-12-03	2020-12-14	11	surgery
240006	male	Y57	orthopedics	2020-12-03	2021-01-11	39	surgery
118807	female	Y47	otolaryngology	2020-12-03	2020-12-07	4	surgery
240068	male	Y52	neurosurgery	2020-12-04	2020-12-22	18
240092	female	Y71	orthopedics	2020-12-04	2020-12-30	26
240042	female	Y55	orthopedics	2020-12-04	2020-12-15	11	surgery
240091	female	Y36	orthopedics	2020-12-04	2020-12-07	3	surgery
240098	male	Y78	orthopedics	2020-12-04	2020-12-18	14	surgery
240082	male	Y34	orthopedics	2020-12-04	2020-12-09	5
240166	male	Y44	orthopedics	2020-12-05	2020-12-22	17	surgery
240133	male	Y36	thoracic surgery	2020-12-05	2020-12-10	5	surgery
240103	male	Y22	orthopedics	2020-12-05	2020-12-11	6
240107	female	Y24	orthopedics	2020-12-05	2020-12-11	6	surgery
240134	male	Y36	orthopedics	2020-12-05	2020-12-31	26
240151	female	Y35	thoracic surgery	2020-12-05	2020-12-07	2	surgery
240240	female	Y64	orthopedics	2020-12-06	2020-12-27	21	surgery
240214	male	Y50	orthopedics	2020-12-06	2020-12-08	2	surgery
240117	male	Y42	orthopedics	2020-12-06	2020-12-12	6
240219	male	Y27	orthopedics	2020-12-06	2020-12-08	2
240249	male	Y61	neurosurgery	2020-12-07	2020-12-28	21	surgery
240310	male	Y9	orthopedics	2020-12-07	2020-12-30	23	surgery
240251	male	Y24	orthopedics	2020-12-07	2020-12-20	13	surgery
240278	male	Y44	orthopedics	2020-12-07	2020-12-22	15	surgery
240337	male	Y12	orthopedics	2020-12-07	2020-12-10	3
240334	female	Y51	orthopedics	2020-12-07	2020-12-11	4	surgery
240345	male	Y35	neurosurgery	2020-12-08	2020-12-10	2
240346	male	Y42	neurosurgery	2020-12-08	2020-12-14	6	surgery
240404	male	Y78	neurosurgery	2020-12-08	2020-12-15	7	surgery
240347	female	Y47	orthopedics	2020-12-08	2020-12-21	13	surgery
240344	male	Y45	orthopedics	2020-12-08	2021-01-31	54
240367	female	Y59	thoracic surgery	2020-12-08	2020-12-22	14	surgery
240408	male	Y52	orthopedics	2020-12-08	2021-02-09	63	surgery
240423	male	Y69	orthopedics	2020-12-08	2020-12-27	19	surgery
240418	male	Y48	orthopedics	2020-12-08	2021-01-04	27
240425	male	Y42	orthopedics	2020-12-08	2020-12-12	4	surgery
240426	male	Y37	orthopedics	2020-12-08	2020-12-12	4	surgery
240412	male	Y34	orthopedics	2020-12-08	2020-12-23	15	surgery
240430	female	Y17	orthopedics	2020-12-09	2020-12-20	11	surgery
240382	male	Y27	orthopedics	2020-12-09	2020-12-13	4	surgery
240472	male	Y39	orthopedics	2020-12-09	2020-12-12	3	surgery
240512	male	Y66	neurosurgery	2020-12-10	2020-12-29	19	surgery
240565	male	Y31	orthopedics	2020-12-10	2020-12-23	13	surgery
240532	male	Y34	orthopedics	2020-12-10	2020-12-15	5
240542	female	Y42	orthopedics	2020-12-10	2020-12-23	13	surgery
240530	male	Y54	orthopedics	2020-12-10	2020-12-18	8
240568	female	Y58	orthopedics	2020-12-10	2020-12-15	5	surgery
240549	male	Y31	orthopedics	2020-12-10	2020-12-11	1	surgery
240625	female	Y48	thoracic surgery	2020-12-11	2020-12-13	2	surgery
240572	male	Y16	orthopedics	2020-12-11	2021-01-11	31
240641	male	Y51	orthopedics	2020-12-11	2020-12-19	8	surgery
240623	male	Y46	orthopedics	2020-12-11	2020-12-15	4	surgery
240683	male	Y62	orthopedics	2020-12-12	2020-12-18	6	surgery
240676	female	Y93	neurosurgery	2020-12-12	2020-12-15	3
240549	male	Y31	orthopedics	2020-12-12	2020-12-19	7	surgery
240769	male	Y44	orthopedics	2020-12-13	2021-01-10	28	surgery
240775	male	Y42	neurosurgery	2020-12-13	2020-12-17	4	surgery
240741	male	Y76	neurosurgery	2020-12-13	2020-12-19	6	surgery
240701	female	Y31	orthopedics	2020-12-13	2020-12-19	6
240870	female	Y58	orthopedics	2020-12-14	2020-12-24	10	surgery
240864	female	Y34	orthopedics	2020-12-14	2020-12-24	10	surgery
240832	male	Y54	neurosurgery	2020-12-14	2021-02-25	73	surgery
240780	male	Y27	orthopedics	2020-12-14	2021-02-15	63	surgery
240783	male	Y18	orthopedics	2020-12-14	2020-12-15	1
240811	male	Y13	orthopedics	2020-12-14	2020-12-25	11	surgery
240859	male	Y45	thoracic surgery	2020-12-14	2020-12-28	14
240865	male	Y48	orthopedics	2020-12-14	2020-12-23	9
240867	male	Y59	orthopedics	2020-12-14	2020-12-29	15	surgery
240964	male	Y56	orthopedics	2020-12-15	2020-12-28	13	surgery
240959	female	Y57	orthopedics	2020-12-15	2021-01-06	22	surgery
240923	female	Y39	orthopedics	2020-12-15	2020-12-19	4	surgery
240919	male	Y27	orthopedics	2020-12-15	2020-12-18	3	surgery
240937	male	Y38	orthopedics	2020-12-15	2020-12-17	2
240950	male	Y60	orthopedics	2020-12-15	2020-12-19	4	surgery
240972	female	Y46	neurosurgery	2020-12-16	2020-12-30	14	surgery
241015	female	Y75	neurosurgery	2020-12-16	2020-12-21	5
240974	female	Y65	orthopedics	2020-12-16	2020-12-28	12	surgery
240971	male	Y33	orthopedics	2020-12-16	2020-12-28	12	surgery
241001	male	Y44	orthopedics	2020-12-16	2020-12-20	4	surgery
241048	male	Y53	thoracic surgery	2020-12-17	2020-12-25	8
84689	male	Y69	orthopedics	2020-12-17	2020-12-22	5	surgery
241092	male	Y50	orthopedics	2020-12-17	2020-12-17	0	surgery
241046	female	Y55	orthopedics	2020-12-17	2020-12-25	8	surgery
241155	male	Y52	otolaryngology	2020-12-18	2020-12-22	4	surgery
241150	female	Y72	neurosurgery	2020-12-18	2021-01-07	20	surgery
241175	male	Y55	orthopedics	2020-12-18	2021-01-14	27
241191	female	Y48	orthopedics	2020-12-18	2020-12-21	3	surgery
241203	male	Y43	orthopedics	2020-12-19	2021-01-21	33	surgery
241260	male	Y45	orthopedics	2020-12-19	2020-12-25	6	surgery
177418	female	Y70	orthopedics	2020-12-19	2021-01-05	17	surgery
190924	female	Y71	orthopedics	2020-12-19	2020-12-30	11	surgery
241205	male	Y25	orthopedics	2020-12-19	2020-12-19	0
241207	male	Y23	orthopedics	2020-12-19	2020-12-20	1	surgery
241331	female	Y38	orthopedics	2020-12-20	2021-01-01	12
241301	male	Y31	orthopedics	2020-12-20	2020-12-23	3	surgery
241282	female	Y36	orthopedics	2020-12-20	2020-12-30	10	surgery
241418	female	Y27	orthopedics	2020-12-21	2020-12-27	6
241386	male	Y36	orthopedics	2020-12-21	2020-12-28	7	surgery
241393	female	Y33	orthopedics	2020-12-21	2020-12-28	7	surgery
241376	male	Y42	orthopedics	2020-12-21	2020-12-28	7
241353	male	Y16	orthopedics	2020-12-21	2020-12-27	6	surgery
82364	male	Y50	neurosurgery	2020-12-22	2020-12-30	8	surgery
241585	female	Y38	orthopedics	2020-12-23	2020-12-28	5	surgery
241578	female	Y54	orthopedics	2020-12-23	2020-12-30	7	surgery
241567	male	Y25	orthopedics	2020-12-23	2020-12-27	4	surgery
194213	male	Y79	urologic	2020-12-24	2020-12-31	7
241629	male	Y26	orthopedics	2020-12-24	2020-12-31	7	surgery
241589	male	Y33	orthopedics	2020-12-24	2020-12-27	3	surgery
241648	male	Y31	orthopedics	2020-12-24	2021-01-06	13
241646	male	Y50	orthopedics	2020-12-24	2021-01-04	11	surgery
241592	male	Y14	otolaryngology	2020-12-24	2020-12-27	3	surgery
241660	male	Y40	neurosurgery	2020-12-25	2020-12-28	3
241697	male	Y34	neurosurgery	2020-12-25	2020-12-30	5	surgery
241653	male	Y50	orthopedics	2020-12-25	2020-12-30	5	surgery
241716	male	Y21	orthopedics	2020-12-25	2020-12-31	6	surgery
241747	male	Y61	neurosurgery	2020-12-26	2021-01-19	24	surgery
137292	female	Y82	orthopedics	2020-12-26	2020-12-26	0	surgery
241778	male	Y39	orthopedics	2020-12-26	2021-01-03	8
241847	male	Y46	urologic	2020-12-27	2021-01-30	34	surgery
241849	male	Y44	orthopedics	2020-12-27	2021-01-14	18	surgery
140890	female	Y82	orthopedics	2020-12-27	2021-01-08	12	surgery
147983	male	Y85	neurosurgery	2020-12-28	2020-12-31	3
241924	male	Y39	orthopedics	2020-12-28	2021-01-16	19	surgery
241855	male	Y40	orthopedics	2020-12-28	2021-01-08	11	surgery
241954	female	Y56	orthopedics	2020-12-28	2021-01-07	10	surgery
242004	male	Y44	orthopedics	2020-12-29	2021-01-01	3	surgery
242009	female	Y49	orthopedics	2020-12-29	2021-01-04	6	surgery
242005	female	Y42	orthopedics	2020-12-29	2021-01-01	3
242080	male	Y34	orthopedics	2020-12-30	2021-01-11	12	surgery
242034	male	Y54	orthopedics	2020-12-30	2021-01-11	12
100563	female	Y76	orthopedics	2020-12-30	2021-01-08	9	surgery
242096	female	Y57	neurosurgery	2020-12-31	2021-01-12	12	surgery
242136	male	Y49	neurosurgery	2020-12-31	2021-02-06	37	surgery
242155	male	Y51	orthopedics	2020-12-31	2021-01-11	11
242159	female	Y99	orthopedics	2020-12-31	2021-01-01	1	surgery
242152	female	Y25	orthopedics	2020-12-31	2021-01-02	2
242154	male	Y37	orthopedics	2020-12-31	2021-01-03	3	surgery
242198	female	Y66	orthopedics	2021-01-01	2021-01-18	17	surgery
242173	male	Y47	orthopedics	2021-01-01	2021-01-04	3	surgery
242272	male	Y87	orthopedics	2021-01-02	2021-01-23	21
242238	male	Y47	orthopedics	2021-01-02	2021-01-06	4	surgery
242270	female	Y59	orthopedics	2021-01-02	2021-01-05	3
242278	male	Y34	neurosurgery	2021-01-03	2021-01-03	0	surgery
242282	male	Y19	orthopedics	2021-01-03	2021-01-11	8	surgery
242327	male	Y54	orthopedics	2021-01-03	2021-01-05	2
242321	male	Y56	orthopedics	2021-01-03	2021-01-06	3	surgery
241989	female	Y29	orthopedics	2021-01-03	2021-01-19	16	surgery
242399	male	Y55	orthopedics	2021-01-04	2021-01-16	12	surgery
242424	male	Y58	orthopedics	2021-01-04	2021-01-16	12
242358	male	Y52	orthopedics	2021-01-04	2021-01-05	1	surgery
242421	male	Y39	orthopedics	2021-01-04	2021-01-13	9
242502	male	Y22	thoracic surgery	2021-01-05	2021-01-18	13	surgery
242501	male	Y52	orthopedics	2021-01-05	2021-01-29	24	surgery
242513	male	Y24	orthopedics	2021-01-05	2021-01-29	24	surgery
242478	male	Y31	orthopedics	2021-01-05	2021-01-08	3	surgery
242437	female	Y26	orthopedics	2021-01-05	2021-02-05	31	surgery
242517	male	Y44	neurosurgery	2021-01-06	2021-01-13	7
242638	female	Y86	orthopedics	2021-01-07	2021-01-28	21	surgery
242604	male	Y13	orthopedics	2021-01-07	2021-01-11	4	surgery
242594	male	Y37	orthopedics	2021-01-07	2021-01-07	0
160318	female	Y41	orthopedics	2021-01-07	2021-01-09	2	surgery
242539	male	Y34	orthopedics	2021-01-07	2021-01-10	3
242678	male	Y44	orthopedics	2021-01-08	2021-01-26	18	surgery
242742	female	Y36	orthopedics	2021-01-08	2021-01-22	14
242729	female	Y78	orthopedics	2021-01-08	2021-01-20	12	surgery
242680	female	Y19	thoracic surgery	2021-01-08	2021-01-19	11	surgery
242642	male	Y25	orthopedics	2021-01-08	2021-01-18	10	surgery
242714	male	Y33	orthopedics	2021-01-08	2021-01-11	3
242739	male	Y31	orthopedics	2021-01-08	2021-01-19	11	surgery
242803	male	Y51	orthopedics	2021-01-09	2021-01-20	11
242744	male	Y28	orthopedics	2021-01-09	2021-01-16	7	surgery
242804	male	Y28	orthopedics	2021-01-09	2021-01-12	3	surgery
242814	female	Y51	intensive care unit	2021-01-10	2021-01-13	3	surgery
242871	male	Y38	orthopedics	2021-01-10	2021-01-25	15
242869	male	Y21	neurosurgery	2021-01-10	2021-01-15	5	surgery
242851	female	Y50	orthopedics	2021-01-10	2021-01-18	8	surgery
242879	male	Y48	orthopedics	2021-01-10	2021-01-18	8	surgery
242875	male	Y43	orthopedics	2021-01-10	2021-01-15	5
242774	male	Y47	orthopedics	2021-01-10	2021-01-19	9
242962	male	Y75	orthopedics	2021-01-11	2021-01-24	13	surgery
242947	male	Y33	orthopedics	2021-01-11	2021-02-03	23
242963	male	Y19	orthopedics	2021-01-11	2021-01-21	10	surgery
242960	male	Y47	orthopedics	2021-01-11	2021-01-27	16
242887	male	Y46	orthopedics	2021-01-11	2021-01-22	11	surgery
242910	female	Y63	orthopedics	2021-01-11	2021-01-16	5	surgery
242965	male	Y53	orthopedics	2021-01-11	2021-01-17	6	surgery
243046	male	Y52	orthopedics	2021-01-12	2021-01-19	7
243042	male	Y31	orthopedics	2021-01-12	2021-01-17	5	surgery
242974	male	Y31	orthopedics	2021-01-12	2021-01-27	15	surgery
243047	male	Y33	orthopedics	2021-01-13	2021-01-19	6	surgery
243114	male	Y48	neurosurgery	2021-01-13	2021-01-18	5	surgery
243109	male	Y29	orthopedics	2021-01-13	2021-01-28	15	surgery
243108	male	Y33	orthopedics	2021-01-13	2021-01-14	1
243085	male	Y43	orthopedics	2021-01-13	2021-01-23	10	surgery
243111	female	Y16	orthopedics	2021-01-13	2021-01-20	7	surgery
243173	male	Y82	neurosurgery	2021-01-14	2021-01-26	12
243155	male	Y34	orthopedics	2021-01-14	2021-01-15	1
237884	male	Y20	orthopedics	2021-01-14	2021-01-18	4	surgery
243142	male	Y58	orthopedics	2021-01-14	2021-01-18	4
243223	male	Y40	orthopedics	2021-01-15	2021-02-01	17	surgery
243195	male	Y50	orthopedics	2021-01-15	2021-02-03	19	surgery
243209	male	Y46	thoracic surgery	2021-01-15	2021-01-27	12	surgery
243234	female	Y49	orthopedics	2021-01-15	2021-02-01	17	surgery
243236	male	Y38	orthopedics	2021-01-15	2021-02-01	17
243178	male	Y39	orthopedics	2021-01-15	2021-01-18	3	surgery
209987	female	Y88	orthopedics	2021-01-15	2021-01-26	11	surgery
243235	male	Y56	orthopedics	2021-01-15	2021-01-17	2
243147	male	Y52	orthopedics	2021-01-16	2021-01-26	10
243310	female	Y47	neurosurgery	2021-01-17	2021-01-23	6	surgery
243347	male	Y44	orthopedics	2021-01-17	2021-01-26	9	surgery
243465	male	Y24	neurosurgery	2021-01-18	2021-01-30	12
127465	female	Y76	orthopedics	2021-01-18	2021-01-29	11	surgery
243433	female	Y46	orthopedics	2021-01-18	2021-01-20	2	surgery
243466	male	Y18	orthopedics	2021-01-18	2021-01-21	3	surgery
243461	male	Y38	orthopedics	2021-01-18	2021-01-29	11	surgery
241453	female	Y50	orthopedics	2021-01-18	2021-02-05	18
243541	male	Y57	intensive care unit	2021-01-19	2021-01-28	9	surgery
243517	male	Y56	orthopedics	2021-01-19	2021-01-21	2	surgery
243540	male	Y30	orthopedics	2021-01-19	2021-01-24	5	surgery
243552	male	Y7	orthopedics	2021-01-19	2021-01-26	7	surgery
243485	male	Y9	orthopedics	2021-01-19	2021-01-24	5
243488	female	Y12	ophthalmology	2021-01-19	2021-01-24	5
243634	male	Y51	orthopedics	2021-01-20	2021-01-25	5	surgery
243566	female	Y54	orthopedics	2021-01-20	2021-01-28	8
243696	male	Y25	orthopedics	2021-01-21	2021-02-04	14	surgery
243639	female	Y38	thoracic surgery	2021-01-21	2021-01-29	8	surgery
243698	female	Y27	orthopedics	2021-01-22	2021-01-22	0	surgery
243832	female	Y57	orthopedics	2021-01-23	2021-03-30	66	surgery
243882	male	Y5	neurosurgery	2021-01-24	2021-01-28	4	surgery
240404	male	Y78	orthopedics	2021-01-24	2021-02-10	17	surgery
243990	male	Y26	intensive care unit	2021-01-25	2021-01-29	4
243910	male	Y30	orthopedics	2021-01-25	2021-01-25	0	surgery
243933	female	Y49	orthopedics	2021-01-25	2021-02-02	8	surgery
244045	male	Y63	orthopedics	2021-01-26	2021-02-07	12	surgery
244041	male	Y58	neurosurgery	2021-01-26	2021-01-31	5	surgery
244073	female	Y73	orthopedics	2021-01-26	2021-02-10	15	surgery
244003	male	Y33	orthopedics	2021-01-26	2021-01-29	3
230525	male	Y32	orthopedics	2021-01-26	2021-02-04	9	surgery
244077	female	Y61	intensive care unit	2021-01-27	2021-05-19	112	surgery
244140	female	Y86	orthopedics	2021-01-27	2021-02-11	15
244108	male	Y44	orthopedics	2021-01-27	2021-01-30	3	surgery
244155	female	Y24	orthopedics	2021-01-27	2021-01-28	1	surgery
244232	male	Y37	orthopedics	2021-01-28	2021-02-01	4	surgery
244221	male	Y47	orthopedics	2021-01-28	2021-03-20	51	surgery
244282	male	Y5	neurosurgery	2021-01-29	2021-01-31	2
244253	female	Y28	orthopedics	2021-01-29	2021-02-05	7	surgery
244265	male	Y50	orthopedics	2021-01-29	2021-02-04	6	surgery
244333	female	Y64	orthopedics	2021-01-30	2021-02-07	8	surgery
244347	female	Y55	orthopedics	2021-01-30	2021-02-09	10
244348	female	Y61	orthopedics	2021-01-30	2021-02-03	4	surgery
219574	female	Y70	orthopedics	2021-01-30	2021-02-08	9	surgery
244308	male	Y31	orthopedics	2021-01-30	2021-02-05	6	surgery
244350	male	Y45	orthopedics	2021-01-30	2021-02-05	6	surgery
244359	male	Y43	thoracic surgery	2021-01-30	2021-02-25	26	surgery
244444	female	Y36	orthopedics	2021-01-31	2021-02-03	3
244442	female	Y55	orthopedics	2021-01-31	2021-02-03	3	surgery
244414	male	Y20	orthopedics	2021-01-31	2021-02-03	3	surgery
244411	male	Y46	orthopedics	2021-01-31	2021-02-02	2	surgery
244529	male	Y22	orthopedics	2021-02-01	2021-02-11	10	surgery
244409	female	Y36	orthopedics	2021-02-01	2021-02-05	4	surgery
244485	male	Y56	otolaryngology	2021-02-01	2021-02-06	5	surgery
104694	male	Y8	neurosurgery	2021-02-02	2021-02-04	2
244591	male	Y50	orthopedics	2021-02-02	2021-02-05	3
244583	male	Y32	orthopedics	2021-02-02	2021-02-07	5	surgery
244579	male	Y31	orthopedics	2021-02-02	2021-02-05	3	surgery
244542	male	Y34	orthopedics	2021-02-02	2021-02-05	3
244677	male	Y36	intensive care unit	2021-02-03	2021-02-06	3	surgery
237625	male	Y46	orthopedics	2021-02-03	2021-02-10	7	surgery
244681	female	Y32	orthopedics	2021-02-03	2021-02-07	4	surgery
244673	female	Y61	orthopedics	2021-02-03	2021-02-09	6	surgery
244757	female	Y58	orthopedics	2021-02-04	2021-02-07	3
244760	male	Y25	neurosurgery	2021-02-05	2021-02-09	4	surgery
180730	female	Y55	orthopedics	2021-02-05	2021-02-19	14	surgery
244733	male	Y65	orthopedics	2021-02-05	2021-02-09	4	surgery
244789	male	Y59	orthopedics	2021-02-05	2021-02-08	3	surgery
244819	male	Y25	orthopedics	2021-02-06	2021-02-14	8	surgery
116492	male	Y59	orthopedics	2021-02-06	2021-02-07	1	surgery
244930	female	Y50	orthopedics	2021-02-07	2021-02-10	3	surgery
244892	male	Y18	orthopedics	2021-02-07	2021-02-08	1	surgery
244886	female	Y44	orthopedics	2021-02-07	2021-02-09	2
244847	female	Y30	orthopedics	2021-02-07	2021-02-09	2	surgery
244937	male	Y25	orthopedics	2021-02-08	2021-02-13	5	surgery
244990	female	Y17	orthopedics	2021-02-08	2021-02-15	7	surgery
245001	female	Y36	orthopedics	2021-02-08	2021-02-11	3
245030	female	Y65	orthopedics	2021-02-09	2021-02-17	8	surgery
245098	female	Y32	orthopedics	2021-02-11	2021-02-12	1	surgery
245091	female	Y31	orthopedics	2021-02-11	2021-02-12	1	surgery
245116	male	Y8	orthopedics	2021-02-12	2021-02-17	5	surgery
245117	female	Y76	orthopedics	2021-02-12	2021-02-14	2	surgery
245176	male	Y19	neurosurgery	2021-02-14	2021-03-13	27	surgery
245182	male	Y27	orthopedics	2021-02-15	2021-02-18	3
245224	male	Y37	orthopedics	2021-02-16	2021-02-26	10	surgery
245225	female	Y44	orthopedics	2021-02-16	2021-02-24	8	surgery
245228	male	Y32	orthopedics	2021-02-16	2021-02-20	4
245240	female	Y48	orthopedics	2021-02-16	2021-02-19	3	surgery
245346	female	Y30	orthopedics	2021-02-17	2021-03-10	21
245342	male	Y24	orthopedics	2021-02-17	2021-03-09	20	surgery
245343	female	Y33	orthopedics	2021-02-17	2021-02-20	3	surgery
245413	male	Y31	neurosurgery	2021-02-18	2021-02-22	4
245344	male	Y37	orthopedics	2021-02-18	2021-03-10	20	surgery
245363	female	Y51	orthopedics	2021-02-18	2021-02-22	4	surgery
245472	male	Y27	intensive care unit	2021-02-19	2021-02-22	3
244224	female	Y91	orthopedics	2021-02-19	2021-03-05	14	surgery
245447	female	Y49	orthopedics	2021-02-19	2021-02-23	4
245547	female	Y47	orthopedics	2021-02-20	2021-02-24	4	surgery
245474	female	Y41	orthopedics	2021-02-20	2021-02-25	5	surgery
245491	male	Y19	orthopedics	2021-02-20	2021-02-25	5
245634	male	Y45	neurosurgery	2021-02-21	2021-03-12	19	surgery
245530	male	Y6	orthopedics	2021-02-21	2021-02-25	4	surgery
245690	male	Y39	orthopedics	2021-02-22	2021-02-26	4	surgery
245653	male	Y37	orthopedics	2021-02-22	2021-02-26	4
245784	male	Y5	urologic	2021-02-23	2021-03-01	6	surgery
245737	male	Y39	orthopedics	2021-02-23	2021-03-03	8	surgery
245761	female	Y51	orthopedics	2021-02-23	2021-02-27	4	surgery
172957	male	Y46	orthopedics	2021-02-23	2021-03-08	13	surgery
223264	male	Y67	neurosurgery	2021-02-24	2021-03-20	24
245787	male	Y39	orthopedics	2021-02-24	2021-03-26	30	surgery
245851	male	Y58	orthopedics	2021-02-24	2021-03-02	6	surgery
245860	male	Y39	orthopedics	2021-02-24	2021-02-26	2	surgery
245786	male	Y38	orthopedics	2021-02-24	2021-02-28	4
245907	female	Y46	orthopedics	2021-02-25	2021-03-08	11	surgery
245900	male	Y54	hepatobiliary surgery	2021-02-25	2021-03-22	25
245987	male	Y36	orthopedics	2021-02-26	2021-03-16	18	surgery
245956	male	Y39	orthopedics	2021-02-26	2021-03-03	5
246025	female	Y61	orthopedics	2021-02-26	2021-03-16	18
246021	male	Y42	orthopedics	2021-02-26	2021-03-17	19	surgery
246022	male	Y48	orthopedics	2021-02-26	2021-03-02	4
245962	male	Y33	orthopedics	2021-02-26	2021-03-03	5	surgery
246041	female	Y69	orthopedics	2021-02-27	2021-03-12	13	surgery
246032	male	Y44	orthopedics	2021-02-27	2021-03-08	9
246162	male	Y42	orthopedics	2021-02-28	2021-03-16	16	surgery
246063	male	Y42	orthopedics	2021-02-28	2021-03-01	1	surgery
245932	male	Y51	orthopedics	2021-02-28	2021-03-08	8	surgery
246103	male	Y40	orthopedics	2021-02-28	2021-03-06	6
246240	male	Y44	neurosurgery	2021-03-01	2021-03-19	18	surgery
246236	female	Y70	orthopedics	2021-03-01	2021-03-22	21	surgery
246269	male	Y34	orthopedics	2021-03-01	2021-03-08	7
246261	male	Y54	orthopedics	2021-03-01	2021-03-03	2	surgery
246258	male	Y34	orthopedics	2021-03-01	2021-03-05	4	surgery
240532	male	Y34	orthopedics	2021-03-01	2021-03-07	6	surgery
194140	male	Y41	orthopedics	2021-03-01	2021-03-02	1	surgery
246265	male	Y25	orthopedics	2021-03-01	2021-03-06	5	surgery
246360	male	Y48	neurosurgery	2021-03-02	2021-03-12	10
246291	male	Y62	orthopedics	2021-03-02	2021-03-19	17	surgery
246297	female	Y66	orthopedics	2021-03-02	2021-03-15	13	surgery
225638	male	Y29	orthopedics	2021-03-02	2021-03-15	13
246362	female	Y34	orthopedics	2021-03-02	2021-03-07	5	surgery
246459	male	Y44	orthopedics	2021-03-03	2021-03-05	2	surgery
246448	male	Y36	orthopedics	2021-03-03	2021-03-06	3	surgery
246451	male	Y78	orthopedics	2021-03-04	2021-03-11	7	surgery
246511	male	Y51	thoracic surgery	2021-03-04	2021-03-07	3
246425	female	Y37	orthopedics	2021-03-04	2021-03-15	11	surgery
246622	female	Y64	orthopedics	2021-03-05	2021-03-09	4	surgery
209625	female	Y89	orthopedics	2021-03-05	2021-03-21	16	surgery
246599	female	Y54	orthopedics	2021-03-05	2021-05-03	59
246586	female	Y52	orthopedics	2021-03-05	2021-03-09	4	surgery
113136	male	Y37	orthopedics	2021-03-05	2021-03-12	7	surgery
246585	male	Y50	ophthalmology	2021-03-05	2021-03-10	5	surgery
246628	female	Y46	neurosurgery	2021-03-06	2021-03-20	14	surgery
246689	male	Y39	orthopedics	2021-03-06	2021-03-08	2
246686	male	Y30	orthopedics	2021-03-06	2021-03-09	3	surgery
246751	female	Y71	orthopedics	2021-03-07	2021-03-11	4	surgery
246781	male	Y33	orthopedics	2021-03-07	2021-03-09	2
246783	male	Y30	orthopedics	2021-03-07	2021-03-12	5	surgery
246070	male	Y20	orthopedics	2021-03-07	2021-03-20	13	surgery
246715	male	Y23	orthopedics	2021-03-07	2021-03-11	4
246879	male	Y24	otolaryngology	2021-03-08	2021-03-10	2	surgery
246890	male	Y49	neurosurgery	2021-03-08	2021-03-15	7	surgery
246836	male	Y90	orthopedics	2021-03-08	2021-03-18	10
246810	male	Y36	orthopedics	2021-03-08	2021-03-12	4	surgery
246889	male	Y46	orthopedics	2021-03-08	2021-03-10	2	surgery
246875	male	Y22	orthopedics	2021-03-08	2021-03-10	2
246827	male	Y53	orthopedics	2021-03-08	2021-03-11	3
246806	male	Y19	ophthalmology	2021-03-08	2021-03-14	6	surgery
196645	male	Y50	orthopedics	2021-03-09	2021-03-29	20	surgery
246858	female	Y40	orthopedics	2021-03-09	2021-03-14	5	surgery
246947	male	Y22	orthopedics	2021-03-09	2021-03-13	4	surgery
247066	male	Y59	orthopedics	2021-03-10	2021-03-13	3
247031	male	Y52	orthopedics	2021-03-10	2021-03-14	4	surgery
247072	male	Y25	neurosurgery	2021-03-11	2021-03-12	1	surgery
247140	male	Y57	neurosurgery	2021-03-11	2021-03-15	4	surgery
247104	female	Y45	orthopedics	2021-03-11	2021-03-30	19	surgery
247116	male	Y16	orthopedics	2021-03-11	2021-03-15	4
247101	male	Y37	orthopedics	2021-03-11	2021-03-17	6	surgery
145626	male	Y47	orthopedics	2021-03-12	2021-03-24	12
247215	female	Y58	orthopedics	2021-03-12	2021-03-22	10	surgery
247209	female	Y38	orthopedics	2021-03-12	2021-03-29	17
247220	male	Y32	orthopedics	2021-03-12	2021-03-15	3	surgery
247291	male	Y31	orthopedics	2021-03-13	2021-03-22	9	surgery
247138	female	Y57	orthopedics	2021-03-13	2021-03-22	9	surgery
247262	male	Y57	orthopedics	2021-03-13	2021-03-19	6	surgery
247299	male	Y46	orthopedics	2021-03-13	2021-04-11	29
247385	male	Y48	orthopedics	2021-03-14	2021-03-22	8
247377	male	Y54	orthopedics	2021-03-14	2021-03-17	3	surgery
247383	male	Y27	orthopedics	2021-03-14	2021-03-17	3	surgery
247446	male	Y3	neurosurgery	2021-03-15	2021-03-16	1	surgery
247484	male	Y49	orthopedics	2021-03-15	2021-03-24	9	surgery
247454	male	Y48	orthopedics	2021-03-15	2021-05-15	61	surgery
247435	male	Y40	orthopedics	2021-03-15	2021-03-17	2	surgery
247491	female	Y24	orthopedics	2021-03-16	2021-03-31	15
247578	female	Y77	orthopedics	2021-03-16	2021-03-31	15	surgery
247518	female	Y39	thoracic surgery	2021-03-16	2021-03-21	5	surgery
247596	male	Y33	orthopedics	2021-03-16	2021-03-29	13
247597	male	Y38	orthopedics	2021-03-16	2021-04-02	17	surgery
247590	male	Y36	orthopedics	2021-03-16	2021-03-18	2	surgery
247487	male	Y48	orthopedics	2021-03-16	2021-03-26	10
119119	female	Y45	orthopedics	2021-03-16	2021-03-19	3	surgery
247683	female	Y58	orthopedics	2021-03-17	2021-04-10	24
247663	male	Y30	orthopedics	2021-03-17	2021-03-21	4	surgery
247670	male	Y47	orthopedics	2021-03-17	2021-03-21	4	surgery
247699	male	Y51	orthopedics	2021-03-17	2021-03-21	4	surgery
247788	male	Y42	orthopedics	2021-03-18	2021-03-30	12	surgery
247747	male	Y65	orthopedics	2021-03-18	2021-03-31	13
247786	male	Y18	orthopedics	2021-03-18	2021-03-22	4	surgery
247863	male	Y13	orthopedics	2021-03-19	2021-03-19	0	surgery
247933	female	Y64	neurosurgery	2021-03-20	2021-04-05	16
247928	male	Y69	neurosurgery	2021-03-20	2021-03-30	10	surgery
247916	male	Y48	orthopedics	2021-03-20	2021-04-06	17	surgery
247815	female	Y47	orthopedics	2021-03-20	2021-03-29	9	surgery
247921	female	Y59	orthopedics	2021-03-20	2021-03-21	1
247927	male	Y52	orthopedics	2021-03-20	2021-04-16	27	surgery
247937	male	Y27	orthopedics	2021-03-20	2021-03-30	10	surgery
198991	female	Y72	orthopedics	2021-03-20	2021-03-29	9
247994	male	Y30	neurosurgery	2021-03-21	2021-04-02	12	surgery
248004	female	Y64	orthopedics	2021-03-21	2021-04-12	22	surgery
248002	male	Y34	orthopedics	2021-03-21	2021-03-30	9
248107	male	Y43	orthopedics	2021-03-22	2021-04-02	11	surgery
248039	male	Y15	orthopedics	2021-03-22	2021-03-25	3
248070	male	Y52	orthopedics	2021-03-22	2021-04-06	15	surgery
248211	male	Y21	orthopedics	2021-03-23	2021-05-06	44
248061	female	Y38	orthopedics	2021-03-23	2021-03-23	0	surgery
248163	female	Y58	thoracic surgery	2021-03-23	2021-03-31	8	surgery
242340	male	Y29	orthopedics	2021-03-23	2021-03-29	6
248150	female	Y51	orthopedics	2021-03-23	2021-03-28	5	surgery
248215	female	Y27	orthopedics	2021-03-23	2021-03-30	7	surgery
248116	female	Y74	orthopedics	2021-03-23	2021-04-12	20
248218	male	Y60	neurosurgery	2021-03-24	2021-04-26	33	surgery
248263	male	Y37	orthopedics	2021-03-24	2021-04-07	14	surgery
248294	male	Y41	orthopedics	2021-03-24	2021-04-02	9
248301	male	Y49	orthopedics	2021-03-24	2021-04-21	28
248300	male	Y47	orthopedics	2021-03-24	2021-04-08	15	surgery
248304	male	Y25	orthopedics	2021-03-24	2021-04-01	8	surgery
248305	female	Y26	orthopedics	2021-03-24	2021-03-26	2
248403	male	Y19	urologic	2021-03-25	2021-04-01	7	surgery
248310	male	Y25	orthopedics	2021-03-25	2021-03-29	4
248363	male	Y22	orthopedics	2021-03-25	2021-03-31	6	surgery
248448	female	Y29	neurosurgery	2021-03-26	2021-04-03	8	surgery
248486	female	Y59	orthopedics	2021-03-26	2021-04-03	8
248446	male	Y38	orthopedics	2021-03-26	2021-03-27	1	surgery
248451	male	Y35	orthopedics	2021-03-26	2021-03-29	3	surgery
248414	male	Y41	orthopedics	2021-03-26	2021-03-31	5	surgery
248482	male	Y57	orthopedics	2021-03-26	2021-05-08	43	surgery
248492	male	Y47	neurosurgery	2021-03-27	2021-04-15	19	surgery
248529	male	Y24	orthopedics	2021-03-27	2021-04-15	19	surgery
248560	male	Y51	orthopedics	2021-03-27	2021-04-01	5
248494	male	Y22	orthopedics	2021-03-27	2021-03-31	4	surgery
248555	male	Y25	orthopedics	2021-03-27	2021-03-31	4
248612	male	Y51	orthopedics	2021-03-28	2021-04-09	12	surgery
248615	female	Y64	orthopedics	2021-03-28	2021-04-20	23	surgery
248640	male	Y24	orthopedics	2021-03-28	2021-04-02	5	surgery
248737	male	Y40	neurosurgery	2021-03-29	2021-05-08	40	surgery
248691	male	Y31	orthopedics	2021-03-29	2021-05-07	39
248685	male	Y44	orthopedics	2021-03-29	2021-04-02	4	surgery
248657	female	Y53	orthopedics	2021-03-29	2021-04-08	10	surgery
248736	male	Y41	orthopedics	2021-03-29	2021-04-06	8	surgery
248742	male	Y63	orthopedics	2021-03-29	2021-04-02	4	surgery
248684	male	Y28	orthopedics	2021-03-29	2021-03-30	1
248708	female	Y46	orthopedics	2021-03-29	2021-04-01	3	surgery
248830	male	Y75	neurosurgery	2021-03-30	2021-04-07	8
248832	male	Y45	orthopedics	2021-03-30	2021-04-02	3	surgery
248793	male	Y56	orthopedics	2021-03-30	2021-04-09	10	surgery
234375	female	Y64	orthopedics	2021-03-30	2021-04-05	6	surgery
248835	female	Y28	orthopedics	2021-03-30	2021-04-06	7	surgery
248801	female	Y38	orthopedics	2021-03-30	2021-04-10	11	surgery
248932	male	Y46	thoracic surgery	2021-03-31	2021-04-06	6
248906	female	Y50	orthopedics	2021-03-31	2021-04-08	8	surgery
248844	male	Y39	orthopedics	2021-03-31	2021-04-03	3	surgery
248842	male	Y25	orthopedics	2021-03-31	2021-04-04	4	surgery
248929	male	Y25	orthopedics	2021-03-31	2021-04-05	5
248860	male	Y22	orthopedics	2021-03-31	2021-04-08	8	surgery
248945	female	Y19	neurosurgery	2021-04-01	2021-04-01	0	surgery
248999	female	Y85	neurosurgery	2021-04-01	2021-04-02	1
215059	male	Y48	orthopedics	2021-04-01	2021-04-20	19	surgery
249025	male	Y75	orthopedics	2021-04-02	2021-04-18	16	surgery
229633	female	Y31	orthopedics	2021-04-02	2021-04-03	1	surgery
249099	male	Y15	orthopedics	2021-04-02	2021-04-10	8	surgery
249098	male	Y39	orthopedics	2021-04-02	2021-04-06	4
249062	male	Y41	orthopedics	2021-04-02	2021-04-07	5	surgery
249068	male	Y32	hepatobiliary surgery	2021-04-02	2021-04-06	4	surgery
249160	female	Y78	orthopedics	2021-04-03	2021-04-07	4	surgery
249172	female	Y58	orthopedics	2021-04-03	2021-06-16	74	surgery
249151	female	Y91	orthopedics	2021-04-03	2021-04-08	5	surgery
249182	male	Y24	orthopedics	2021-04-03	2021-04-14	11
249177	female	Y49	orthopedics	2021-04-03	2021-04-08	5	surgery
249116	male	Y31	orthopedics	2021-04-03	2021-04-06	3	surgery
249147	male	Y38	orthopedics	2021-04-03	2021-04-09	6
249191	male	Y42	orthopedics	2021-04-04	2021-04-07	3	surgery
249250	male	Y35	orthopedics	2021-04-04	2021-04-07	3	surgery
249204	female	Y34	orthopedics	2021-04-04	2021-04-16	12
249195	male	Y35	orthopedics	2021-04-04	2021-04-06	2	surgery
249236	male	Y41	orthopedics	2021-04-04	2021-04-13	9
249241	male	Y20	orthopedics	2021-04-04	2021-04-09	5	surgery
249248	male	Y48	orthopedics	2021-04-04	2021-04-12	8	surgery
249325	male	Y58	orthopedics	2021-04-05	2021-04-09	4	surgery
249321	male	Y48	thoracic surgery	2021-04-05	2021-04-09	4	surgery
249354	female	Y62	orthopedics	2021-04-05	2021-04-14	9	surgery
249303	male	Y39	orthopedics	2021-04-05	2021-04-29	24
249311	female	Y50	orthopedics	2021-04-05	2021-04-27	22
249274	female	Y69	orthopedics	2021-04-05	2021-04-10	5
249262	male	Y24	otolaryngology	2021-04-05	2021-04-11	6	surgery
249491	female	Y58	neurosurgery	2021-04-06	2021-04-18	12	surgery
249493	female	Y26	orthopedics	2021-04-06	2021-04-30	24	surgery
249479	male	Y40	orthopedics	2021-04-06	2021-04-13	7	surgery
249486	female	Y74	orthopedics	2021-04-06	2021-04-14	8
249424	male	Y54	orthopedics	2021-04-06	2021-04-07	1	surgery
249549	male	Y57	orthopedics	2021-04-07	2021-04-10	3
249583	male	Y52	neurosurgery	2021-04-07	2021-05-19	42
249588	male	Y36	orthopedics	2021-04-07	2021-05-04	27	surgery
249555	female	Y30	orthopedics	2021-04-07	2021-04-16	9	surgery
249542	male	Y35	orthopedics	2021-04-07	2021-04-22	15	surgery
201606	female	Y84	orthopedics	2021-04-07	2021-05-08	31	surgery
249586	male	Y30	orthopedics	2021-04-07	2021-05-24	47	surgery
249646	male	Y44	neurosurgery	2021-04-08	2021-06-19	72	surgery
249649	female	Y47	urologic	2021-04-08	2021-04-13	5	surgery
84510	male	Y45	orthopedics	2021-04-08	2021-04-29	21
249596	male	Y37	orthopedics	2021-04-08	2021-04-15	7	surgery
249676	male	Y48	orthopedics	2021-04-08	2021-04-19	11	surgery
249598	male	Y44	orthopedics	2021-04-08	2021-04-11	3	surgery
249756	male	Y34	intensive care unit	2021-04-09	2021-04-13	4
249774	male	Y29	orthopedics	2021-04-09	2021-04-26	17	surgery
249741	female	Y67	orthopedics	2021-04-09	2021-04-15	6	surgery
249731	male	Y31	orthopedics	2021-04-09	2021-04-10	1	surgery
249724	male	Y30	orthopedics	2021-04-09	2021-04-13	4
85304	female	Y41	hepatobiliary surgery	2021-04-09	2021-04-20	11	surgery
249845	female	Y31	neurosurgery	2021-04-10	2021-04-23	13
249817	female	Y59	orthopedics	2021-04-10	2021-04-15	5	surgery
249849	female	Y45	orthopedics	2021-04-10	2021-04-22	12	surgery
249823	female	Y45	orthopedics	2021-04-10	2021-04-12	2	surgery
249848	male	Y45	orthopedics	2021-04-10	2021-04-12	2	surgery
249799	female	Y46	orthopedics	2021-04-10	2021-04-23	13
249926	male	Y48	neurosurgery	2021-04-11	2021-04-25	14	surgery
249859	male	Y28	neurosurgery	2021-04-11	2021-04-21	10
249932	female	Y68	orthopedics	2021-04-11	2021-04-13	2	surgery
249856	male	Y37	orthopedics	2021-04-11	2021-04-11	0	surgery
249930	male	Y32	orthopedics	2021-04-11	2021-04-12	1	surgery
249925	male	Y34	orthopedics	2021-04-11	2021-04-18	7	surgery
250042	female	Y69	neurosurgery	2021-04-12	2021-04-19	7
249979	male	Y37	orthopedics	2021-04-12	2021-04-26	14	surgery
250015	female	Y52	orthopedics	2021-04-12	2021-04-28	16	surgery
249910	female	Y50	orthopedics	2021-04-12	2021-04-12	0
250017	male	Y33	orthopedics	2021-04-12	2021-04-17	5	surgery
249947	female	Y16	otolaryngology	2021-04-12	2021-04-17	5
250080	male	Y69	neurosurgery	2021-04-13	2021-04-17	4	surgery
250125	male	Y64	neurosurgery	2021-04-13	2021-06-06	54	surgery
250106	male	Y39	orthopedics	2021-04-13	2021-04-15	2
250093	male	Y28	orthopedics	2021-04-13	2021-04-15	2	surgery
250096	male	Y47	orthopedics	2021-04-13	2021-04-25	12	surgery
250142	male	Y24	orthopedics	2021-04-13	2021-04-15	2
250155	male	Y29	intensive care unit	2021-04-14	2021-05-28	44	surgery
250195	female	Y73	orthopedics	2021-04-14	2021-05-06	22	surgery
146284	male	Y68	orthopedics	2021-04-14	2021-04-29	15	surgery
250268	male	Y30	orthopedics	2021-04-14	2021-06-01	48	surgery
250266	male	Y32	orthopedics	2021-04-14	2021-04-16	2
250222	male	Y25	orthopedics	2021-04-14	2021-04-17	3	surgery
250272	male	Y29	orthopedics	2021-04-14	2021-04-17	3	surgery
250343	male	Y56	orthopedics	2021-04-15	2021-04-19	4	surgery
250277	female	Y58	orthopedics	2021-04-15	2021-04-23	8	surgery
250294	female	Y60	orthopedics	2021-04-15	2021-04-21	6
250323	male	Y51	orthopedics	2021-04-15	2021-04-20	5	surgery
250368	male	Y18	orthopedics	2021-04-15	2021-04-16	1	surgery
250251	female	Y35	otolaryngology	2021-04-15	2021-04-18	3	surgery
250421	female	Y24	otolaryngology	2021-04-16	2021-04-18	2
248802	male	Y58	orthopedics	2021-04-16	2021-04-20	4	surgery
250459	male	Y39	orthopedics	2021-04-16	2021-07-19	94	surgery
135708	male	Y72	orthopedics	2021-04-16	2021-04-21	5	surgery
187457	male	Y49	orthopedics	2021-04-16	2021-05-11	25	surgery
250448	male	Y38	orthopedics	2021-04-16	2021-05-07	21
250375	female	Y36	orthopedics	2021-04-16	2021-04-16	0	surgery
250424	female	Y67	orthopedics	2021-04-16	2021-04-27	11
114910	male	Y63	orthopedics	2021-04-17	2021-04-23	6	surgery
250511	male	Y50	orthopedics	2021-04-17	2021-04-29	12	surgery
250461	female	Y68	orthopedics	2021-04-17	2021-04-28	11	surgery
250482	male	Y30	orthopedics	2021-04-17	2021-04-26	9	surgery
250540	female	Y42	orthopedics	2021-04-17	2021-04-19	2	surgery
250541	male	Y38	orthopedics	2021-04-17	2021-04-19	2
250467	male	Y22	thoracic surgery	2021-04-17	2021-04-23	6	surgery
250538	male	Y19	orthopedics	2021-04-17	2021-04-27	10	surgery
250476	male	Y27	orthopedics	2021-04-17	2021-04-28	11
250519	male	Y42	orthopedics	2021-04-17	2021-04-19	2	surgery
250554	male	Y21	neurosurgery	2021-04-18	2021-04-23	5	surgery
250615	male	Y24	orthopedics	2021-04-18	2021-04-26	8	surgery
250600	male	Y41	orthopedics	2021-04-18	2021-04-26	8	surgery
248279	female	Y66	orthopedics	2021-04-18	2021-04-25	7
250620	female	Y52	orthopedics	2021-04-18	2021-04-19	1	surgery
250618	male	Y32	orthopedics	2021-04-18	2021-04-28	10
250603	male	Y53	orthopedics	2021-04-18	2021-04-19	1	surgery
250687	male	Y24	otolaryngology	2021-04-19	2021-04-25	6	surgery
250732	male	Y21	urologic	2021-04-19	2021-04-26	7	surgery
250737	male	Y52	orthopedics	2021-04-19	2021-04-29	10	surgery
250708	female	Y58	orthopedics	2021-04-19	2021-04-29	10	surgery
250629	male	Y19	thoracic surgery	2021-04-19	2021-04-24	5
250630	male	Y45	orthopedics	2021-04-19	2021-05-01	12
250740	male	Y45	orthopedics	2021-04-19	2021-04-22	3	surgery
243735	male	Y31	ophthalmology	2021-04-19	2021-04-22	3	surgery
250840	male	Y53	orthopedics	2021-04-20	2021-04-23	3	surgery
250809	female	Y94	orthopedics	2021-04-20	2021-04-28	8
250841	female	Y84	orthopedics	2021-04-20	2021-05-17	27	surgery
250845	male	Y38	orthopedics	2021-04-20	2021-04-25	5
250804	female	Y32	orthopedics	2021-04-20	2021-04-22	2	surgery
250951	male	Y23	neurosurgery	2021-04-21	2021-04-29	8	surgery
250850	male	Y35	orthopedics	2021-04-21	2021-05-04	13	surgery
250847	male	Y12	orthopedics	2021-04-21	2021-04-21	0	surgery
250947	male	Y56	hepatobiliary surgery	2021-04-21	2021-05-20	29	surgery
251045	male	Y22	orthopedics	2021-04-22	2021-04-25	3	surgery
250906	male	Y13	orthopedics	2021-04-22	2021-04-25	3
250954	male	Y22	orthopedics	2021-04-22	2021-04-25	3	surgery
251087	female	Y74	orthopedics	2021-04-23	2021-04-30	7	surgery
251129	female	Y70	orthopedics	2021-04-24	2021-04-25	1	surgery
251191	female	Y51	orthopedics	2021-04-24	2021-05-07	13	surgery
251198	male	Y69	orthopedics	2021-04-24	2021-05-14	20
248992	male	Y36	orthopedics	2021-04-24	2021-04-29	5	surgery
251204	male	Y41	neurosurgery	2021-04-25	2021-05-18	23	surgery
251252	male	Y49	orthopedics	2021-04-25	2021-05-08	13	surgery
251256	female	Y39	orthopedics	2021-04-25	2021-04-28	3	surgery
251203	female	Y24	orthopedics	2021-04-25	2021-04-28	3
251384	male	Y18	orthopedics	2021-04-26	2021-04-27	1	surgery
251383	male	Y32	orthopedics	2021-04-26	2021-04-27	1	surgery
251244	male	Y27	orthopedics	2021-04-26	2021-05-04	8	surgery
251321	male	Y15	otolaryngology	2021-04-26	2021-04-30	4
251472	male	Y43	orthopedics	2021-04-27	2021-04-28	1	surgery
251474	female	Y49	orthopedics	2021-04-27	2021-05-21	24
251476	male	Y37	orthopedics	2021-04-27	2021-05-10	13
251471	female	Y29	orthopedics	2021-04-27	2021-05-02	5	surgery
244221	male	Y47	urologic	2021-04-28	2021-05-24	26	surgery
243223	male	Y41	orthopedics	2021-04-28	2021-05-05	7
251544	male	Y24	orthopedics	2021-04-28	2021-05-12	14	surgery
251545	female	Y48	orthopedics	2021-04-28	2021-05-02	4	surgery
251624	male	Y50	orthopedics	2021-04-29	2021-05-07	8	surgery
188926	female	Y82	orthopedics	2021-04-29	2021-04-30	1	surgery
251662	female	Y52	orthopedics	2021-04-29	2021-05-08	9	surgery
251647	male	Y47	orthopedics	2021-04-29	2021-05-05	6	surgery
251665	male	Y51	orthopedics	2021-04-29	2021-05-24	25
251709	male	Y51	orthopedics	2021-04-30	2021-06-09	40	surgery
251674	male	Y28	orthopedics	2021-04-30	2021-05-31	31
251740	male	Y37	thoracic surgery	2021-04-30	2021-05-10	10	surgery
251746	female	Y72	orthopedics	2021-04-30	2021-05-12	12
251896	female	Y23	orthopedics	2021-05-02	2021-05-06	4	surgery
251897	male	Y39	orthopedics	2021-05-02	2021-05-18	16	surgery
251844	male	Y50	orthopedics	2021-05-02	2021-05-08	6	surgery
250035	male	Y40	orthopedics	2021-05-02	2021-05-08	6
251898	male	Y38	orthopedics	2021-05-02	2021-05-03	1	surgery
251959	female	Y77	neurosurgery	2021-05-03	2021-05-08	5	surgery
251934	male	Y47	orthopedics	2021-05-03	2021-05-04	1
251923	female	Y76	orthopedics	2021-05-03	2021-05-07	4	surgery
251974	male	Y55	orthopedics	2021-05-03	2021-05-07	4	surgery
252062	female	Y55	orthopedics	2021-05-04	2021-05-11	7	surgery
252023	male	Y14	orthopedics	2021-05-04	2021-05-06	2
252155	male	Y43	neurosurgery	2021-05-05	2021-05-16	11	surgery
252164	male	Y53	orthopedics	2021-05-05	2021-05-06	1	surgery
252165	male	Y51	orthopedics	2021-05-05	2021-05-21	16	surgery
251446	male	Y51	orthopedics	2021-05-05	2021-05-11	6	surgery
252070	female	Y32	orthopedics	2021-05-05	2021-05-08	3
252002	male	Y22	orthopedics	2021-05-05	2021-05-06	1
252216	male	Y36	orthopedics	2021-05-06	2021-05-17	11
252154	male	Y50	orthopedics	2021-05-06	2021-05-13	7	surgery
252335	female	Y81	orthopedics	2021-05-07	2021-05-19	12	surgery
252370	male	Y12	orthopedics	2021-05-07	2021-05-14	7
252376	male	Y31	orthopedics	2021-05-07	2021-05-23	16	surgery
252277	male	Y54	orthopedics	2021-05-07	2021-05-07	0
252326	male	Y47	orthopedics	2021-05-07	2021-05-08	1	surgery
252364	male	Y46	orthopedics	2021-05-07	2021-05-09	2	surgery
252337	male	Y27	hepatobiliary surgery	2021-05-07	2021-05-14	7
252466	male	Y51	orthopedics	2021-05-08	2021-05-20	12	surgery
252456	female	Y50	orthopedics	2021-05-08	2021-05-26	18	surgery
252419	male	Y37	orthopedics	2021-05-08	2021-06-02	25	surgery
252467	female	Y28	orthopedics	2021-05-08	2021-05-13	5
252432	female	Y34	orthopedics	2021-05-08	2021-05-13	5	surgery
252553	male	Y72	orthopedics	2021-05-09	2021-05-13	4	surgery
252539	female	Y37	orthopedics	2021-05-09	2021-05-11	2	surgery
252550	male	Y63	orthopedics	2021-05-09	2021-05-17	8
252469	female	Y11	orthopedics	2021-05-09	2021-05-10	1	surgery
252473	female	Y19	orthopedics	2021-05-09	2021-05-12	3	surgery
252002	male	Y22	orthopedics	2021-05-09	2021-05-15	6	surgery
252524	male	Y38	orthopedics	2021-05-09	2021-05-11	2	surgery
252505	male	Y39	orthopedics	2021-05-09	2021-05-16	7
252593	female	Y31	otolaryngology	2021-05-10	2021-05-15	5	surgery
139013	female	Y51	orthopedics	2021-05-11	2021-05-31	20	surgery
252752	male	Y35	orthopedics	2021-05-11	2021-05-18	7	surgery
252624	female	Y40	orthopedics	2021-05-11	2021-05-14	3
252767	female	Y39	orthopedics	2021-05-11	2021-05-25	14	surgery
252686	male	Y29	orthopedics	2021-05-11	2021-05-12	1	surgery
252863	male	Y53	orthopedics	2021-05-12	2021-06-18	37	surgery
252835	male	Y64	thoracic surgery	2021-05-12	2021-05-17	5
252873	female	Y52	orthopedics	2021-05-12	2021-05-19	7	surgery
252860	male	Y12	orthopedics	2021-05-12	2021-05-17	5
252950	male	Y50	orthopedics	2021-05-13	2021-05-19	6	surgery
252929	male	Y43	neurosurgery	2021-05-13	2021-06-18	36	surgery
252967	female	Y73	neurosurgery	2021-05-13	2021-05-17	4	surgery
252970	male	Y36	orthopedics	2021-05-13	2021-05-17	4	surgery
100586	male	Y55	hepatobiliary surgery	2021-05-13	2021-05-18	5	surgery
252972	male	Y37	orthopedics	2021-05-14	2021-05-15	1	surgery
252973	male	Y33	orthopedics	2021-05-14	2021-06-25	42	surgery
252545	female	Y33	orthopedics	2021-05-14	2021-05-18	4	surgery
253039	male	Y33	orthopedics	2021-05-14	2021-05-27	13
252976	male	Y35	orthopedics	2021-05-14	2021-05-15	1	surgery
252975	male	Y41	orthopedics	2021-05-14	2021-06-05	22	surgery
253058	male	Y57	orthopedics	2021-05-14	2021-05-20	6	surgery
253063	male	Y26	orthopedics	2021-05-14	2021-05-16	2	surgery
253156	male	Y38	orthopedics	2021-05-15	2021-05-27	12	surgery
233174	male	Y59	orthopedics	2021-05-15	2021-05-24	9
253149	female	Y56	orthopedics	2021-05-15	2021-05-17	2	surgery
253111	male	Y59	orthopedics	2021-05-15	2021-05-17	2	surgery
253071	male	Y22	orthopedics	2021-05-15	2021-05-28	13	surgery
253170	male	Y80	neurosurgery	2021-05-16	2021-05-24	8	surgery
240276	male	Y52	orthopedics	2021-05-16	2021-05-31	15
253213	female	Y69	orthopedics	2021-05-16	2021-05-20	4	surgery
253132	female	Y57	thoracic surgery	2021-05-16	2021-05-19	3	surgery
253162	male	Y42	orthopedics	2021-05-16	2021-05-17	1	surgery
253349	female	Y54	orthopedics	2021-05-17	2021-06-01	15	surgery
253318	male	Y37	orthopedics	2021-05-17	2021-05-27	10
160579	female	Y70	orthopedics	2021-05-17	2021-06-02	16	surgery
253287	female	Y17	orthopedics	2021-05-17	2021-05-21	4
252980	female	Y54	orthopedics	2021-05-17	2021-05-20	3	surgery
253403	male	Y25	otolaryngology	2021-05-18	2021-05-20	2	surgery
253467	female	Y50	neurosurgery	2021-05-18	2021-06-16	29	surgery
253361	female	Y76	orthopedics	2021-05-18	2021-05-21	3	surgery
253427	male	Y41	orthopedics	2021-05-18	2021-05-31	13	surgery
253465	female	Y31	orthopedics	2021-05-18	2021-05-22	4
253471	female	Y65	orthopedics	2021-05-19	2021-05-29	10	surgery
253561	female	Y58	orthopedics	2021-05-19	2021-06-05	17	surgery
253532	male	Y30	orthopedics	2021-05-19	2021-06-01	13
253548	female	Y36	orthopedics	2021-05-19	2021-06-08	20	surgery
253528	male	Y73	orthopedics	2021-05-19	2021-05-21	2	surgery
253547	female	Y77	orthopedics	2021-05-19	2021-05-21	2	surgery
253553	female	Y64	orthopedics	2021-05-19	2021-05-19	0	surgery
253521	male	Y42	orthopedics	2021-05-19	2021-05-27	8	surgery
253551	female	Y66	orthopedics	2021-05-19	2021-05-20	1
253565	male	Y47	orthopedics	2021-05-19	2021-05-21	2	surgery
253559	male	Y31	orthopedics	2021-05-19	2021-05-24	5	surgery
253602	male	Y46	neurosurgery	2021-05-20	2021-06-02	13
253678	male	Y49	orthopedics	2021-05-20	2021-05-21	1	surgery
253592	male	Y25	ophthalmology	2021-05-20	2021-05-24	4	surgery
253743	male	Y55	intensive care unit	2021-05-21	2021-05-30	9	surgery
253546	male	Y72	orthopedics	2021-05-21	2021-06-06	16	surgery
253744	male	Y46	orthopedics	2021-05-21	2021-05-29	8	surgery
253698	male	Y20	orthopedics	2021-05-21	2021-05-22	1	surgery
253748	male	Y23	orthopedics	2021-05-21	2021-05-22	1
253683	female	Y57	orthopedics	2021-05-21	2021-05-24	3	surgery
253800	male	Y47	intensive care unit	2021-05-22	2021-06-07	16	surgery
253834	female	Y81	orthopedics	2021-05-22	2021-06-04	13
253775	female	Y79	orthopedics	2021-05-22	2021-06-08	17	surgery
253762	female	Y66	orthopedics	2021-05-22	2021-06-07	16	surgery
253761	female	Y27	orthopedics	2021-05-22	2021-05-22	0	surgery
253835	female	Y39	orthopedics	2021-05-22	2021-05-26	4	surgery
253808	female	Y3	otolaryngology	2021-05-22	2021-06-01	10	surgery
253865	male	Y49	orthopedics	2021-05-23	2021-05-27	4
253900	male	Y46	orthopedics	2021-05-23	2021-06-18	26	surgery
253860	female	Y75	orthopedics	2021-05-23	2021-05-23	0	surgery
253909	female	Y48	orthopedics	2021-05-23	2021-06-06	14
253880	male	Y24	orthopedics	2021-05-23	2021-05-28	5	surgery
254022	male	Y58	orthopedics	2021-05-24	2021-05-26	2	surgery
254020	male	Y28	orthopedics	2021-05-24	2021-05-31	7	surgery
254115	male	Y30	neurosurgery	2021-05-25	2021-06-01	7	surgery
254081	female	Y27	orthopedics	2021-05-25	2021-06-05	11	surgery
254192	male	Y9	orthopedics	2021-05-26	2021-06-02	7
254180	female	Y73	neurosurgery	2021-05-26	2021-05-31	5	surgery
254191	male	Y49	orthopedics	2021-05-26	2021-06-18	23	surgery
254224	female	Y20	orthopedics	2021-05-26	2021-05-27	1
254211	male	Y32	orthopedics	2021-05-26	2021-05-29	3	surgery
254229	male	Y31	orthopedics	2021-05-27	2021-05-30	3	surgery
254231	male	Y48	orthopedics	2021-05-27	2021-07-15	49
254304	male	Y20	orthopedics	2021-05-27	2021-05-30	3
254368	male	Y34	neurosurgery	2021-05-28	2021-06-02	5	surgery
254347	female	Y79	orthopedics	2021-05-28	2021-06-01	4	surgery
254376	female	Y46	orthopedics	2021-05-28	2021-06-02	5	surgery
254351	male	Y26	orthopedics	2021-05-28	2021-06-01	4	surgery
254365	male	Y53	orthopedics	2021-05-28	2021-05-31	3	surgery
254266	male	Y54	orthopedics	2021-05-28	2021-06-04	7	surgery
254392	male	Y60	orthopedics	2021-05-28	2021-05-31	3
254464	female	Y57	orthopedics	2021-05-29	2021-07-30	62	surgery
254456	male	Y21	orthopedics	2021-05-29	2021-05-30	1
254429	male	Y56	orthopedics	2021-05-29	2021-05-30	1	surgery
254390	male	Y41	orthopedics	2021-05-29	2021-05-30	1	surgery
254393	male	Y50	orthopedics	2021-05-29	2021-06-12	14	surgery
254530	male	Y46	neurosurgery	2021-05-30	2021-06-07	8	surgery
254549	female	Y33	orthopedics	2021-05-30	2021-06-03	4
254473	male	Y48	orthopedics	2021-05-30	2021-06-25	26	surgery
254540	female	Y57	orthopedics	2021-05-30	2021-06-12	13	surgery
254519	male	Y48	orthopedics	2021-05-30	2021-06-07	8	surgery
254535	male	Y20	orthopedics	2021-05-30	2021-06-07	8
254537	male	Y35	orthopedics	2021-05-30	2021-06-07	8	surgery
254620	female	Y64	orthopedics	2021-05-31	2021-06-04	4	surgery
254604	male	Y45	orthopedics	2021-05-31	2021-06-07	7	surgery
254640	male	Y36	orthopedics	2021-05-31	2021-06-05	5
254608	male	Y50	orthopedics	2021-05-31	2021-06-01	1	surgery
254718	female	Y46	intensive care unit	2021-06-01	2021-06-11	10	surgery
254734	male	Y29	neurosurgery	2021-06-01	2021-06-07	6
254686	male	Y39	orthopedics	2021-06-01	2021-06-18	17	surgery
254702	male	Y24	orthopedics	2021-06-01	2021-06-07	6	surgery
254654	female	Y41	orthopedics	2021-06-01	2021-06-21	20	surgery
254742	male	Y37	orthopedics	2021-06-01	2021-06-03	2
254663	male	Y36	ophthalmology	2021-06-01	2021-06-05	4
254831	male	Y46	orthopedics	2021-06-02	2021-06-24	22	surgery
254829	male	Y35	orthopedics	2021-06-02	2021-06-19	17	surgery
254810	male	Y53	orthopedics	2021-06-02	2021-06-07	5	surgery
254776	female	Y57	orthopedics	2021-06-02	2021-06-06	4	surgery
238587	male	Y31	orthopedics	2021-06-02	2021-06-14	12
254825	male	Y53	orthopedics	2021-06-02	2021-06-13	11	surgery
254799	male	Y33	orthopedics	2021-06-02	2021-06-07	5	surgery
254914	female	Y33	orthopedics	2021-06-03	2021-06-05	2
254887	male	Y8	orthopedics	2021-06-03	2021-06-09	6	surgery
254927	male	Y40	gastrointestinal surgery	2021-06-04	2021-06-11	7
254961	male	Y42	neurosurgery	2021-06-04	2021-06-23	19
254996	male	Y54	orthopedics	2021-06-04	2021-06-05	1	surgery
254989	male	Y33	orthopedics	2021-06-04	2021-06-05	1	surgery
254973	male	Y52	orthopedics	2021-06-04	2021-06-05	1	surgery
255007	male	Y41	neurosurgery	2021-06-05	2021-06-07	2	surgery
254997	male	Y45	orthopedics	2021-06-05	2021-06-05	0	surgery
255006	male	Y31	orthopedics	2021-06-05	2021-06-05	0
255006	male	Y31	orthopedics	2021-06-05	2021-06-20	15	surgery
255054	male	Y42	orthopedics	2021-06-05	2021-06-12	7	surgery
255062	male	Y57	orthopedics	2021-06-06	2021-06-12	6	surgery
255079	female	Y63	orthopedics	2021-06-06	2021-06-09	3	surgery
255065	male	Y26	orthopedics	2021-06-06	2021-06-08	2
255229	female	Y32	orthopedics	2021-06-07	2021-06-18	11	surgery
255153	male	Y27	orthopedics	2021-06-07	2021-07-06	29
255190	female	Y68	orthopedics	2021-06-07	2021-06-23	16	surgery
255106	female	Y57	orthopedics	2021-06-07	2021-06-11	4	surgery
255283	male	Y31	neurosurgery	2021-06-08	2021-06-17	9	surgery
255324	male	Y46	orthopedics	2021-06-08	2021-07-07	29	surgery
255328	male	Y84	orthopedics	2021-06-08	2021-06-13	5	surgery
255277	male	Y44	orthopedics	2021-06-08	2021-06-09	1	surgery
255402	male	Y31	otolaryngology	2021-06-09	2021-06-17	8	surgery
252466	male	Y51	orthopedics	2021-06-09	2021-06-15	6
255336	female	Y34	urologic	2021-06-09	2021-06-18	9	surgery
255377	female	Y62	orthopedics	2021-06-09	2021-06-11	2
255418	male	Y33	orthopedics	2021-06-09	2021-06-28	19	surgery
255417	female	Y49	orthopedics	2021-06-09	2021-06-13	4	surgery
249467	male	Y67	orthopedics	2021-06-10	2021-06-13	3
255500	female	Y45	orthopedics	2021-06-10	2021-06-21	11
255498	male	Y17	orthopedics	2021-06-10	2021-06-16	6	surgery
234569	female	Y25	orthopedics	2021-06-10	2021-06-11	1	surgery
255372	female	Y31	orthopedics	2021-06-10	2021-06-14	4	surgery
255425	male	Y52	orthopedics	2021-06-10	2021-06-13	3	surgery
255501	male	Y34	orthopedics	2021-06-10	2021-06-14	4	surgery
255552	male	Y32	otolaryngology	2021-06-11	2021-06-13	2
255495	male	Y39	orthopedics	2021-06-11	2021-06-13	2	surgery
255560	male	Y54	neurosurgery	2021-06-11	2021-06-20	9
255546	female	Y62	orthopedics	2021-06-11	2021-06-12	1	surgery
255472	male	Y25	orthopedics	2021-06-11	2021-08-13	63	surgery
255540	female	Y57	orthopedics	2021-06-11	2021-06-14	3	surgery
255503	male	Y25	orthopedics	2021-06-11	2021-07-07	26	surgery
255519	male	Y54	orthopedics	2021-06-11	2021-06-29	18
255504	male	Y23	orthopedics	2021-06-11	2021-06-20	9	surgery
255614	female	Y71	orthopedics	2021-06-12	2021-06-16	4	surgery
255622	male	Y71	orthopedics	2021-06-12	2021-06-20	8	surgery
253973	female	Y64	orthopedics	2021-06-12	2021-06-14	2
88268	male	Y42	orthopedics	2021-06-12	2021-07-04	22	surgery
255632	male	Y53	orthopedics	2021-06-12	2021-06-13	1	surgery
255699	female	Y64	intensive care unit	2021-06-13	2021-06-21	8	surgery
255698	male	Y48	neurosurgery	2021-06-13	2021-07-13	30	surgery
255639	female	Y39	orthopedics	2021-06-13	2021-06-15	2
255700	male	Y18	orthopedics	2021-06-13	2021-06-25	12	surgery
163737	female	Y85	orthopedics	2021-06-13	2021-06-30	17	surgery
255704	male	Y38	orthopedics	2021-06-13	2021-06-16	3	surgery
255703	male	Y58	orthopedics	2021-06-13	2021-06-16	3
255784	male	Y38	orthopedics	2021-06-14	2021-06-18	4	surgery
255754	female	Y65	orthopedics	2021-06-14	2021-06-18	4	surgery
102084	male	Y14	orthopedics	2021-06-14	2021-06-18	4	surgery
255773	female	Y37	thoracic surgery	2021-06-14	2021-06-15	1
251137	male	Y54	orthopedics	2021-06-14	2021-06-14	0	surgery
255752	male	Y35	orthopedics	2021-06-14	2021-06-14	0	surgery
255893	female	Y63	orthopedics	2021-06-15	2021-06-19	4	surgery
255894	male	Y50	orthopedics	2021-06-15	2021-07-06	21	surgery
255968	male	Y61	neurosurgery	2021-06-16	2021-07-07	21	surgery
255995	female	Y52	orthopedics	2021-06-16	2021-06-22	6	surgery
255996	male	Y46	orthopedics	2021-06-16	2021-06-18	2	surgery
255903	male	Y54	orthopedics	2021-06-16	2021-07-12	26	surgery
255938	male	Y27	orthopedics	2021-06-16	2021-06-25	9	surgery
255982	male	Y53	orthopedics	2021-06-16	2021-06-17	1	surgery
255983	male	Y37	orthopedics	2021-06-16	2021-06-17	1
255963	male	Y32	orthopedics	2021-06-16	2021-06-18	2	surgery
255965	male	Y45	orthopedics	2021-06-16	2021-06-17	1	surgery
256043	male	Y29	orthopedics	2021-06-17	2021-06-19	2
255999	male	Y37	hepatobiliary surgery	2021-06-17	2021-07-15	28	surgery
256073	male	Y52	neurosurgery	2021-06-18	2021-06-26	8	surgery
256131	male	Y4	neurosurgery	2021-06-18	2021-06-22	4
256076	female	Y52	orthopedics	2021-06-18	2021-06-25	7	surgery
256113	male	Y25	orthopedics	2021-06-18	2021-06-20	2	surgery
256146	male	Y46	hepatobiliary surgery	2021-06-18	2021-06-30	12	surgery
256161	male	Y44	orthopedics	2021-06-19	2021-07-09	20
256186	male	Y43	orthopedics	2021-06-19	2021-07-19	30	surgery
256156	female	Y77	orthopedics	2021-06-19	2021-06-19	0
256220	male	Y18	orthopedics	2021-06-19	2021-06-20	1	surgery
256224	male	Y18	orthopedics	2021-06-19	2021-06-21	2	surgery
256196	male	Y57	orthopedics	2021-06-19	2021-06-20	1	surgery
256272	male	Y50	orthopedics	2021-06-20	2021-06-24	4	surgery
256307	male	Y29	neurosurgery	2021-06-21	2021-06-29	8	surgery
256390	female	Y61	orthopedics	2021-06-21	2021-06-30	9	surgery
256370	male	Y29	orthopedics	2021-06-21	2021-06-26	5
256367	male	Y49	orthopedics	2021-06-21	2021-06-28	7	surgery
256380	male	Y33	orthopedics	2021-06-21	2021-06-25	4
256474	male	Y13	neurosurgery	2021-06-22	2021-07-05	13	surgery
256464	male	Y39	orthopedics	2021-06-22	2021-06-27	5	surgery
256461	female	Y44	orthopedics	2021-06-22	2021-06-24	2	surgery
256447	male	Y61	orthopedics	2021-06-22	2021-06-24	2
256482	male	Y4	neurosurgery	2021-06-23	2021-06-24	1	surgery
256540	male	Y37	orthopedics	2021-06-23	2021-07-05	12	surgery
256545	male	Y27	orthopedics	2021-06-23	2021-07-05	12	surgery
256483	male	Y51	orthopedics	2021-06-23	2021-06-28	5
256518	male	Y26	orthopedics	2021-06-23	2021-06-26	3	surgery
256550	male	Y47	neurosurgery	2021-06-24	2021-07-09	15	surgery
256573	male	Y54	orthopedics	2021-06-24	2021-07-05	11	surgery
87087	female	Y10	orthopedics	2021-06-24	2021-07-05	11	surgery
256548	male	Y43	orthopedics	2021-06-24	2021-06-24	0	surgery
256478	male	Y32	orthopedics	2021-06-24	2021-06-26	2	surgery
256678	male	Y28	neurosurgery	2021-06-25	2021-07-23	28
256656	female	Y57	orthopedics	2021-06-25	2021-07-03	8	surgery
256628	male	Y73	orthopedics	2021-06-25	2021-06-25	0	surgery
256759	female	Y28	neurosurgery	2021-06-26	2021-07-10	14	surgery
256705	male	Y45	neurosurgery	2021-06-26	2021-07-05	9
256707	male	Y45	neurosurgery	2021-06-26	2021-07-09	13	surgery
256750	female	Y27	orthopedics	2021-06-26	2021-07-01	5	surgery
256736	male	Y39	orthopedics	2021-06-26	2021-06-28	2	surgery
256790	female	Y67	orthopedics	2021-06-27	2021-07-07	10
256816	male	Y32	orthopedics	2021-06-27	2021-07-20	23	surgery
247783	female	Y64	orthopedics	2021-06-27	2021-07-02	5	surgery
256786	male	Y55	orthopedics	2021-06-27	2021-06-29	2	surgery
256823	male	Y50	orthopedics	2021-06-28	2021-06-30	2	surgery
256871	female	Y23	thoracic surgery	2021-06-28	2021-07-11	13	surgery
256909	female	Y54	orthopedics	2021-06-28	2021-07-09	11	surgery
256857	male	Y51	orthopedics	2021-06-28	2021-07-16	18	surgery
256824	male	Y34	orthopedics	2021-06-28	2021-06-29	1	surgery
256858	male	Y32	orthopedics	2021-06-28	2021-07-04	6
256993	female	Y56	orthopedics	2021-06-29	2021-07-07	8	surgery
256980	female	Y63	orthopedics	2021-06-29	2021-07-09	10	surgery
256811	female	Y67	orthopedics	2021-06-29	2021-07-02	3	surgery
256918	female	Y87	orthopedics	2021-06-29	2021-07-06	7
256972	female	Y79	orthopedics	2021-06-29	2021-07-15	16	surgery
256986	male	Y68	orthopedics	2021-06-29	2021-07-05	6	surgery
256846	male	Y28	orthopedics	2021-06-29	2021-07-04	5	surgery
256994	male	Y51	orthopedics	2021-06-29	2021-07-07	8	surgery
257088	male	Y48	orthopedics	2021-06-30	2021-07-08	8
257068	male	Y20	orthopedics	2021-06-30	2021-07-05	5	surgery
257202	female	Y90	orthopedics	2021-07-01	2021-07-06	5	surgery
257163	male	Y57	neurosurgery	2021-07-01	2021-07-15	14	surgery
257194	female	Y60	neurosurgery	2021-07-01	2021-07-12	11	surgery
254752	female	Y46	orthopedics	2021-07-01	2021-07-05	4
257096	female	Y68	orthopedics	2021-07-01	2021-07-05	4	surgery
257177	female	Y59	orthopedics	2021-07-01	2021-07-01	0	surgery
257204	male	Y29	orthopedics	2021-07-01	2021-07-04	3	surgery
257260	male	Y24	orthopedics	2021-07-02	2021-08-04	33	surgery
257271	male	Y50	orthopedics	2021-07-02	2021-07-07	5
257245	male	Y32	orthopedics	2021-07-02	2021-07-09	7	surgery
257292	female	Y21	orthopedics	2021-07-02	2021-07-13	11	surgery
257293	female	Y20	orthopedics	2021-07-02	2021-07-13	11	surgery
257285	male	Y58	orthopedics	2021-07-02	2021-07-03	1	surgery
[truncated: 1,762 more rows]
