# Supplementary material for: Differences in emergency hospitalization trauma patients during and after the COVID-19 pandemic
Source: PLoS One. 2024 Dec 18;19(12):e0315416. doi: 10.1371/journal.pone.0315416 (PMC11654972; doi:10.1371/journal.pone.0315416)
Supplement: S3 Materials — (XLSX) [file pone.0315416.s003.xlsx]

## Sheet: Sheet1
ID	gender	age	Admission department	time of admission	time of discharge	average length of hospital stay	surgery?	death?
308288	male	Y46	intensive care unit	2022-12-05	2022-12-07	2	surgery	death
308926	female	Y52	intensive care unit	2022-12-15	2022-12-21	6	surgery	death
128553	male	Y82	orthopedics	2022-12-26	2023-03-16	80	surgery
311400	male	Y30	neurosurgery	2023-01-12	2023-01-25	13
311476	male	Y44	orthopedics	2023-01-13	2023-02-06	24	surgery
311561	male	Y33	orthopedics	2023-01-14	2023-01-19	5
311603	male	Y33	neurosurgery	2023-01-15	2023-01-19	4	surgery
311702	male	Y50	orthopedics	2023-01-17	2023-01-20	3	surgery
311758	female	Y71	neurosurgery	2023-01-19	2023-03-01	41	surgery
311952	female	Y62	orthopedics	2023-01-27	2023-02-01	5
312026	male	Y71	orthopedics	2023-01-28	2023-01-29	1	surgery
312025	female	Y65	orthopedics	2023-01-28	2023-02-03	6	surgery
312083	male	Y36	orthopedics	2023-01-29	2023-02-07	9
312027	female	Y36	orthopedics	2023-01-29	2023-02-07	9
312028	male	Y44	thoracic surgery	2023-01-29	2023-02-07	9	surgery
312030	male	Y49	orthopedics	2023-01-29	2023-02-08	10	surgery
312050	male	Y52	orthopedics	2023-01-29	2023-02-07	9
312152	male	Y45	orthopedics	2023-01-30	2023-02-03	4	surgery
312169	male	Y23	orthopedics	2023-01-31	2023-02-01	1	surgery
312165	male	Y50	orthopedics	2023-01-31	2023-02-20	20
312301	male	Y78	orthopedics	2023-02-01	2023-02-21	20	surgery
312318	male	Y36	thoracic surgery	2023-02-01	2023-02-14	13
312330	female	Y76	orthopedics	2023-02-01	2023-02-06	5	surgery
218104	female	Y80	orthopedics	2023-02-02	2023-02-16	14	surgery
312365	female	Y89	orthopedics	2023-02-02	2023-03-02	28	surgery
312371	male	Y51	orthopedics	2023-02-02	2023-02-14	12	surgery
312389	female	Y37	orthopedics	2023-02-02	2023-02-03	1	surgery
312405	male	Y45	orthopedics	2023-02-02	2023-03-10	36
312456	male	Y48	orthopedics	2023-02-03	2023-02-15	12	surgery
312478	male	Y40	orthopedics	2023-02-04	2023-02-14	10	surgery
197347	female	Y57	orthopedics	2023-02-04	2023-02-10	6	surgery
312552	male	Y31	orthopedics	2023-02-05	2023-02-10	5
312611	female	Y64	orthopedics	2023-02-05	2023-02-11	6	surgery
312730	male	Y53	neurosurgery	2023-02-06	2023-02-12	6
312708	female	Y67	orthopedics	2023-02-06	2023-02-10	4	surgery
312731	female	Y30	orthopedics	2023-02-06	2023-02-07	1	surgery
312781	male	Y33	orthopedics	2023-02-07	2023-03-08	29	surgery
312797	male	Y30	orthopedics	2023-02-07	2023-02-18	11
312912	female	Y68	orthopedics	2023-02-08	2023-02-11	3	surgery
312902	female	Y55	orthopedics	2023-02-08	2023-02-13	5	surgery
312845	female	Y80	orthopedics	2023-02-08	2023-02-13	5	surgery
313015	female	Y54	orthopedics	2023-02-09	2023-02-13	4
312926	female	Y31	orthopedics	2023-02-09	2023-02-15	6	surgery
313011	female	Y58	orthopedics	2023-02-09	2023-02-23	14
313024	male	Y30	orthopedics	2023-02-09	2023-02-16	7	surgery
312977	male	Y35	orthopedics	2023-02-09	2023-02-21	12	surgery
313021	male	Y49	orthopedics	2023-02-09	2023-02-15	6	surgery
313123	male	Y50	thoracic surgery	2023-02-10	2023-02-12	2	surgery
312898	female	Y88	orthopedics	2023-02-10	2023-02-19	9
313126	male	Y33	orthopedics	2023-02-10	2023-02-28	18	surgery
313131	male	Y46	orthopedics	2023-02-10	2023-05-10	89	surgery
313184	male	Y55	orthopedics	2023-02-11	2023-02-17	6	surgery
244579	male	Y33	orthopedics	2023-02-11	2023-02-22	11
313214	female	Y52	orthopedics	2023-02-11	2023-02-21	10	surgery
313187	male	Y70	orthopedics	2023-02-11	2023-02-14	3
313253	male	Y59	orthopedics	2023-02-12	2023-05-30	107	surgery
220443	male	Y68	orthopedics	2023-02-12	2023-02-23	11	surgery
313293	male	Y71	orthopedics	2023-02-12	2023-02-24	12
313275	male	Y57	orthopedics	2023-02-12	2023-02-12	0	surgery
313263	male	Y39	orthopedics	2023-02-12	2023-02-18	6	surgery
313292	male	Y24	orthopedics	2023-02-12	2023-02-14	2	surgery
313391	male	Y34	gastrointestinal surgery	2023-02-13	2023-02-19	6	surgery
313360	male	Y31	neurosurgery	2023-02-13	2023-02-22	9	surgery
313362	female	Y84	orthopedics	2023-02-13	2023-02-17	4
268290	male	Y39	orthopedics	2023-02-13	2023-02-25	12	surgery
313346	female	Y45	orthopedics	2023-02-13	2023-02-14	1	surgery
313383	male	Y53	otolaryngology	2023-02-13	2023-02-22	9	surgery
169201	female	Y56	orthopedics	2023-02-14	2023-02-24	10	surgery
313494	female	Y61	orthopedics	2023-02-14	2023-02-22	8	surgery
313586	male	Y39	orthopedics	2023-02-15	2023-02-22	7
313521	female	Y23	orthopedics	2023-02-15	2023-02-20	5	surgery
246919	male	Y17	thoracic surgery	2023-02-15	2023-02-28	13	surgery
313596	female	Y38	orthopedics	2023-02-15	2023-03-10	23	surgery
313687	male	Y60	orthopedics	2023-02-16	2023-03-15	27
313613	female	Y30	orthopedics	2023-02-16	2023-02-18	2	surgery
313689	female	Y45	orthopedics	2023-02-16	2023-02-18	2	surgery
278106	male	Y77	orthopedics	2023-02-16	2023-02-19	3
243717	female	Y84	orthopedics	2023-02-16	2023-02-23	7	surgery
313692	male	Y49	neurosurgery	2023-02-17	2023-02-28	11	surgery
313703	female	Y49	orthopedics	2023-02-17	2023-02-27	10
313766	female	Y72	orthopedics	2023-02-17	2023-02-22	5	surgery
313869	male	Y19	orthopedics	2023-02-18	2023-02-28	10	surgery
313861	female	Y57	orthopedics	2023-02-18	2023-02-19	1	surgery
313831	male	Y23	orthopedics	2023-02-18	2023-02-24	6
313906	male	Y49	neurosurgery	2023-02-19	2023-03-20	29	surgery
313924	female	Y67	orthopedics	2023-02-19	2023-03-02	11	surgery
313946	female	Y41	orthopedics	2023-02-19	2023-03-13	22	surgery
314062	male	Y33	orthopedics	2023-02-20	2023-03-03	11
314039	male	Y44	orthopedics	2023-02-20	2023-02-21	1	surgery
313983	female	Y41	thoracic surgery	2023-02-20	2023-03-08	16	surgery
314077	male	Y50	orthopedics	2023-02-21	2023-02-27	6	surgery
314174	female	Y48	orthopedics	2023-02-21	2023-04-17	55	surgery
314085	male	Y38	orthopedics	2023-02-21	2023-02-28	7	surgery
314172	male	Y24	orthopedics	2023-02-21	2023-03-15	22
314117	male	Y14	orthopedics	2023-02-21	2023-02-25	4	surgery
314239	female	Y61	orthopedics	2023-02-22	2023-03-03	9	surgery
314281	male	Y86	orthopedics	2023-02-22	2023-03-08	14	surgery
314282	male	Y48	orthopedics	2023-02-22	2023-02-27	5	surgery
314211	male	Y41	orthopedics	2023-02-22	2023-03-03	9
314170	female	Y70	orthopedics	2023-02-22	2023-02-26	4	surgery
314296	male	Y24	neurosurgery	2023-02-23	2023-03-11	16	surgery
314390	male	Y50	orthopedics	2023-02-23	2023-03-06	11	surgery
314396	male	Y43	orthopedics	2023-02-23	2023-02-27	4
314394	male	Y31	orthopedics	2023-02-23	2023-02-24	1	surgery
77892	male	Y17	hepatobiliary surgery	2023-02-23	2023-03-03	8	surgery
314407	female	Y38	orthopedics	2023-02-24	2023-03-08	12
314484	female	Y71	orthopedics	2023-02-24	2023-03-06	10	surgery
314492	male	Y35	otolaryngology	2023-02-24	2023-03-03	7	surgery
314496	male	Y52	neurosurgery	2023-02-25	2023-03-18	21	surgery
314495	male	Y22	orthopedics	2023-02-25	2023-03-05	8	surgery
314494	male	Y48	orthopedics	2023-02-25	2023-03-03	6	surgery
314549	male	Y54	thoracic surgery	2023-02-25	2023-04-28	62
314548	male	Y39	orthopedics	2023-02-25	2023-03-13	16	surgery
314531	female	Y31	orthopedics	2023-02-25	2023-03-28	31
314619	male	Y44	orthopedics	2023-02-26	2023-03-14	16	surgery
314696	male	Y22	orthopedics	2023-02-27	2023-03-02	3	surgery
314734	male	Y33	orthopedics	2023-02-27	2023-03-04	5	surgery
314801	male	Y36	orthopedics	2023-02-27	2023-03-04	5
314830	male	Y26	neurosurgery	2023-02-28	2023-03-02	2	surgery
314830	male	Y26	neurosurgery	2023-02-28	2023-02-28	0	surgery
314865	male	Y34	orthopedics	2023-02-28	2023-03-20	20	surgery
314972	male	Y16	neurosurgery	2023-03-01	2023-03-05	4	surgery
197312	male	Y58	orthopedics	2023-03-01	2023-03-13	12	surgery
315018	male	Y42	orthopedics	2023-03-01	2023-03-26	25	surgery
315014	female	Y77	orthopedics	2023-03-01	2023-03-21	20
314985	male	Y30	orthopedics	2023-03-01	2023-03-15	14	surgery
315096	male	Y56	neurosurgery	2023-03-02	2023-03-09	7	surgery
315063	female	Y34	orthopedics	2023-03-02	2023-04-17	46	surgery
120649	male	Y39	orthopedics	2023-03-02	2023-03-11	9	surgery
315122	female	Y75	orthopedics	2023-03-02	2023-03-14	12	surgery
315048	female	Y61	orthopedics	2023-03-02	2023-03-06	4	surgery
315112	male	Y22	orthopedics	2023-03-02	2023-03-14	12
315221	male	Y42	orthopedics	2023-03-03	2023-03-07	4	surgery
315181	male	Y42	hepatobiliary surgery	2023-03-03	2023-04-21	49
315278	male	Y58	orthopedics	2023-03-04	2023-03-13	9	surgery
315326	male	Y67	thoracic surgery	2023-03-04	2023-03-13	9	surgery
315289	male	Y30	orthopedics	2023-03-04	2023-03-10	6	surgery
315329	male	Y28	orthopedics	2023-03-04	2023-04-17	44	surgery
315286	male	Y37	orthopedics	2023-03-04	2023-03-05	1
315291	male	Y27	orthopedics	2023-03-04	2023-03-10	6	surgery
315317	male	Y25	orthopedics	2023-03-04	2023-03-07	3	surgery
315250	female	Y35	orthopedics	2023-03-04	2023-03-10	6	surgery
315245	male	Y57	orthopedics	2023-03-04	2023-04-11	38
315331	male	Y21	orthopedics	2023-03-04	2023-03-10	6	surgery
314972	male	Y16	neurosurgery	2023-03-05	2023-03-08	3	surgery
315382	male	Y61	orthopedics	2023-03-05	2023-03-15	10	surgery
315334	male	Y29	orthopedics	2023-03-05	2023-03-10	5
315437	male	Y35	orthopedics	2023-03-05	2023-03-06	1	surgery
315416	male	Y49	orthopedics	2023-03-05	2023-03-07	2	surgery
315408	male	Y15	otolaryngology	2023-03-05	2023-03-08	3	surgery
315525	male	Y32	orthopedics	2023-03-06	2023-03-13	7
315508	female	Y35	orthopedics	2023-03-06	2023-03-08	2	surgery
315569	male	Y75	orthopedics	2023-03-06	2023-03-07	1	surgery
315570	female	Y43	orthopedics	2023-03-06	2023-03-22	16	surgery
284699	female	Y41	orthopedics	2023-03-06	2023-03-18	12
289623	male	Y55	thoracic surgery	2023-03-06	2023-03-08	2	surgery
229889	female	Y69	orthopedics	2023-03-06	2023-03-12	6
315658	female	Y53	neurosurgery	2023-03-07	2023-03-28	21	surgery
315655	female	Y40	orthopedics	2023-03-07	2023-03-14	7	surgery
315654	male	Y47	orthopedics	2023-03-07	2023-03-23	16	surgery
315805	female	Y55	neurosurgery	2023-03-08	2023-03-27	19
315690	male	Y33	neurosurgery	2023-03-08	2023-04-02	25	surgery
315788	male	Y82	orthopedics	2023-03-08	2023-03-28	20	surgery
315765	male	Y53	orthopedics	2023-03-08	2023-03-11	3	surgery
315766	male	Y68	orthopedics	2023-03-08	2023-04-07	30	surgery
315798	male	Y33	orthopedics	2023-03-08	2023-03-12	4
315902	male	Y33	intensive care unit	2023-03-09	2023-03-13	4	surgery	death
315889	male	Y47	orthopedics	2023-03-09	2023-03-20	11	surgery
315826	male	Y81	orthopedics	2023-03-09	2023-03-15	6
315955	male	Y10	neurosurgery	2023-03-10	2023-03-16	6
316019	male	Y28	orthopedics	2023-03-10	2023-03-19	9	surgery
225625	female	Y45	neurosurgery	2023-03-11	2023-03-20	9	surgery
316096	female	Y36	orthopedics	2023-03-11	2023-03-26	15
316048	male	Y38	orthopedics	2023-03-11	2023-04-10	30	surgery
316064	female	Y48	orthopedics	2023-03-11	2023-04-20	40	surgery
316100	female	Y29	orthopedics	2023-03-11	2023-03-18	7	surgery
316166	male	Y54	otolaryngology	2023-03-12	2023-03-27	15
316108	male	Y13	neurosurgery	2023-03-12	2023-03-13	1	surgery
220029	female	Y52	thoracic surgery	2023-03-12	2023-03-21	9	surgery
316184	female	Y27	orthopedics	2023-03-12	2023-03-16	4	surgery
316162	female	Y32	orthopedics	2023-03-12	2023-03-20	8	surgery
316150	male	Y41	orthopedics	2023-03-12	2023-03-18	6
316160	male	Y37	orthopedics	2023-03-12	2023-03-20	8	surgery
199263	female	Y73	orthopedics	2023-03-12	2023-03-23	11	surgery
316335	male	Y54	neurosurgery	2023-03-13	2023-04-27	45	surgery
316316	female	Y64	orthopedics	2023-03-13	2023-03-30	17
190694	female	Y44	orthopedics	2023-03-13	2023-03-17	4	surgery
272096	male	Y44	orthopedics	2023-03-13	2023-03-22	9
316344	male	Y52	urology	2023-03-14	2023-03-22	8	surgery
316434	male	Y44	orthopedics	2023-03-14	2023-03-24	10
316405	female	Y29	orthopedics	2023-03-14	2023-03-21	7	surgery
316468	male	Y57	neurosurgery	2023-03-15	2023-03-20	5	surgery
316535	male	Y33	orthopedics	2023-03-15	2023-03-21	6	surgery
315390	male	Y48	thoracic surgery	2023-03-15	2023-04-14	30	surgery
316496	female	Y65	orthopedics	2023-03-15	2023-03-20	5
316544	male	Y45	hepatobiliary surgery	2023-03-15	2023-04-29	45	surgery
316642	male	Y45	orthopedics	2023-03-16	2023-03-24	8	surgery
316632	female	Y28	orthopedics	2023-03-16	2023-03-22	6
316616	female	Y67	orthopedics	2023-03-16	2023-03-20	4	surgery
316647	male	Y53	orthopedics	2023-03-17	2023-03-30	13
316726	male	Y57	orthopedics	2023-03-17	2023-05-15	59
316842	male	Y67	orthopedics	2023-03-18	2023-03-30	12	surgery
316830	female	Y81	neurosurgery	2023-03-18	2023-04-01	14
154426	female	Y89	neurosurgery	2023-03-18	2023-03-22	4	surgery
316837	male	Y4	neurosurgery	2023-03-18	2023-03-20	2	surgery
316840	male	Y50	orthopedics	2023-03-18	2023-04-06	19	surgery
301988	female	Y54	orthopedics	2023-03-18	2023-03-21	3	surgery
316749	male	Y43	orthopedics	2023-03-18	2023-03-21	3
316795	male	Y20	orthopedics	2023-03-18	2023-03-22	4
316848	male	Y29	orthopedics	2023-03-19	2023-03-28	9	surgery
316885	male	Y34	orthopedics	2023-03-19	2023-03-21	2
317008	male	Y56	neurosurgery	2023-03-20	2023-03-24	4	surgery
317059	female	Y44	orthopedics	2023-03-20	2023-03-21	1	surgery
316933	male	Y30	orthopedics	2023-03-20	2023-03-24	4	surgery
108417	female	Y61	orthopedics	2023-03-20	2023-03-28	8	surgery
316954	male	Y42	orthopedics	2023-03-20	2023-03-24	4	surgery
317176	male	Y50	orthopedics	2023-03-21	2023-03-24	3	surgery
317122	male	Y51	orthopedics	2023-03-21	2023-03-29	8	surgery
317175	male	Y20	thoracic surgery	2023-03-21	2023-03-27	6
317180	male	Y41	orthopedics	2023-03-21	2023-03-27	6
317278	male	Y45	orthopedics	2023-03-22	2023-03-30	8	surgery
317220	male	Y35	otolaryngology	2023-03-22	2023-03-27	5
317311	female	Y51	orthopedics	2023-03-23	2023-03-31	8	surgery
317337	female	Y58	orthopedics	2023-03-23	2023-04-05	13	surgery
317291	male	Y29	orthopedics	2023-03-23	2023-03-31	8	surgery
202236	female	Y7	neurosurgery	2023-03-25	2023-03-31	6
317545	male	Y49	orthopedics	2023-03-25	2023-04-01	7	surgery
317528	male	Y33	orthopedics	2023-03-25	2023-03-31	6	surgery
317659	male	Y21	neurosurgery	2023-03-26	2023-04-22	27	surgery
317580	male	Y40	neurosurgery	2023-03-26	2023-04-03	8	surgery
317657	male	Y50	orthopedics	2023-03-26	2023-04-06	11	surgery
317593	male	Y52	orthopedics	2023-03-26	2023-04-08	13
317654	male	Y31	orthopedics	2023-03-26	2023-03-27	1	surgery
317582	male	Y29	orthopedics	2023-03-26	2023-03-30	4	surgery
317126	female	Y3	orthopedics	2023-03-27	2023-03-30	3	surgery
317663	male	Y40	orthopedics	2023-03-27	2023-04-04	8
317725	male	Y74	orthopedics	2023-03-27	2023-04-03	7
317826	male	Y57	orthopedics	2023-03-28	2023-03-29	1	surgery
317814	male	Y48	orthopedics	2023-03-28	2023-04-03	6	surgery
317849	male	Y38	orthopedics	2023-03-28	2023-03-29	1	surgery	death
317807	female	Y70	orthopedics	2023-03-28	2023-04-09	12
317778	male	Y34	orthopedics	2023-03-28	2023-03-30	2
317872	male	Y59	orthopedics	2023-03-28	2023-04-11	14	surgery
317879	male	Y42	orthopedics	2023-03-28	2023-03-31	3	surgery
317873	male	Y30	orthopedics	2023-03-28	2023-03-30	2
317948	male	Y75	neurosurgery	2023-03-29	2023-04-07	9	surgery
317897	male	Y33	orthopedics	2023-03-29	2023-04-10	12	surgery
260353	female	Y76	orthopedics	2023-03-29	2023-04-10	12	surgery
317881	female	Y69	orthopedics	2023-03-29	2023-04-17	19
317983	male	Y28	orthopedics	2023-03-29	2023-04-06	8	surgery
318009	female	Y49	orthopedics	2023-03-30	2023-04-24	25	surgery
318068	male	Y53	orthopedics	2023-03-30	2023-04-02	3	surgery
200969	female	Y72	orthopedics	2023-03-30	2023-04-06	7
318180	male	Y41	orthopedics	2023-03-31	2023-04-26	26	surgery
318221	male	Y25	orthopedics	2023-04-01	2023-04-03	2	surgery
318242	male	Y37	orthopedics	2023-04-01	2023-04-04	3	surgery
318183	male	Y34	orthopedics	2023-04-01	2023-05-08	37
318330	male	Y42	neurosurgery	2023-04-02	2023-04-05	3
318364	female	Y95	orthopedics	2023-04-02	2023-04-18	16	surgery
318343	male	Y56	orthopedics	2023-04-02	2023-04-11	9	surgery
318335	female	Y72	orthopedics	2023-04-02	2023-04-27	25	surgery
318310	female	Y57	orthopedics	2023-04-02	2023-04-06	4
318545	female	Y71	orthopedics	2023-04-04	2023-04-17	13	surgery
318569	male	Y30	thoracic surgery	2023-04-04	2023-04-10	6
318670	male	Y52	orthopedics	2023-04-05	2023-04-08	3	surgery
318620	male	Y34	neurosurgery	2023-04-05	2023-04-14	9	surgery
318649	male	Y25	orthopedics	2023-04-05	2023-04-07	2	surgery
318639	male	Y68	orthopedics	2023-04-05	2023-04-08	3
318803	male	Y14	orthopedics	2023-04-06	2023-04-15	9	surgery
318745	male	Y34	orthopedics	2023-04-06	2023-04-13	7
318798	male	Y52	orthopedics	2023-04-06	2023-05-15	39
318812	male	Y29	orthopedics	2023-04-07	2023-04-23	16
318882	male	Y48	orthopedics	2023-04-07	2023-04-28	21	surgery
318920	male	Y25	orthopedics	2023-04-07	2023-04-17	10	surgery
318885	female	Y54	orthopedics	2023-04-07	2023-04-11	4
319014	male	Y35	orthopedics	2023-04-08	2023-04-17	9	surgery
319013	male	Y41	orthopedics	2023-04-08	2023-04-17	9	surgery
319009	female	Y18	orthopedics	2023-04-08	2023-04-10	2	surgery
319088	male	Y50	orthopedics	2023-04-09	2023-04-18	9
319083	male	Y49	orthopedics	2023-04-09	2023-04-17	8	surgery
319086	male	Y19	orthopedics	2023-04-09	2023-04-17	8	surgery
319208	male	Y47	intensive care unit	2023-04-10	2023-04-12	2	surgery	death
319178	male	Y56	orthopedics	2023-04-10	2023-04-12	2	surgery
319170	female	Y68	neurosurgery	2023-04-10	2023-04-14	4
319113	male	Y32	neurosurgery	2023-04-10	2023-04-19	9	surgery	death
319251	female	Y30	orthopedics	2023-04-10	2023-04-17	7	surgery
226755	female	Y65	orthopedics	2023-04-10	2023-04-11	1	surgery
319136	male	Y22	orthopedics	2023-04-10	2023-04-21	11	surgery
319114	male	Y18	orthopedics	2023-04-10	2023-04-15	5	surgery
154175	female	Y30	ophthalmology	2023-04-10	2023-04-15	5
319329	female	Y87	orthopedics	2023-04-11	2023-04-25	14	surgery
319279	male	Y13	orthopedics	2023-04-11	2023-04-17	6	surgery
245912	female	Y47	orthopedics	2023-04-11	2023-04-18	7
319351	female	Y51	orthopedics	2023-04-11	2023-05-18	37	surgery
319265	male	Y51	orthopedics	2023-04-11	2023-04-16	5
319441	male	Y15	neurosurgery	2023-04-12	2023-04-21	9	surgery
319411	male	Y59	orthopedics	2023-04-12	2023-04-22	10	surgery
319415	male	Y58	orthopedics	2023-04-12	2023-05-10	28	surgery
319406	male	Y37	orthopedics	2023-04-12	2023-04-13	1	surgery
178989	female	Y61	orthopedics	2023-04-12	2023-04-25	13	surgery
319526	male	Y35	neurosurgery	2023-04-13	2023-04-14	1
319450	male	Y29	orthopedics	2023-04-13	2023-05-10	27
319538	male	Y27	orthopedics	2023-04-13	2023-04-20	7	surgery
319625	male	Y75	neurosurgery	2023-04-14	2023-04-25	11	surgery
319624	male	Y28	orthopedics	2023-04-14	2023-04-17	3	surgery
319629	male	Y46	orthopedics	2023-04-14	2023-04-16	2	surgery
319561	female	Y21	orthopedics	2023-04-14	2023-04-27	13
319630	female	Y43	orthopedics	2023-04-14	2023-04-25	11	surgery
133546	male	Y48	neurosurgery	2023-04-15	2023-04-30	15
319669	male	Y48	orthopedics	2023-04-15	2023-04-23	8	surgery
319766	female	Y21	intensive care unit	2023-04-16	2023-04-18	2	surgery	death
319816	male	Y18	orthopedics	2023-04-16	2023-04-22	6
319778	female	Y43	orthopedics	2023-04-16	2023-04-28	12	surgery
319809	male	Y38	orthopedics	2023-04-16	2023-04-28	12	surgery
319813	male	Y41	orthopedics	2023-04-16	2023-04-20	4	surgery
319939	female	Y59	neurosurgery	2023-04-17	2023-04-30	13
319900	male	Y36	orthopedics	2023-04-17	2023-04-27	10	surgery
319897	male	Y41	orthopedics	2023-04-17	2023-04-22	5	surgery
319907	female	Y66	orthopedics	2023-04-17	2023-04-28	11	surgery
320008	female	Y44	orthopedics	2023-04-18	2023-04-21	3	surgery
320052	female	Y79	neurosurgery	2023-04-18	2023-04-25	7	surgery
220598	female	Y87	orthopedics	2023-04-18	2023-05-23	35
320056	male	Y51	orthopedics	2023-04-18	2023-05-04	16	surgery
320005	female	Y33	orthopedics	2023-04-18	2023-04-26	8
319989	male	Y53	orthopedics	2023-04-18	2023-04-23	5
320046	male	Y46	orthopedics	2023-04-18	2023-04-23	5
319945	female	Y69	orthopedics	2023-04-18	2023-04-29	11	surgery
320169	male	Y38	orthopedics	2023-04-19	2023-04-28	9	surgery
320175	male	Y48	orthopedics	2023-04-19	2023-04-21	2
320250	female	Y54	orthopedics	2023-04-20	2023-04-28	8	surgery
172159	male	Y24	thoracic surgery	2023-04-20	2023-04-23	3
320182	female	Y67	orthopedics	2023-04-20	2023-04-26	6	surgery
320253	female	Y63	orthopedics	2023-04-20	2023-04-25	5	surgery
320383	male	Y31	orthopedics	2023-04-21	2023-04-24	3	surgery
320405	male	Y52	orthopedics	2023-04-21	2023-04-26	5	surgery
320303	female	Y24	orthopedics	2023-04-21	2023-04-23	2	surgery
320380	male	Y28	orthopedics	2023-04-21	2023-04-24	3
320434	female	Y57	intensive care unit	2023-04-22	2023-04-24	2	surgery	death
320527	female	Y57	neurosurgery	2023-04-22	2023-05-08	16	surgery
320534	male	Y12	neurosurgery	2023-04-22	2023-04-26	4
320411	male	Y48	urology	2023-04-22	2023-05-08	16
320536	male	Y20	orthopedics	2023-04-22	2023-05-07	15	surgery
299474	male	Y63	orthopedics	2023-04-22	2023-05-01	9	surgery
320416	female	Y48	orthopedics	2023-04-22	2023-04-26	4	surgery
320526	male	Y51	orthopedics	2023-04-22	2023-04-23	1	surgery
320547	male	Y33	otolaryngology	2023-04-23	2023-04-28	5
320617	female	Y48	neurosurgery	2023-04-23	2023-05-02	9	surgery
320243	female	Y24	orthopedics	2023-04-23	2023-04-28	5	surgery
320583	female	Y56	orthopedics	2023-04-23	2023-05-03	10
320752	female	Y23	orthopedics	2023-04-24	2023-05-01	7
320619	female	Y55	orthopedics	2023-04-24	2023-04-24	0	surgery
320694	male	Y23	otolaryngology	2023-04-24	2023-04-29	5	surgery
320753	female	Y29	intensive care unit	2023-04-25	2023-04-27	2		death
320809	female	Y34	orthopedics	2023-04-25	2023-05-02	7	surgery
320843	male	Y44	orthopedics	2023-04-25	2023-05-10	15	surgery
320855	female	Y28	orthopedics	2023-04-26	2023-05-28	32	surgery
320900	male	Y14	neurosurgery	2023-04-26	2023-05-08	12	surgery
320856	male	Y24	neurosurgery	2023-04-26	2023-05-10	14
285744	female	Y68	orthopedics	2023-04-26	2023-05-30	34	surgery
320975	male	Y23	orthopedics	2023-04-26	2023-04-27	1
320936	female	Y61	orthopedics	2023-04-26	2023-05-28	32	surgery
320526	male	Y51	orthopedics	2023-04-26	2023-05-12	16	surgery
320884	female	Y65	orthopedics	2023-04-26	2023-04-30	4
321054	male	Y61	orthopedics	2023-04-27	2023-05-15	18
320976	male	Y56	orthopedics	2023-04-27	2023-06-16	50	surgery
234412	male	Y36	orthopedics	2023-04-27	2023-06-12	46	surgery
321071	male	Y34	orthopedics	2023-04-27	2023-05-08	11	surgery
321156	male	Y37	orthopedics	2023-04-28	2023-05-16	18	surgery
321101	female	Y63	orthopedics	2023-04-28	2023-05-29	31
321250	male	Y49	orthopedics	2023-04-29	2023-05-09	10
321205	male	Y42	orthopedics	2023-04-29	2023-05-19	20	surgery
232387	female	Y50	orthopedics	2023-04-29	2023-05-11	12	surgery
284098	female	Y52	orthopedics	2023-04-30	2023-05-14	14
321308	female	Y32	orthopedics	2023-04-30	2023-05-07	7	surgery
321340	female	Y74	thoracic surgery	2023-04-30	2023-05-09	9	surgery
321342	male	Y42	orthopedics	2023-05-01	2023-05-28	27	surgery
321418	female	Y70	orthopedics	2023-05-01	2023-05-03	2	surgery
321422	male	Y31	orthopedics	2023-05-01	2023-05-12	11
321359	female	Y65	orthopedics	2023-05-01	2023-05-07	6	surgery
249945	female	Y69	hepatobiliary surgery	2023-05-01	2023-05-14	13	surgery
321467	male	Y34	orthopedics	2023-05-02	2023-05-13	11
321621	female	Y19	neurosurgery	2023-05-03	2023-05-16	13	surgery
321599	male	Y33	orthopedics	2023-05-03	2023-05-15	12	surgery
321628	female	Y79	orthopedics	2023-05-03	2023-05-12	9	surgery
321594	male	Y40	orthopedics	2023-05-03	2023-05-26	23	surgery
321498	female	Y47	orthopedics	2023-05-03	2023-05-07	4	surgery
321618	male	Y27	orthopedics	2023-05-03	2023-05-04	1	surgery
321595	male	Y45	orthopedics	2023-05-03	2023-05-11	8
321697	male	Y31	orthopedics	2023-05-04	2023-05-23	19	surgery
321752	male	Y43	orthopedics	2023-05-04	2023-05-17	13	surgery
321757	male	Y36	orthopedics	2023-05-04	2023-05-12	8
321634	male	Y22	ophthalmology	2023-05-04	2023-05-09	5	surgery
321863	male	Y60	orthopedics	2023-05-05	2023-05-18	13	surgery
310876	female	Y51	orthopedics	2023-05-05	2023-05-31	26	surgery
321971	male	Y52	orthopedics	2023-05-06	2023-05-27	21	surgery
321973	female	Y64	orthopedics	2023-05-06	2023-05-22	16	surgery
321983	female	Y28	neurosurgery	2023-05-07	2023-05-20	13
322052	male	Y52	neurosurgery	2023-05-07	2023-06-03	27	surgery
321994	male	Y29	orthopedics	2023-05-07	2023-05-15	8	surgery
321981	male	Y68	orthopedics	2023-05-07	2023-05-23	16
322046	male	Y48	orthopedics	2023-05-07	2023-05-16	9	surgery
322014	male	Y50	orthopedics	2023-05-07	2023-05-09	2
322170	male	Y27	intensive care unit	2023-05-08	2023-05-11	3	surgery	death
322090	male	Y46	neurosurgery	2023-05-08	2023-05-26	18	surgery
322152	female	Y68	orthopedics	2023-05-08	2023-05-25	17	surgery
322074	female	Y48	orthopedics	2023-05-08	2023-05-15	7
322093	male	Y31	orthopedics	2023-05-08	2023-05-19	11	surgery
322193	female	Y70	hepatobiliary surgery	2023-05-08	2023-05-20	12	surgery
322322	male	Y45	intensive care unit	2023-05-09	2023-05-11	2	surgery	death
151897	male	Y42	orthopedics	2023-05-09	2023-05-19	10	surgery
322260	male	Y31	orthopedics	2023-05-09	2023-05-18	9
322289	male	Y57	orthopedics	2023-05-09	2023-05-31	22	surgery
322281	male	Y45	orthopedics	2023-05-09	2023-05-29	20	surgery
322305	male	Y30	orthopedics	2023-05-09	2023-05-16	7	surgery
322311	female	Y74	orthopedics	2023-05-09	2023-05-14	5
249390	male	Y41	orthopedics	2023-05-09	2023-05-20	11	surgery
322420	male	Y23	urology	2023-05-10	2023-05-12	2
322365	female	Y70	orthopedics	2023-05-10	2023-05-23	13	surgery
322417	male	Y45	orthopedics	2023-05-10	2023-05-28	18	surgery
322495	male	Y34	neurosurgery	2023-05-11	2023-05-29	18	surgery
272507	female	Y62	orthopedics	2023-05-11	2023-06-05	25	surgery
322481	male	Y17	orthopedics	2023-05-11	2023-05-24	13	surgery
322565	male	Y51	orthopedics	2023-05-12	2023-05-14	2	surgery
322616	male	Y50	orthopedics	2023-05-12	2023-06-10	29
322676	male	Y21	orthopedics	2023-05-12	2023-05-13	1	surgery
322669	female	Y50	orthopedics	2023-05-12	2023-05-22	10	surgery
322708	male	Y38	intensive care unit	2023-05-13	2023-05-19	6	surgery	death
322754	male	Y25	orthopedics	2023-05-13	2023-05-23	10	surgery
250600	male	Y43	gastrointestinal surgery	2023-05-14	2023-06-09	26
322833	male	Y40	neurosurgery	2023-05-14	2023-05-24	10	surgery
322761	female	Y25	neurosurgery	2023-05-14	2023-05-23	9	surgery
322841	female	Y58	orthopedics	2023-05-14	2023-06-05	22	surgery
322837	male	Y18	orthopedics	2023-05-14	2023-06-08	25
170017	male	Y50	orthopedics	2023-05-14	2023-05-22	8	surgery
322849	male	Y25	orthopedics	2023-05-14	2023-05-22	8	surgery
322762	male	Y34	orthopedics	2023-05-14	2023-05-22	8
322822	male	Y39	orthopedics	2023-05-14	2023-05-22	8	surgery
322987	male	Y59	orthopedics	2023-05-15	2023-06-01	17	surgery
322925	female	Y41	thoracic surgery	2023-05-15	2023-05-20	5	surgery
227456	male	Y36	orthopedics	2023-05-15	2023-05-30	15	surgery
323065	male	Y24	intensive care unit	2023-05-16	2023-05-18	2		death
323018	male	Y35	orthopedics	2023-05-16	2023-06-01	16	surgery
323093	male	Y41	orthopedics	2023-05-16	2023-06-13	28	surgery
104472	male	Y64	orthopedics	2023-05-16	2023-06-05	20
323175	male	Y25	intensive care unit	2023-05-17	2023-05-20	3	surgery	death
323231	male	Y53	intensive care unit	2023-05-17	2023-05-22	5		death
323153	male	Y54	orthopedics	2023-05-17	2023-05-26	9	surgery
323236	female	Y58	orthopedics	2023-05-17	2023-05-19	2	surgery
323234	male	Y59	orthopedics	2023-05-17	2023-06-10	24	surgery
323239	male	Y19	neurosurgery	2023-05-18	2023-05-29	11	surgery
323276	female	Y58	orthopedics	2023-05-18	2023-05-24	6
323342	male	Y26	neurosurgery	2023-05-19	2023-06-02	14	surgery
323424	female	Y72	neurosurgery	2023-05-19	2023-06-03	15	surgery
323436	male	Y15	orthopedics	2023-05-19	2023-06-07	19	surgery
323485	female	Y65	neurosurgery	2023-05-20	2023-05-27	7	surgery
323543	male	Y30	thoracic surgery	2023-05-20	2023-06-08	19
323522	male	Y41	orthopedics	2023-05-20	2023-05-24	4	surgery
323658	female	Y27	neurosurgery	2023-05-22	2023-06-02	11
323694	female	Y26	orthopedics	2023-05-22	2023-05-29	7	surgery
323721	male	Y93	orthopedics	2023-05-22	2023-06-12	21	surgery
323785	male	Y42	orthopedics	2023-05-22	2023-05-25	3	surgery
323659	female	Y45	orthopedics	2023-05-22	2023-05-22	0	surgery
323762	female	Y61	orthopedics	2023-05-22	2023-07-07	46	surgery
323783	female	Y53	orthopedics	2023-05-22	2023-05-31	9
323660	female	Y60	orthopedics	2023-05-22	2023-06-01	10	surgery
323857	male	Y22	otolaryngology	2023-05-23	2023-05-27	4	surgery
323890	male	Y28	orthopedics	2023-05-23	2023-05-29	6	surgery
323881	male	Y46	orthopedics	2023-05-23	2023-05-30	7
323896	male	Y25	orthopedics	2023-05-23	2023-06-08	16	surgery
315775	female	Y57	orthopedics	2023-05-23	2023-06-20	28
323999	female	Y38	neurosurgery	2023-05-24	2023-05-29	5	surgery
51700	male	Y55	orthopedics	2023-05-24	2023-06-14	21	surgery
323938	male	Y38	orthopedics	2023-05-24	2023-05-28	4	surgery
324049	male	Y42	neurosurgery	2023-05-25	2023-06-09	15		death
324079	male	Y33	orthopedics	2023-05-25	2023-06-12	18	surgery
314434	male	Y48	orthopedics	2023-05-25	2023-06-30	36	surgery
324111	male	Y48	orthopedics	2023-05-25	2023-05-31	6	surgery
324073	male	Y32	orthopedics	2023-05-25	2023-05-25	0	surgery
324216	male	Y51	orthopedics	2023-05-26	2023-06-29	34	surgery
324118	male	Y37	orthopedics	2023-05-26	2023-06-13	18	surgery
324125	male	Y52	orthopedics	2023-05-26	2023-05-26	0
324116	male	Y40	orthopedics	2023-05-26	2023-05-31	5	surgery
324117	male	Y30	orthopedics	2023-05-26	2023-05-31	5	surgery
324313	female	Y57	neurosurgery	2023-05-27	2023-05-31	4
324304	male	Y75	orthopedics	2023-05-27	2023-05-30	3	surgery
324311	male	Y39	orthopedics	2023-05-27	2023-06-15	19	surgery
324256	male	Y32	orthopedics	2023-05-27	2023-06-02	6
324391	male	Y52	neurosurgery	2023-05-28	2023-06-29	32
324330	male	Y25	neurosurgery	2023-05-28	2023-06-16	19	surgery
324399	male	Y42	orthopedics	2023-05-28	2023-06-08	11	surgery
324337	female	Y24	orthopedics	2023-05-28	2023-06-03	6	surgery
324382	male	Y58	orthopedics	2023-05-28	2023-06-03	6	surgery
324314	male	Y32	orthopedics	2023-05-28	2023-06-02	5	surgery
324517	male	Y59	neurosurgery	2023-05-29	2023-06-05	7	surgery
324455	male	Y30	orthopedics	2023-05-29	2023-06-05	7	surgery
324094	male	Y43	otolaryngology	2023-05-29	2023-06-03	5
324580	male	Y50	orthopedics	2023-05-30	2023-06-16	17	surgery
324581	female	Y69	orthopedics	2023-05-30	2023-06-27	28	surgery
319360	male	Y56	orthopedics	2023-05-31	2023-06-26	26	surgery
324741	male	Y48	neurosurgery	2023-05-31	2023-06-13	13
259202	male	Y63	neurosurgery	2023-05-31	2023-07-26	56	surgery
324775	female	Y60	orthopedics	2023-05-31	2023-06-02	2
324761	male	Y24	orthopedics	2023-05-31	2023-06-05	5	surgery
324897	male	Y41	orthopedics	2023-06-01	2023-06-12	11	surgery
324933	male	Y57	orthopedics	2023-06-01	2023-07-26	55	surgery
324896	male	Y49	orthopedics	2023-06-01	2023-06-10	9
324903	female	Y68	orthopedics	2023-06-01	2023-06-10	9	surgery
162438	female	Y49	orthopedics	2023-06-01	2023-06-05	4	surgery
324942	male	Y32	orthopedics	2023-06-01	2023-06-17	16	surgery
324819	female	Y56	orthopedics	2023-06-01	2023-06-06	5
210120	male	Y32	ophthalmology	2023-06-01	2023-06-05	4	surgery
324859	female	Y11	otolaryngology	2023-06-01	2023-06-05	4	surgery
325003	male	Y51	neurosurgery	2023-06-02	2023-06-14	12
324946	male	Y44	orthopedics	2023-06-02	2023-06-25	23	surgery
324999	female	Y41	orthopedics	2023-06-02	2023-06-12	10	surgery
325142	female	Y44	orthopedics	2023-06-03	2023-06-11	8
325165	female	Y78	orthopedics	2023-06-03	2023-06-21	18	surgery
251087	female	Y76	orthopedics	2023-06-03	2023-06-15	12	surgery
325179	male	Y20	orthopedics	2023-06-03	2023-06-11	8
325163	male	Y41	orthopedics	2023-06-03	2023-06-05	2	surgery
325161	female	Y49	orthopedics	2023-06-04	2023-06-12	8
325182	male	Y28	orthopedics	2023-06-04	2023-06-05	1	surgery
325406	male	Y54	orthopedics	2023-06-05	2023-06-20	15	surgery
325305	female	Y37	orthopedics	2023-06-05	2023-06-10	5
325338	female	Y49	orthopedics	2023-06-05	2023-06-16	11	surgery
325435	male	Y30	orthopedics	2023-06-05	2023-06-12	7	surgery
325379	female	Y57	orthopedics	2023-06-05	2023-06-08	3
325432	male	Y59	orthopedics	2023-06-05	2023-06-16	11	surgery
325381	male	Y60	orthopedics	2023-06-05	2023-06-17	12	surgery
325571	male	Y58	intensive care unit	2023-06-06	2023-06-09	3	surgery	death
257766	male	Y63	neurosurgery	2023-06-06	2023-06-25	19
325561	female	Y69	orthopedics	2023-06-06	2023-06-19	13	surgery
325541	female	Y34	orthopedics	2023-06-06	2023-06-10	4	surgery
325567	male	Y62	orthopedics	2023-06-06	2023-06-16	10
325471	male	Y30	orthopedics	2023-06-06	2023-06-08	2	surgery
231387	male	Y66	orthopedics	2023-06-06	2023-06-16	10	surgery
325556	female	Y76	orthopedics	2023-06-06	2023-06-10	4
325407	male	Y30	orthopedics	2023-06-06	2023-06-09	3	surgery
325586	male	Y73	neurosurgery	2023-06-07	2023-06-14	7
325613	male	Y40	orthopedics	2023-06-07	2023-06-21	14	surgery
325592	male	Y39	orthopedics	2023-06-07	2023-06-12	5	surgery
325653	male	Y46	otolaryngology	2023-06-07	2023-06-15	8	surgery
325814	male	Y67	orthopedics	2023-06-08	2023-06-19	11
47973	male	Y52	orthopedics	2023-06-08	2023-06-12	4	surgery
325916	female	Y65	neurosurgery	2023-06-09	2023-06-14	5	surgery
325852	female	Y70	orthopedics	2023-06-09	2023-06-16	7	surgery
325855	female	Y57	orthopedics	2023-06-09	2023-07-14	35
287364	male	Y31	orthopedics	2023-06-09	2023-06-21	12	surgery
325881	female	Y41	orthopedics	2023-06-09	2023-06-20	11	surgery
325644	male	Y28	orthopedics	2023-06-09	2023-06-19	10	surgery
326061	female	Y28	orthopedics	2023-06-10	2023-06-13	3	surgery
325945	male	Y18	orthopedics	2023-06-10	2023-06-15	5
325600	male	Y73	orthopedics	2023-06-10	2023-07-02	22	surgery
326133	male	Y35	orthopedics	2023-06-11	2023-06-20	9	surgery
326064	female	Y38	neurosurgery	2023-06-11	2023-06-13	2	surgery
326161	male	Y32	orthopedics	2023-06-11	2023-06-21	10
325956	male	Y34	ophthalmology	2023-06-12	2023-06-15	3	surgery
326439	male	Y22	neurosurgery	2023-06-13	2023-06-28	15	surgery
326379	female	Y85	neurosurgery	2023-06-13	2023-06-17	4
326438	male	Y67	orthopedics	2023-06-13	2023-06-14	1	surgery
326315	male	Y69	orthopedics	2023-06-13	2023-06-25	12	surgery
326434	male	Y53	orthopedics	2023-06-13	2023-06-19	6	surgery
326404	male	Y57	orthopedics	2023-06-13	2023-07-02	19	surgery
326411	female	Y67	orthopedics	2023-06-13	2023-06-24	11	surgery
326392	female	Y30	orthopedics	2023-06-13	2023-06-17	4
326431	male	Y56	orthopedics	2023-06-13	2023-06-27	14	surgery
207143	male	Y74	orthopedics	2023-06-14	2023-06-19	5	surgery
326502	male	Y42	orthopedics	2023-06-14	2023-06-27	13	surgery
326497	male	Y52	orthopedics	2023-06-14	2023-06-19	5	surgery
326507	male	Y54	orthopedics	2023-06-14	2023-06-26	12	surgery
326603	male	Y57	intensive care unit	2023-06-15	2023-06-19	4	surgery	death
326536	male	Y53	orthopedics	2023-06-15	2023-06-28	13
326573	female	Y30	orthopedics	2023-06-15	2023-07-10	25	surgery
326604	male	Y32	orthopedics	2023-06-15	2023-06-26	11
326723	female	Y59	orthopedics	2023-06-16	2023-06-22	6	surgery
326700	male	Y59	orthopedics	2023-06-16	2023-08-25	70	surgery
326654	female	Y57	orthopedics	2023-06-16	2023-06-21	5
326732	male	Y53	orthopedics	2023-06-17	2023-06-22	5	surgery
326869	male	Y56	orthopedics	2023-06-18	2023-06-29	11	surgery
288994	female	Y38	orthopedics	2023-06-18	2023-06-30	12	surgery
326933	male	Y17	orthopedics	2023-06-18	2023-06-23	5
326812	female	Y49	orthopedics	2023-06-18	2023-06-21	3	surgery
238245	female	Y45	orthopedics	2023-06-18	2023-06-25	7	surgery
326862	male	Y47	orthopedics	2023-06-18	2023-07-03	15	surgery
326907	female	Y58	orthopedics	2023-06-18	2023-06-25	7	surgery
326868	female	Y28	hepatobiliary surgery	2023-06-18	2023-07-08	20
326938	male	Y38	orthopedics	2023-06-19	2023-06-24	5	surgery
326946	male	Y24	otolaryngology	2023-06-19	2023-06-23	4
327164	male	Y54	orthopedics	2023-06-20	2023-07-03	13	surgery
327167	male	Y40	orthopedics	2023-06-20	2023-06-24	4	surgery
327179	female	Y76	orthopedics	2023-06-20	2023-06-30	10	surgery
327211	female	Y36	orthopedics	2023-06-21	2023-06-22	1	surgery
327199	female	Y71	orthopedics	2023-06-21	2023-06-30	9
327333	male	Y39	orthopedics	2023-06-22	2023-06-25	3	surgery
327345	male	Y46	orthopedics	2023-06-22	2023-06-25	3	surgery
327340	male	Y48	orthopedics	2023-06-22	2023-07-02	10	surgery
327384	male	Y55	orthopedics	2023-06-23	2023-07-01	8
83633	male	Y53	orthopedics	2023-06-23	2023-06-30	7	surgery
327382	female	Y94	orthopedics	2023-06-23	2023-07-25	32	surgery
327407	male	Y53	orthopedics	2023-06-23	2023-06-26	3	surgery
327378	female	Y56	orthopedics	2023-06-23	2023-07-11	18	surgery
327395	female	Y57	orthopedics	2023-06-23	2023-06-25	2
327412	male	Y59	orthopedics	2023-06-23	2023-07-06	13	surgery
327398	male	Y32	orthopedics	2023-06-23	2023-06-26	3	surgery
327438	male	Y25	gastrointestinal surgery	2023-06-24	2023-07-05	11	surgery
327524	male	Y38	neurosurgery	2023-06-24	2023-07-03	9
327525	male	Y45	orthopedics	2023-06-24	2023-06-29	5	surgery
327447	male	Y55	orthopedics	2023-06-24	2023-06-29	5
327523	male	Y36	orthopedics	2023-06-24	2023-07-13	19	surgery
327532	male	Y34	orthopedics	2023-06-25	2023-07-04	9	surgery
327626	female	Y27	orthopedics	2023-06-25	2023-07-02	7	surgery
327577	female	Y79	orthopedics	2023-06-25	2023-07-03	8	surgery
327597	female	Y68	orthopedics	2023-06-25	2023-06-30	5	surgery
327551	male	Y15	otolaryngology	2023-06-25	2023-06-29	4	surgery
327558	male	Y25	otolaryngology	2023-06-25	2023-06-29	4
211590	female	Y82	urology	2023-06-26	2023-07-12	16	surgery
300961	female	Y75	orthopedics	2023-06-26	2023-07-14	18
327721	female	Y69	orthopedics	2023-06-26	2023-07-28	32	surgery
313586	male	Y40	orthopedics	2023-06-26	2023-07-01	5	surgery
327725	male	Y28	orthopedics	2023-06-27	2023-06-28	1	surgery
327815	female	Y70	orthopedics	2023-06-27	2023-06-28	1	surgery
327842	male	Y37	orthopedics	2023-06-28	2023-07-03	5	surgery
320072	female	Y76	orthopedics	2023-06-28	2023-07-02	4
327909	male	Y34	orthopedics	2023-06-29	2023-08-01	33	surgery
328055	male	Y68	orthopedics	2023-06-29	2023-07-10	11
328042	male	Y33	orthopedics	2023-06-29	2023-07-02	3	surgery
328037	male	Y32	orthopedics	2023-06-29	2023-07-14	15	surgery
328050	male	Y61	orthopedics	2023-06-29	2023-07-16	17	surgery
301590	female	Y33	orthopedics	2023-06-30	2023-07-07	7	surgery
328148	male	Y42	orthopedics	2023-06-30	2023-07-02	2
328159	male	Y56	orthopedics	2023-06-30	2023-07-03	3	surgery
328153	male	Y56	orthopedics	2023-06-30	2023-07-19	19	surgery
328158	male	Y43	orthopedics	2023-06-30	2023-07-03	3
156774	male	Y56	orthopedics	2023-06-30	2023-07-08	8	surgery
328058	female	Y70	orthopedics	2023-06-30	2023-07-02	2	surgery
328129	female	Y44	hepatobiliary surgery	2023-06-30	2023-07-14	14	surgery
319056	female	Y60	orthopedics	2023-07-01	2023-07-09	8
328241	male	Y28	orthopedics	2023-07-01	2023-07-08	7
328235	female	Y44	orthopedics	2023-07-01	2023-07-04	3	surgery
328246	male	Y17	neurosurgery	2023-07-02	2023-07-24	22	surgery
328338	male	Y52	neurosurgery	2023-07-02	2023-07-19	17	surgery
328319	male	Y27	orthopedics	2023-07-02	2023-07-14	12
328301	male	Y52	orthopedics	2023-07-02	2023-07-12	10	surgery
328285	male	Y54	orthopedics	2023-07-02	2023-07-08	6	surgery
328339	female	Y75	orthopedics	2023-07-02	2023-07-18	16	surgery
322052	male	Y53	neurosurgery	2023-07-03	2023-07-06	3	surgery
328342	male	Y26	orthopedics	2023-07-03	2023-07-12	9
328458	female	Y60	orthopedics	2023-07-03	2023-07-21	18	surgery
328387	male	Y47	orthopedics	2023-07-03	2023-07-19	16
328380	female	Y17	orthopedics	2023-07-03	2023-07-04	1	surgery
328378	male	Y73	orthopedics	2023-07-03	2023-07-31	28
328453	male	Y45	orthopedics	2023-07-03	2023-07-25	22	surgery
328445	male	Y59	orthopedics	2023-07-03	2023-07-12	9
328370	male	Y11	otolaryngology	2023-07-03	2023-07-08	5	surgery
328507	male	Y28	neurosurgery	2023-07-04	2023-08-02	29
328624	male	Y49	neurosurgery	2023-07-04	2023-08-01	28	surgery
328506	female	Y65	neurosurgery	2023-07-04	2023-07-07	3	surgery
328618	male	Y19	thoracic surgery	2023-07-04	2023-07-16	12	surgery
328553	male	Y59	orthopedics	2023-07-04	2023-07-05	1	surgery
328561	male	Y56	orthopedics	2023-07-04	2023-07-07	3	surgery
328462	male	Y35	orthopedics	2023-07-04	2023-07-27	23
328626	female	Y46	orthopedics	2023-07-04	2023-07-06	2	surgery
328767	male	Y21	neurosurgery	2023-07-05	2023-07-20	15	surgery
328667	male	Y57	neurosurgery	2023-07-05	2023-09-26	83
328741	male	Y36	orthopedics	2023-07-05	2023-07-28	23
328628	male	Y32	orthopedics	2023-07-05	2023-07-13	8	surgery
328728	male	Y28	orthopedics	2023-07-05	2023-07-13	8	surgery
328752	male	Y27	orthopedics	2023-07-05	2023-07-06	1
328858	female	Y67	orthopedics	2023-07-06	2023-07-14	8	surgery
328801	female	Y98	orthopedics	2023-07-06	2023-07-11	5	surgery
328845	male	Y56	orthopedics	2023-07-06	2023-08-01	26	surgery
328753	female	Y36	orthopedics	2023-07-06	2023-07-14	8
328785	female	Y49	orthopedics	2023-07-06	2023-07-22	16	surgery
328954	male	Y62	neurosurgery	2023-07-07	2023-07-22	15	surgery
328916	female	Y43	neurosurgery	2023-07-07	2023-07-21	14	surgery
328942	female	Y73	orthopedics	2023-07-07	2023-07-19	12	surgery
328903	male	Y56	orthopedics	2023-07-07	2023-07-16	9	surgery
328908	male	Y32	orthopedics	2023-07-07	2023-08-01	25	surgery
329057	male	Y42	orthopedics	2023-07-08	2023-07-10	2
329034	male	Y34	orthopedics	2023-07-08	2023-07-31	23	surgery
325435	male	Y30	orthopedics	2023-07-08	2023-07-19	11
328986	male	Y20	orthopedics	2023-07-08	2023-07-27	19	surgery
329116	male	Y59	orthopedics	2023-07-09	2023-07-19	10	surgery
329143	female	Y14	orthopedics	2023-07-09	2023-07-19	10	surgery
329158	male	Y54	orthopedics	2023-07-09	2023-07-15	6	surgery
329313	male	Y22	orthopedics	2023-07-10	2023-07-14	4
329239	male	Y35	orthopedics	2023-07-10	2023-07-20	10	surgery
329312	male	Y29	orthopedics	2023-07-10	2023-07-13	3
329164	male	Y38	orthopedics	2023-07-10	2023-07-12	2	surgery
329415	male	Y29	gastrointestinal surgery	2023-07-11	2023-07-18	7	surgery
329401	male	Y59	neurosurgery	2023-07-11	2023-08-03	23	surgery
329371	male	Y21	orthopedics	2023-07-11	2023-07-24	13
329339	female	Y57	orthopedics	2023-07-11	2023-07-19	8	surgery
329517	male	Y54	orthopedics	2023-07-12	2023-07-18	6	surgery
329571	male	Y51	orthopedics	2023-07-12	2023-07-19	7
310652	male	Y53	orthopedics	2023-07-12	2023-07-19	7	surgery
329569	female	Y54	orthopedics	2023-07-12	2023-07-23	11	surgery
329216	female	Y76	orthopedics	2023-07-12	2023-07-30	18	surgery
329670	female	Y52	orthopedics	2023-07-13	2023-07-27	14
329658	male	Y47	orthopedics	2023-07-13	2023-07-17	4	surgery
329677	male	Y36	neurosurgery	2023-07-14	2023-07-21	7	surgery
329678	male	Y33	neurosurgery	2023-07-14	2023-07-14	0
329757	male	Y76	orthopedics	2023-07-14	2023-08-02	19	surgery
239831	female	Y55	orthopedics	2023-07-14	2023-07-18	4	surgery
329875	male	Y43	orthopedics	2023-07-15	2023-07-27	12
329853	male	Y48	orthopedics	2023-07-15	2023-07-23	8	surgery
329954	male	Y29	neurosurgery	2023-07-16	2023-07-17	1	surgery
329989	male	Y33	orthopedics	2023-07-16	2023-07-18	2	surgery
329955	male	Y35	thoracic surgery	2023-07-16	2023-07-24	8	surgery
329916	male	Y66	orthopedics	2023-07-16	2023-07-24	8
329970	male	Y39	orthopedics	2023-07-16	2023-07-21	5	surgery
329987	male	Y65	orthopedics	2023-07-16	2023-08-14	29	surgery
329888	male	Y35	orthopedics	2023-07-16	2023-07-31	15
329899	male	Y30	otolaryngology	2023-07-16	2023-07-19	3	surgery
330057	male	Y41	orthopedics	2023-07-17	2023-07-24	7	surgery
330088	female	Y35	orthopedics	2023-07-17	2023-07-20	3
330120	male	Y60	orthopedics	2023-07-17	2023-07-27	10	surgery
330113	male	Y38	orthopedics	2023-07-17	2023-07-26	9	surgery
330085	male	Y37	orthopedics	2023-07-17	2023-07-27	10
330205	male	Y33	intensive care unit	2023-07-18	2023-07-21	3	surgery	death
232159	male	Y45	neurosurgery	2023-07-18	2023-07-23	5	surgery
330141	female	Y51	orthopedics	2023-07-18	2023-07-28	10
330193	male	Y33	orthopedics	2023-07-18	2023-07-26	8	surgery
330243	male	Y22	hepatobiliary surgery	2023-07-18	2023-07-29	11	surgery
139859	male	Y39	orthopedics	2023-07-19	2023-07-25	6
330306	male	Y41	orthopedics	2023-07-19	2023-07-27	8	surgery
330443	male	Y54	otolaryngology	2023-07-20	2023-07-21	1	surgery
330358	male	Y26	neurosurgery	2023-07-20	2023-07-30	10
330439	male	Y47	orthopedics	2023-07-20	2023-07-24	4	surgery
330457	male	Y48	orthopedics	2023-07-20	2023-07-28	8
330461	male	Y47	orthopedics	2023-07-20	2023-07-25	5	surgery
330415	female	Y25	orthopedics	2023-07-21	2023-08-03	13	surgery
330629	male	Y26	intensive care unit	2023-07-22	2023-07-25	3	surgery	death
330631	male	Y56	orthopedics	2023-07-22	2023-07-29	7
330576	male	Y53	neurosurgery	2023-07-22	2023-08-28	37	surgery
330649	male	Y36	orthopedics	2023-07-22	2023-07-29	7
330767	male	Y36	orthopedics	2023-07-23	2023-07-29	6	surgery
330756	male	Y49	orthopedics	2023-07-23	2023-08-11	19	surgery
330755	male	Y39	orthopedics	2023-07-23	2023-07-29	6	surgery
330763	male	Y37	orthopedics	2023-07-23	2023-07-26	3
330760	male	Y50	orthopedics	2023-07-23	2023-07-29	6	surgery
330687	female	Y65	orthopedics	2023-07-23	2023-07-29	6
330722	male	Y33	orthopedics	2023-07-23	2023-07-27	4	surgery
330841	female	Y17	orthopedics	2023-07-24	2023-08-23	30	surgery
330880	male	Y22	orthopedics	2023-07-24	2023-08-09	16	surgery
288308	female	Y64	orthopedics	2023-07-24	2023-08-11	18	surgery
330765	male	Y44	orthopedics	2023-07-24	2023-07-30	6
105153	female	Y75	orthopedics	2023-07-25	2023-07-25	0	surgery
125582	male	Y38	orthopedics	2023-07-25	2023-08-09	15	surgery
330968	male	Y16	orthopedics	2023-07-25	2023-07-27	2	surgery
330943	female	Y54	orthopedics	2023-07-25	2023-07-31	6	surgery
300864	male	Y41	otolaryngology	2023-07-25	2023-07-28	3
289291	female	Y73	orthopedics	2023-07-26	2023-08-08	13	surgery
331043	female	Y66	orthopedics	2023-07-26	2023-07-29	3	surgery
331062	female	Y60	orthopedics	2023-07-26	2023-07-31	5
330995	male	Y39	orthopedics	2023-07-26	2023-07-31	5	surgery
190664	female	Y70	orthopedics	2023-07-27	2023-08-04	8	surgery
331171	male	Y40	orthopedics	2023-07-27	2023-08-01	5	surgery
331188	male	Y22	orthopedics	2023-07-27	2023-08-04	8
331220	female	Y61	orthopedics	2023-07-27	2023-08-04	8	surgery
331319	male	Y36	orthopedics	2023-07-28	2023-08-01	4	surgery
188195	male	Y15	orthopedics	2023-07-28	2023-08-07	10	surgery
331231	male	Y38	orthopedics	2023-07-28	2023-08-01	4
331227	female	Y69	orthopedics	2023-07-28	2023-07-28	0	surgery
331226	female	Y25	orthopedics	2023-07-28	2023-08-05	8	surgery
331300	male	Y31	orthopedics	2023-07-28	2023-08-01	4	surgery
331223	male	Y27	orthopedics	2023-07-28	2023-08-17	20	surgery
331418	male	Y58	neurosurgery	2023-07-29	2023-08-11	13
331328	male	Y46	orthopedics	2023-07-29	2023-07-31	2	surgery
331326	male	Y38	orthopedics	2023-07-29	2023-07-31	2	surgery
331424	female	Y61	orthopedics	2023-07-29	2023-08-04	6	surgery
331534	male	Y49	neurosurgery	2023-07-30	2023-08-03	4	surgery
331533	male	Y36	orthopedics	2023-07-30	2023-08-07	8	surgery
331431	female	Y59	orthopedics	2023-07-30	2023-08-15	16	surgery
331430	male	Y28	orthopedics	2023-07-30	2023-08-10	11	surgery
331589	female	Y73	neurosurgery	2023-07-31	2023-08-10	10
331613	male	Y40	orthopedics	2023-07-31	2023-08-20	20	surgery
331539	male	Y44	orthopedics	2023-07-31	2023-08-07	7
331631	female	Y61	orthopedics	2023-07-31	2023-08-07	7	surgery
133230	female	Y76	orthopedics	2023-07-31	2023-08-09	9	surgery
331629	female	Y46	orthopedics	2023-07-31	2023-08-07	7	surgery
197901	male	Y40	orthopedics	2023-07-31	2023-08-03	3	surgery
331553	female	Y58	orthopedics	2023-07-31	2023-08-08	8
185757	female	Y57	orthopedics	2023-07-31	2023-08-07	7	surgery
331687	male	Y17	neurosurgery	2023-08-01	2023-08-02	1	surgery
331766	male	Y43	orthopedics	2023-08-01	2023-08-16	15
331668	male	Y70	orthopedics	2023-08-01	2023-08-16	15	surgery
331752	male	Y46	orthopedics	2023-08-01	2023-08-07	6	surgery
328908	male	Y32	thoracic surgery	2023-08-01	2023-08-17	16	surgery
331674	male	Y30	orthopedics	2023-08-01	2023-09-08	38	surgery
331756	female	Y56	orthopedics	2023-08-01	2023-08-15	14	surgery
331670	male	Y36	orthopedics	2023-08-01	2023-08-03	2	surgery
331761	male	Y27	orthopedics	2023-08-02	2023-08-07	5
331894	male	Y28	neurosurgery	2023-08-03	2023-08-13	10	surgery
331991	female	Y21	orthopedics	2023-08-03	2023-08-04	1
331933	male	Y50	orthopedics	2023-08-03	2023-08-09	6	surgery
331971	male	Y27	otolaryngology	2023-08-03	2023-08-07	4	surgery
332109	female	Y43	orthopedics	2023-08-04	2023-08-07	3	surgery
332107	female	Y34	orthopedics	2023-08-04	2023-08-11	7
332230	male	Y16	neurosurgery	2023-08-05	2023-08-16	11	surgery
332115	female	Y25	orthopedics	2023-08-05	2023-08-07	2	surgery
169029	male	Y67	orthopedics	2023-08-05	2023-08-11	6	surgery
332111	female	Y70	orthopedics	2023-08-05	2023-08-21	16
332220	male	Y55	orthopedics	2023-08-05	2023-08-24	19	surgery
332212	female	Y64	orthopedics	2023-08-05	2023-08-21	16
332293	female	Y38	neurosurgery	2023-08-06	2023-08-16	10	surgery
207532	male	Y64	orthopedics	2023-08-06	2023-08-18	12
332299	male	Y55	orthopedics	2023-08-06	2023-08-11	5	surgery
332265	female	Y54	hepatobiliary surgery	2023-08-06	2023-08-20	14	surgery
332352	male	Y21	neurosurgery	2023-08-07	2023-08-27	20
332416	male	Y40	orthopedics	2023-08-07	2023-08-15	8	surgery
332422	male	Y25	orthopedics	2023-08-07	2023-08-13	6	surgery
329853	male	Y48	orthopedics	2023-08-07	2023-08-14	7	surgery
234076	female	Y52	orthopedics	2023-08-07	2023-08-14	7	surgery
332454	male	Y45	neurosurgery	2023-08-08	2023-08-10	2	surgery
332560	male	Y29	orthopedics	2023-08-08	2023-08-21	13	surgery
332677	male	Y47	orthopedics	2023-08-09	2023-08-24	15
332632	male	Y47	orthopedics	2023-08-09	2023-08-24	15
332599	male	Y27	orthopedics	2023-08-09	2023-08-12	3	surgery
332658	female	Y40	orthopedics	2023-08-09	2023-08-17	8	surgery
332557	male	Y8	otolaryngology	2023-08-09	2023-08-13	4	surgery
332775	male	Y6	neurosurgery	2023-08-10	2023-08-12	2
332785	male	Y57	urology	2023-08-10	2023-08-26	16	surgery
332818	female	Y34	orthopedics	2023-08-10	2023-08-17	7	surgery
332758	male	Y57	orthopedics	2023-08-10	2023-09-04	25	surgery
331968	female	Y28	otolaryngology	2023-08-10	2023-08-14	4
177464	female	Y56	orthopedics	2023-08-11	2023-08-15	4	surgery
332897	male	Y33	orthopedics	2023-08-11	2023-08-18	7	surgery
332908	female	Y48	orthopedics	2023-08-11	2023-08-18	7	surgery
332881	male	Y37	orthopedics	2023-08-11	2023-08-12	1
332975	male	Y52	orthopedics	2023-08-12	2023-08-15	3	surgery
332909	male	Y41	neurosurgery	2023-08-12	2023-08-15	3	surgery
332991	female	Y54	orthopedics	2023-08-12	2023-09-20	39	surgery
332957	male	Y30	orthopedics	2023-08-12	2023-08-17	5
332949	female	Y41	orthopedics	2023-08-12	2023-08-14	2	surgery
333075	male	Y52	orthopedics	2023-08-13	2023-08-30	17	surgery
333045	male	Y35	orthopedics	2023-08-13	2023-09-17	35	surgery
333082	male	Y45	thoracic surgery	2023-08-13	2023-08-24	11
333077	male	Y51	orthopedics	2023-08-13	2023-09-01	19	surgery
333146	female	Y87	orthopedics	2023-08-14	2023-09-01	18	surgery
333105	male	Y19	ophthalmology	2023-08-14	2023-08-14	0	surgery
333342	male	Y35	neurosurgery	2023-08-15	2023-08-22	7
66379	male	Y61	neurosurgery	2023-08-15	2023-08-16	1	surgery
333230	male	Y33	orthopedics	2023-08-15	2023-08-23	8	surgery
333327	male	Y57	orthopedics	2023-08-15	2023-08-17	2	surgery
333350	female	Y23	orthopedics	2023-08-15	2023-08-17	2	surgery
333344	male	Y41	orthopedics	2023-08-15	2023-08-21	6	surgery
114630	male	Y74	orthopedics	2023-08-15	2023-08-26	11
333277	male	Y38	orthopedics	2023-08-15	2023-08-29	14	surgery
333301	male	Y50	orthopedics	2023-08-15	2023-08-22	7	surgery
187765	female	Y88	orthopedics	2023-08-15	2023-08-18	3	surgery
333459	female	Y57	orthopedics	2023-08-16	2023-08-25	9
333378	female	Y68	orthopedics	2023-08-16	2023-08-18	2	surgery
333462	male	Y38	orthopedics	2023-08-16	2023-08-31	15	surgery
333451	male	Y55	orthopedics	2023-08-16	2023-08-23	7	surgery
333457	male	Y30	orthopedics	2023-08-16	2023-08-19	3
333455	male	Y27	orthopedics	2023-08-16	2023-08-18	2	surgery
333352	male	Y38	orthopedics	2023-08-16	2023-08-18	2	surgery
333431	female	Y52	orthopedics	2023-08-16	2023-08-21	5
333467	male	Y35	neurosurgery	2023-08-17	2023-08-27	10	surgery
333468	male	Y30	neurosurgery	2023-08-17	2023-08-31	14	surgery
333504	male	Y16	neurosurgery	2023-08-17	2023-09-05	19	surgery
333589	male	Y31	neurosurgery	2023-08-17	2023-08-30	13
333573	male	Y27	neurosurgery	2023-08-17	2023-09-06	20	surgery
333586	male	Y26	orthopedics	2023-08-17	2023-08-23	6	surgery
333516	female	Y67	orthopedics	2023-08-17	2023-08-27	10
333592	male	Y30	orthopedics	2023-08-17	2023-08-20	3
333581	female	Y28	orthopedics	2023-08-17	2023-08-22	5	surgery
333683	male	Y31	intensive care unit	2023-08-18	2023-09-23	36
333594	female	Y24	neurosurgery	2023-08-18	2023-09-01	14	surgery
333682	male	Y39	orthopedics	2023-08-18	2023-08-25	7	surgery
333595	male	Y30	orthopedics	2023-08-18	2023-08-27	9
333680	male	Y48	orthopedics	2023-08-18	2023-08-22	4	surgery
333653	male	Y41	otolaryngology	2023-08-18	2023-08-28	10	surgery
333785	male	Y34	intensive care unit	2023-08-19	2023-08-21	2	surgery
333703	male	Y52	neurosurgery	2023-08-19	2023-09-25	37
333739	female	Y59	neurosurgery	2023-08-19	2023-08-22	3	surgery
332190	male	Y86	orthopedics	2023-08-19	2023-09-28	40	surgery
333717	female	Y64	thoracic surgery	2023-08-19	2023-09-05	17	surgery
184894	male	Y33	orthopedics	2023-08-19	2023-08-26	7
188162	male	Y55	orthopedics	2023-08-19	2023-08-22	3	surgery
333396	male	Y30	otolaryngology	2023-08-19	2023-08-24	5
142304	male	Y70	neurosurgery	2023-08-20	2023-08-24	4	surgery
333881	male	Y61	orthopedics	2023-08-20	2023-08-26	6	surgery
333841	male	Y56	orthopedics	2023-08-20	2023-08-24	4	surgery
333866	female	Y16	orthopedics	2023-08-20	2023-08-29	9	surgery
333788	male	Y31	orthopedics	2023-08-20	2023-08-29	9	surgery
329888	male	Y35	orthopedics	2023-08-20	2023-08-29	9
333893	male	Y70	urology	2023-08-21	2023-08-29	8	surgery
333982	male	Y54	orthopedics	2023-08-21	2023-09-06	16
333978	male	Y55	orthopedics	2023-08-21	2023-08-26	5	surgery
334037	female	Y68	orthopedics	2023-08-22	2023-09-12	21	surgery
334030	male	Y27	orthopedics	2023-08-22	2023-08-27	5	surgery
334095	male	Y25	orthopedics	2023-08-23	2023-08-26	3
334178	female	Y55	orthopedics	2023-08-23	2023-08-31	8	surgery
334185	male	Y64	orthopedics	2023-08-23	2023-09-08	16	surgery
333989	male	Y24	ophthalmology	2023-08-23	2023-08-23	0	surgery
289368	male	Y70	neurosurgery	2023-08-24	2023-08-28	4	surgery
334291	female	Y76	orthopedics	2023-08-24	2023-09-29	36
334230	female	Y29	orthopedics	2023-08-24	2023-08-24	0	surgery	death
334294	male	Y50	orthopedics	2023-08-24	2023-11-07	75	surgery
334254	male	Y27	orthopedics	2023-08-24	2023-08-27	3
334301	male	Y44	neurosurgery	2023-08-25	2023-09-09	15
68395	male	Y17	orthopedics	2023-08-25	2023-09-03	9	surgery
334385	male	Y35	orthopedics	2023-08-25	2023-09-12	18	surgery
334299	male	Y28	orthopedics	2023-08-25	2023-08-26	1	surgery
244890	female	Y50	orthopedics	2023-08-25	2023-09-03	9	surgery
205626	male	Y47	orthopedics	2023-08-25	2023-08-27	2	surgery
334477	male	Y26	orthopedics	2023-08-26	2023-08-29	3
334435	male	Y56	orthopedics	2023-08-26	2023-09-25	30	surgery
59466	female	Y45	orthopedics	2023-08-26	2023-09-11	16	surgery
334421	male	Y26	orthopedics	2023-08-26	2023-08-30	4	surgery
334436	male	Y54	orthopedics	2023-08-26	2023-09-02	7	surgery
334456	female	Y59	orthopedics	2023-08-26	2023-09-05	10	surgery
334390	female	Y26	orthopedics	2023-08-26	2023-09-26	31
332908	female	Y48	orthopedics	2023-08-26	2023-09-06	11	surgery
334484	male	Y28	orthopedics	2023-08-27	2023-09-04	8	surgery
334545	male	Y28	orthopedics	2023-08-27	2023-09-04	8	surgery
240776	female	Y90	orthopedics	2023-08-27	2023-08-29	2
334551	male	Y74	orthopedics	2023-08-27	2023-09-04	8	surgery
334463	female	Y58	otolaryngology	2023-08-27	2023-09-01	5	surgery
334598	male	Y57	neurosurgery	2023-08-28	2023-09-11	14	surgery
334575	male	Y51	neurosurgery	2023-08-28	2023-09-05	8	surgery
334692	female	Y52	orthopedics	2023-08-28	2023-09-06	9
331728	male	Y59	orthopedics	2023-08-28	2023-09-08	11	surgery
331534	male	Y49	orthopedics	2023-08-28	2023-09-06	9
334625	male	Y36	orthopedics	2023-08-28	2023-09-04	7	surgery
334556	male	Y56	orthopedics	2023-08-28	2023-09-01	4	surgery
334558	male	Y29	orthopedics	2023-08-28	2023-09-04	7
334650	female	Y51	orthopedics	2023-08-28	2023-09-06	9
334702	male	Y46	orthopedics	2023-08-29	2023-09-06	8
334806	female	Y52	thoracic surgery	2023-08-29	2023-09-14	16	surgery
334761	male	Y56	orthopedics	2023-08-29	2023-08-31	2	surgery
334813	male	Y37	orthopedics	2023-08-29	2023-09-04	6	surgery
334907	female	Y52	orthopedics	2023-08-30	2023-09-18	19
334820	male	Y39	orthopedics	2023-08-30	2023-09-25	26	surgery
334822	female	Y51	otolaryngology	2023-08-30	2023-09-01	2	surgery
302061	female	Y59	orthopedics	2023-08-31	2023-09-04	4
335013	male	Y57	orthopedics	2023-08-31	2023-09-16	16
335014	male	Y48	orthopedics	2023-08-31	2023-09-04	4	surgery
334987	female	Y67	orthopedics	2023-08-31	2023-08-31	0
334978	male	Y35	orthopedics	2023-08-31	2023-09-05	5	surgery
335105	female	Y38	orthopedics	2023-09-01	2023-09-05	4	surgery
335104	male	Y53	orthopedics	2023-09-01	2023-09-08	7
335053	male	Y54	orthopedics	2023-09-01	2023-09-08	7	surgery
335169	male	Y25	neurosurgery	2023-09-02	2023-09-17	15	surgery
335174	female	Y49	orthopedics	2023-09-02	2023-09-03	1	surgery
335128	male	Y57	orthopedics	2023-09-02	2023-09-27	25
335166	male	Y35	orthopedics	2023-09-02	2023-09-08	6	surgery
335152	female	Y40	orthopedics	2023-09-02	2023-09-18	16	surgery
335114	female	Y50	orthopedics	2023-09-02	2023-09-12	10	surgery
335177	female	Y86	orthopedics	2023-09-03	2023-09-15	12
335271	male	Y29	orthopedics	2023-09-03	2023-09-15	12	surgery
181254	female	Y74	orthopedics	2023-09-03	2023-10-13	40	surgery
335208	male	Y29	orthopedics	2023-09-03	2023-09-11	8	surgery
278006	male	Y70	orthopedics	2023-09-03	2023-09-08	5	surgery
335279	male	Y23	orthopedics	2023-09-04	2023-09-16	12	surgery
334953	male	Y35	otolaryngology	2023-09-04	2023-09-09	5	surgery
335449	male	Y39	neurosurgery	2023-09-05	2023-09-08	3	surgery
335437	female	Y15	orthopedics	2023-09-05	2023-09-09	4
1138	male	Y16	orthopedics	2023-09-05	2023-09-20	15	surgery
335492	female	Y58	orthopedics	2023-09-05	2023-09-11	6	surgery
335486	male	Y50	orthopedics	2023-09-05	2023-09-18	13	surgery
223032	female	Y33	thoracic surgery	2023-09-05	2023-09-11	6	surgery
311984	female	Y50	orthopedics	2023-09-05	2023-09-07	2
335483	female	Y60	orthopedics	2023-09-05	2023-09-16	11	surgery
335569	female	Y59	intensive care unit	2023-09-06	2023-09-10	4	surgery	death
335586	female	Y24	intensive care unit	2023-09-06	2023-09-11	5	surgery	death
335591	male	Y55	orthopedics	2023-09-06	2023-09-17	11
335568	male	Y34	orthopedics	2023-09-06	2023-09-11	5	surgery
335660	male	Y22	otolaryngology	2023-09-07	2023-09-10	3	surgery
335625	male	Y19	orthopedics	2023-09-07	2023-09-23	16
335672	female	Y66	neurosurgery	2023-09-07	2023-09-14	7	surgery
335596	male	Y34	orthopedics	2023-09-07	2023-09-27	20
335634	female	Y43	orthopedics	2023-09-07	2023-09-17	10
335776	male	Y55	orthopedics	2023-09-08	2023-09-11	3	surgery
335700	female	Y22	orthopedics	2023-09-08	2023-09-15	7	surgery
214226	female	Y77	orthopedics	2023-09-08	2023-09-26	18
335741	male	Y20	orthopedics	2023-09-08	2023-09-11	3
335759	female	Y18	orthopedics	2023-09-08	2023-09-15	7	surgery
335703	male	Y37	orthopedics	2023-09-08	2023-09-19	11	surgery
335733	male	Y34	orthopedics	2023-09-08	2023-09-14	6
335838	male	Y27	urology	2023-09-09	2023-09-16	7
335779	male	Y81	orthopedics	2023-09-09	2023-09-20	11	surgery
214754	female	Y70	orthopedics	2023-09-09	2023-09-18	9
335804	male	Y25	orthopedics	2023-09-09	2023-09-20	11	surgery
335950	male	Y60	neurosurgery	2023-09-10	2023-09-18	8	surgery
335855	male	Y38	neurosurgery	2023-09-10	2023-09-13	3
335917	male	Y22	neurosurgery	2023-09-10	2023-09-23	13	surgery
335946	female	Y67	orthopedics	2023-09-10	2023-09-15	5
335928	male	Y36	orthopedics	2023-09-10	2023-09-28	18	surgery
335848	male	Y34	orthopedics	2023-09-10	2023-09-18	8
144240	male	Y73	neurosurgery	2023-09-11	2023-09-18	7	surgery
336032	female	Y45	neurosurgery	2023-09-11	2023-09-20	9	surgery
336062	female	Y81	orthopedics	2023-09-11	2023-10-07	26
335953	male	Y23	orthopedics	2023-09-11	2023-09-14	3
336017	male	Y36	orthopedics	2023-09-11	2023-09-22	11	surgery
189884	female	Y60	orthopedics	2023-09-11	2023-09-22	11	surgery
336022	male	Y31	orthopedics	2023-09-11	2023-09-26	15
335993	female	Y70	orthopedics	2023-09-11	2023-10-18	37	surgery
336033	female	Y14	orthopedics	2023-09-11	2023-09-21	10	surgery
336065	male	Y20	orthopedics	2023-09-11	2023-10-02	21	surgery
336054	male	Y32	orthopedics	2023-09-11	2023-09-19	8	surgery
336103	male	Y47	orthopedics	2023-09-12	2023-09-13	1
336169	male	Y41	orthopedics	2023-09-12	2023-09-25	13	surgery
336136	female	Y69	orthopedics	2023-09-12	2023-09-17	5
336249	male	Y48	neurosurgery	2023-09-13	2023-10-06	23
336190	male	Y47	orthopedics	2023-09-13	2023-09-16	3	surgery
336313	female	Y27	orthopedics	2023-09-13	2023-09-25	12	surgery
336317	male	Y15	orthopedics	2023-09-13	2023-09-14	1	surgery
336323	male	Y49	orthopedics	2023-09-13	2023-09-19	6	surgery
336292	male	Y42	orthopedics	2023-09-13	2023-09-25	12
336325	male	Y28	orthopedics	2023-09-13	2023-09-14	1	surgery
336328	male	Y26	neurosurgery	2023-09-14	2023-09-16	2	surgery
336379	female	Y39	orthopedics	2023-09-14	2023-09-23	9	surgery
336420	male	Y53	orthopedics	2023-09-14	2023-09-27	13	surgery
336516	male	Y39	orthopedics	2023-09-15	2023-10-16	31	surgery
336507	male	Y30	orthopedics	2023-09-15	2023-10-05	20
336472	male	Y61	orthopedics	2023-09-15	2023-09-24	9	surgery
336524	male	Y47	orthopedics	2023-09-16	2023-10-07	21	surgery
336620	female	Y28	orthopedics	2023-09-16	2023-10-08	22	surgery
336624	male	Y66	orthopedics	2023-09-16	2023-09-18	2
336522	male	Y25	orthopedics	2023-09-16	2023-10-08	22	surgery
336659	male	Y57	intensive care unit	2023-09-17	2023-09-17	0	surgery	death
336631	female	Y25	neurosurgery	2023-09-17	2023-09-18	1	surgery
336712	male	Y83	neurosurgery	2023-09-17	2023-09-25	8	surgery
336711	male	Y49	orthopedics	2023-09-17	2023-09-28	11	surgery
336707	male	Y39	orthopedics	2023-09-17	2023-09-26	9	surgery
336684	male	Y40	orthopedics	2023-09-17	2023-09-25	8
336780	female	Y60	orthopedics	2023-09-18	2023-10-03	15	surgery
336718	male	Y59	orthopedics	2023-09-18	2023-10-17	29	surgery
336844	male	Y21	orthopedics	2023-09-19	2023-10-08	19
336840	male	Y50	thoracic surgery	2023-09-19	2023-09-28	9	surgery
336904	female	Y62	orthopedics	2023-09-19	2023-09-30	11	surgery
336892	male	Y23	orthopedics	2023-09-19	2023-09-23	4	surgery
336906	male	Y49	orthopedics	2023-09-19	2023-09-23	4
336872	male	Y33	orthopedics	2023-09-19	2023-09-24	5	surgery
336899	female	Y60	otolaryngology	2023-09-19	2023-09-30	11	surgery
337005	female	Y31	neurosurgery	2023-09-20	2023-09-24	4	surgery
337044	male	Y39	orthopedics	2023-09-20	2023-09-27	7	surgery
337003	male	Y54	orthopedics	2023-09-20	2023-09-25	5	surgery
337048	female	Y60	orthopedics	2023-09-20	2023-09-22	2
337042	male	Y30	orthopedics	2023-09-20	2023-09-20	0	surgery
337153	male	Y64	neurosurgery	2023-09-21	2023-09-26	5	surgery
337051	male	Y23	urology	2023-09-21	2023-10-09	18
337053	male	Y31	orthopedics	2023-09-21	2023-09-25	4	surgery
337098	female	Y27	orthopedics	2023-09-21	2023-09-26	5	surgery
208631	male	Y29	orthopedics	2023-09-21	2023-09-26	5	surgery
337081	female	Y55	orthopedics	2023-09-21	2023-09-25	4
337251	male	Y33	orthopedics	2023-09-22	2023-10-09	17	surgery
252979	female	Y49	orthopedics	2023-09-22	2023-09-27	5	surgery
167406	female	Y31	orthopedics	2023-09-22	2023-09-27	5	surgery
337159	male	Y65	orthopedics	2023-09-22	2023-10-10	18	surgery
337160	male	Y36	orthopedics	2023-09-22	2023-09-30	8
337245	female	Y49	orthopedics	2023-09-22	2023-10-19	27	surgery
337341	male	Y25	intensive care unit	2023-09-23	2023-09-29	6	surgery	death
337303	male	Y59	orthopedics	2023-09-23	2023-09-26	3	surgery
337342	male	Y35	orthopedics	2023-09-23	2023-10-16	23
337338	male	Y25	orthopedics	2023-09-23	2023-10-14	21	surgery
337349	female	Y66	orthopedics	2023-09-23	2023-09-30	7	surgery
337331	male	Y53	neurosurgery	2023-09-24	2023-09-27	3	surgery
337480	female	Y56	neurosurgery	2023-09-25	2023-10-04	9
337401	male	Y53	orthopedics	2023-09-25	2023-09-29	4	surgery
337541	male	Y58	orthopedics	2023-09-25	2023-10-05	10	surgery
337559	male	Y53	orthopedics	2023-09-25	2023-10-04	9
337490	female	Y27	thoracic surgery	2023-09-25	2023-09-28	3	surgery
337546	male	Y29	orthopedics	2023-09-25	2023-10-07	12	surgery
289814	female	Y61	orthopedics	2023-09-25	2023-09-25	0	surgery
337492	male	Y45	otolaryngology	2023-09-25	2023-09-30	5
337578	male	Y27	neurosurgery	2023-09-26	2023-10-10	14	surgery
337670	male	Y56	orthopedics	2023-09-26	2023-09-28	2	surgery
337682	female	Y79	orthopedics	2023-09-26	2023-11-06	41
337690	female	Y54	orthopedics	2023-09-27	2023-10-03	6	surgery
337737	male	Y31	orthopedics	2023-09-27	2023-10-09	12	surgery
337761	male	Y33	orthopedics	2023-09-27	2023-10-28	31
337784	female	Y66	orthopedics	2023-09-27	2023-10-20	23
337847	female	Y51	neurosurgery	2023-09-28	2023-10-12	14	surgery
337786	male	Y22	orthopedics	2023-09-28	2023-09-30	2	surgery
337859	male	Y21	neurosurgery	2023-09-29	2023-10-13	14
337898	male	Y81	orthopedics	2023-09-29	2023-10-05	6	surgery
337885	male	Y44	orthopedics	2023-09-29	2023-10-29	30	surgery
338006	female	Y54	intensive care unit	2023-09-30	2023-10-05	5	surgery	death
337994	male	Y75	neurosurgery	2023-09-30	2023-10-02	2
337969	female	Y55	orthopedics	2023-09-30	2023-10-09	9	surgery
338040	male	Y23	neurosurgery	2023-10-01	2023-10-13	12	surgery
338070	male	Y87	orthopedics	2023-10-01	2023-10-22	21	surgery
338018	male	Y36	orthopedics	2023-10-01	2023-10-03	2
338066	male	Y66	orthopedics	2023-10-01	2023-10-06	5	surgery
338069	female	Y37	orthopedics	2023-10-01	2023-10-03	2
338159	male	Y48	neurosurgery	2023-10-02	2023-10-20	18	surgery	death
338138	male	Y18	neurosurgery	2023-10-02	2023-10-02	0	surgery
338162	male	Y32	orthopedics	2023-10-02	2023-10-05	3
338160	male	Y33	orthopedics	2023-10-02	2023-10-11	9	surgery
242103	female	Y96	neurosurgery	2023-10-03	2023-10-07	4	surgery
338164	male	Y42	orthopedics	2023-10-03	2023-10-03	0	surgery
338231	male	Y50	orthopedics	2023-10-03	2023-10-06	3	surgery
338206	female	Y41	orthopedics	2023-10-03	2023-10-04	1
338186	female	Y57	thoracic surgery,	2023-10-03	2023-10-28	25
338316	male	Y43	orthopedics	2023-10-04	2023-10-07	3	surgery
264051	female	Y68	orthopedics	2023-10-04	2023-10-08	4	surgery
338374	female	Y47	orthopedics	2023-10-05	2023-10-22	17	surgery
338349	female	Y57	orthopedics	2023-10-05	2023-10-08	3
338517	female	Y53	orthopedics	2023-10-06	2023-10-31	25	surgery
338163	female	Y56	orthopedics	2023-10-06	2023-10-08	2
338411	male	Y33	orthopedics	2023-10-06	2023-10-24	18
338513	female	Y50	orthopedics	2023-10-06	2023-10-25	19	surgery
338437	male	Y17	orthopedics	2023-10-06	2023-10-10	4	surgery
338620	male	Y25	orthopedics	2023-10-07	2023-10-09	2
338587	male	Y40	orthopedics	2023-10-07	2023-11-11	35
338622	male	Y34	orthopedics	2023-10-07	2023-10-18	11	surgery
226224	female	Y61	orthopedics	2023-10-07	2023-10-13	6	surgery
338715	male	Y46	orthopedics	2023-10-08	2023-10-16	8	surgery
338709	male	Y67	neurosurgery	2023-10-08	2023-10-10	2	surgery
338613	male	Y32	otolaryngology	2023-10-08	2023-10-12	4
338751	male	Y57	neurosurgery	2023-10-09	2023-10-30	21	surgery
338796	male	Y26	orthopedics	2023-10-09	2023-10-31	22
338964	male	Y16	orthopedics	2023-10-10	2023-10-11	1	surgery
338825	male	Y24	orthopedics	2023-10-10	2023-10-10	0
338827	male	Y53	orthopedics	2023-10-10	2023-10-17	7
339051	male	Y51	intensive care unit	2023-10-11	2023-10-15	4	surgery	death
338967	female	Y61	orthopedics	2023-10-11	2023-10-15	4	surgery
338969	male	Y31	orthopedics	2023-10-11	2023-10-18	7	surgery
204951	female	Y35	orthopedics	2023-10-11	2023-10-20	9
339169	male	Y56	orthopedics	2023-10-12	2023-10-31	19
339082	male	Y38	orthopedics	2023-10-12	2023-10-13	1	surgery
339083	male	Y41	orthopedics	2023-10-12	2023-10-21	9
339230	male	Y15	orthopedics	2023-10-13	2023-10-14	1	surgery
339232	female	Y66	orthopedics	2023-10-13	2023-10-22	9	surgery
339304	female	Y29	neurosurgery	2023-10-14	2023-10-17	3	surgery
324282	male	Y54	orthopedics	2023-10-14	2023-11-17	34	surgery
339363	male	Y29	orthopedics	2023-10-14	2023-10-17	3	surgery
339385	male	Y33	orthopedics	2023-10-14	2023-10-16	2
339386	male	Y23	orthopedics	2023-10-15	2023-10-17	2
339487	male	Y68	orthopedics	2023-10-15	2023-10-17	2	surgery
339508	male	Y24	otolaryngology	2023-10-16	2023-10-21	5	surgery
339707	female	Y40	orthopedics	2023-10-17	2023-11-05	19	surgery
339716	male	Y38	orthopedics	2023-10-17	2023-10-27	10	surgery
339701	male	Y31	orthopedics	2023-10-17	2023-10-22	5	surgery
339831	male	Y49	orthopedics	2023-10-18	2023-10-31	13
234847	female	Y77	orthopedics	2023-10-18	2023-10-28	10	surgery
339794	female	Y38	orthopedics	2023-10-18	2023-10-28	10
339785	female	Y67	orthopedics	2023-10-18	2023-10-31	13	surgery
339786	male	Y27	orthopedics	2023-10-18	2023-11-03	16	surgery
339926	female	Y28	orthopedics	2023-10-19	2023-10-29	10	surgery
339834	male	Y43	orthopedics	2023-10-19	2023-10-30	11
339888	male	Y35	orthopedics	2023-10-19	2023-10-28	9	surgery
339906	female	Y53	orthopedics	2023-10-19	2023-10-30	11	surgery
339873	male	Y29	otolaryngology	2023-10-19	2023-10-22	3	surgery
340007	male	Y19	intensive care unit	2023-10-20	2023-10-26	6	surgery	death
112283	female	Y49	orthopedics	2023-10-20	2023-11-02	13
339976	male	Y41	orthopedics	2023-10-20	2023-10-23	3
340032	male	Y51	gastrointestinal surgery	2023-10-20	2023-10-22	2	surgery
340038	female	Y63	orthopedics	2023-10-20	2023-11-08	19	surgery
340023	male	Y41	orthopedics	2023-10-20	2023-11-17	28	surgery
339983	female	Y68	orthopedics	2023-10-20	2023-10-27	7
340004	male	Y59	orthopedics	2023-10-20	2023-10-20	0	surgery
340011	female	Y55	orthopedics	2023-10-20	2023-10-27	7	surgery
340040	male	Y5	hepatobiliary surgery	2023-10-20	2023-11-01	12	surgery
340117	male	Y76	orthopedics	2023-10-21	2023-10-23	2	surgery
340126	female	Y53	orthopedics	2023-10-21	2023-10-27	6	surgery
340135	male	Y28	neurosurgery	2023-10-22	2023-10-22	0
340198	male	Y59	neurosurgery	2023-10-22	2023-10-24	2	surgery
340227	female	Y63	orthopedics	2023-10-22	2023-10-23	1	surgery
340230	male	Y46	orthopedics	2023-10-22	2023-10-31	9	surgery
340231	male	Y25	orthopedics	2023-10-22	2023-10-23	1	surgery
340233	male	Y48	orthopedics	2023-10-22	2023-10-29	7
340129	male	Y46	orthopedics	2023-10-22	2023-10-26	4	surgery
340132	male	Y31	orthopedics	2023-10-22	2023-11-08	17	surgery
340315	female	Y43	neurosurgery	2023-10-23	2023-10-29	6
235109	female	Y75	orthopedics	2023-10-23	2023-10-24	1	surgery
340293	male	Y47	orthopedics	2023-10-23	2023-11-06	14	surgery
340234	male	Y31	orthopedics	2023-10-23	2023-11-21	29	surgery
340277	female	Y59	orthopedics	2023-10-23	2023-11-07	15	surgery
190458	male	Y53	orthopedics	2023-10-23	2023-11-12	20
340412	male	Y39	orthopedics	2023-10-24	2023-11-14	21	surgery
340378	female	Y19	otolaryngology	2023-10-24	2023-11-01	8
340606	male	Y52	intensive care unit	2023-10-25	2023-10-30	5	surgery
340605	female	Y39	orthopedics	2023-10-25	2023-11-03	9	surgery
340566	female	Y38	orthopedics	2023-10-25	2023-11-01	7	surgery
340571	female	Y57	orthopedics	2023-10-25	2023-11-05	11	surgery
340611	male	Y35	orthopedics	2023-10-25	2023-10-28	3	surgery
196392	female	Y52	orthopedics	2023-10-25	2023-11-05	11
340720	male	Y33	neurosurgery	2023-10-26	2023-10-30	4	surgery
340676	male	Y33	orthopedics	2023-10-26	2023-11-18	23	surgery
340680	male	Y19	orthopedics	2023-10-26	2023-10-27	1
340617	male	Y30	orthopedics	2023-10-26	2023-10-26	0	surgery
248521	female	Y83	orthopedics	2023-10-27	2023-11-11	15
340797	male	Y55	orthopedics	2023-10-27	2023-11-09	13	surgery
253793	female	Y76	orthopedics	2023-10-27	2023-12-03	37	surgery
340829	male	Y53	orthopedics	2023-10-27	2023-11-20	24
340813	male	Y17	orthopedics	2023-10-27	2023-11-09	13	surgery
340927	male	Y17	neurosurgery	2023-10-28	2023-11-10	13	surgery
340922	male	Y17	orthopedics	2023-10-28	2023-11-29	32	surgery
340858	female	Y51	orthopedics	2023-10-28	2023-11-03	6	surgery
340895	male	Y36	orthopedics	2023-10-28	2023-11-03	6	surgery
340928	male	Y50	orthopedics	2023-10-28	2023-11-01	4
340929	male	Y19	orthopedics	2023-10-28	2023-11-05	8	surgery
340888	female	Y21	orthopedics	2023-10-28	2023-11-03	6	surgery
338513	female	Y50	orthopedics	2023-10-28	2023-11-29	32	surgery
145686	female	Y74	orthopedics	2023-10-28	2023-11-03	6
340934	female	Y71	neurosurgery	2023-10-29	2023-11-18	20	surgery
340938	female	Y48	orthopedics	2023-10-29	2023-10-31	2	surgery
340967	male	Y23	orthopedics	2023-10-29	2023-11-10	12
340962	male	Y51	orthopedics	2023-10-29	2023-11-29	31	surgery
341022	male	Y23	orthopedics	2023-10-29	2023-11-01	3	surgery
340961	male	Y42	orthopedics	2023-10-29	2023-11-01	3
340968	male	Y49	orthopedics	2023-10-29	2023-11-12	14	surgery
341040	female	Y60	orthopedics	2023-10-29	2023-11-05	7	surgery
341120	male	Y41	orthopedics	2023-10-30	2023-11-01	2	surgery
341133	female	Y8	neurosurgery	2023-10-30	2023-11-02	3
341156	male	Y61	orthopedics	2023-10-30	2023-11-15	16	surgery
154169	male	Y47	orthopedics	2023-10-30	2023-10-31	1	surgery
341068	male	Y18	orthopedics	2023-10-30	2023-11-04	5	surgery
341168	male	Y57	orthopedics	2023-10-30	2023-11-12	13
341044	male	Y60	orthopedics	2023-10-30	2023-11-08	9
152466	male	Y42	otolaryngology	2023-10-30	2023-11-03	4	surgery
341284	female	Y50	orthopedics	2023-10-31	2023-11-05	5	surgery
341287	male	Y62	orthopedics	2023-10-31	2023-11-13	13	surgery
341208	male	Y55	gastrointestinal surgery	2023-10-31	2023-11-26	26	surgery
341178	female	Y56	neurosurgery	2023-10-31	2023-10-31	0	surgery
341260	male	Y61	orthopedics	2023-10-31	2023-11-08	8	surgery
341253	female	Y30	orthopedics	2023-10-31	2023-11-04	4	surgery
341264	male	Y40	orthopedics	2023-10-31	2023-11-21	21
341296	male	Y51	orthopedics	2023-10-31	2023-11-15	15	surgery
341299	female	Y49	orthopedics	2023-10-31	2023-11-13	13	surgery
341407	male	Y47	orthopedics	2023-11-01	2023-11-17	16	surgery
341410	male	Y28	orthopedics	2023-11-01	2023-11-06	5	surgery
275550	male	Y68	orthopedics	2023-11-01	2023-11-13	12	surgery
341422	male	Y38	orthopedics	2023-11-01	2023-11-05	4	surgery
341378	male	Y59	orthopedics	2023-11-01	2023-11-22	21	surgery
341313	male	Y34	orthopedics	2023-11-01	2023-11-03	2
341323	female	Y53	orthopedics	2023-11-01	2023-11-11	10
341349	male	Y23	orthopedics	2023-11-01	2023-11-06	5	surgery
341409	male	Y31	hepatobiliary surgery	2023-11-01	2023-11-13	12	surgery
341532	female	Y83	orthopedics	2023-11-02	2023-11-27	25	surgery
341436	male	Y23	orthopedics	2023-11-02	2023-11-13	11	surgery
341433	male	Y33	orthopedics	2023-11-02	2023-11-15	13
341637	female	Y34	orthopedics	2023-11-03	2023-11-06	3
341641	female	Y46	orthopedics	2023-11-03	2023-12-11	38	surgery
341609	male	Y26	orthopedics	2023-11-03	2023-11-23	20	surgery
341554	female	Y58	thoracic surgery	2023-11-03	2023-11-16	13	surgery
341607	male	Y50	orthopedics	2023-11-03	2023-11-09	6	surgery
341589	female	Y57	orthopedics	2023-11-03	2023-11-12	9	surgery
341535	female	Y28	orthopedics	2023-11-03	2023-11-10	7
119147	male	Y71	neurosurgery	2023-11-04	2023-11-19	15	surgery
323571	female	Y52	orthopedics	2023-11-04	2023-11-13	9
199832	female	Y86	orthopedics	2023-11-04	2023-11-07	3	surgery
341738	male	Y61	orthopedics	2023-11-04	2023-11-05	1
341712	male	Y49	orthopedics	2023-11-04	2023-11-08	4	surgery
341753	male	Y23	orthopedics	2023-11-05	2023-11-06	1	surgery
341807	male	Y33	orthopedics	2023-11-05	2023-11-07	2	surgery
341844	male	Y40	orthopedics	2023-11-05	2023-11-08	3	surgery
341986	male	Y21	intensive care unit	2023-11-06	2023-11-11	5	surgery	death
341985	female	Y29	orthopedics	2023-11-06	2023-12-06	30
341839	female	Y74	orthopedics	2023-11-06	2023-11-25	19	surgery
341983	female	Y68	orthopedics	2023-11-06	2023-11-22	16	surgery
341932	male	Y56	orthopedics	2023-11-06	2023-11-29	23
341811	male	Y16	orthopedics	2023-11-06	2023-11-09	3
341982	male	Y19	orthopedics	2023-11-06	2023-11-13	7	surgery
341915	female	Y40	orthopedics	2023-11-06	2023-11-21	15	surgery
341855	female	Y82	orthopedics	2023-11-06	2023-11-09	3
342058	female	Y55	orthopedics	2023-11-07	2023-11-11	4	surgery
342216	male	Y55	orthopedics	2023-11-08	2023-12-01	23
342173	female	Y26	orthopedics	2023-11-08	2023-11-27	19	surgery
342214	male	Y17	orthopedics	2023-11-08	2023-11-09	1	surgery
342207	male	Y49	orthopedics	2023-11-08	2023-12-01	23	surgery
342296	male	Y54	orthopedics	2023-11-09	2023-12-14	35
342233	female	Y26	orthopedics	2023-11-09	2023-11-20	11
342276	male	Y54	orthopedics	2023-11-09	2023-11-16	7	surgery
237803	female	Y67	orthopedics	2023-11-09	2023-11-29	20
278215	female	Y75	orthopedics	2023-11-09	2023-11-15	6	surgery
342228	male	Y21	orthopedics	2023-11-09	2023-11-09	0	surgery
340703	male	Y82	otolaryngology	2023-11-10	2023-11-14	4
342391	male	Y7	neurosurgery	2023-11-10	2023-11-13	3	surgery
342399	female	Y64	orthopedics	2023-11-10	2023-11-12	2	surgery
342403	male	Y43	orthopedics	2023-11-10	2023-11-11	1	surgery
235192	male	Y42	orthopedics	2023-11-10	2023-11-22	12
299403	male	Y58	orthopedics	2023-11-10	2023-12-16	36
80836	male	Y48	hepatobiliary surgery	2023-11-10	2023-11-24	14	surgery
342471	male	Y50	orthopedics	2023-11-11	2023-11-15	4
332785	male	Y57	urology	2023-11-11	2023-11-14	3	surgery
342483	male	Y36	orthopedics	2023-11-11	2023-11-21	10	surgery
342574	female	Y56	orthopedics	2023-11-12	2023-11-14	2
342523	male	Y35	orthopedics	2023-11-12	2023-11-13	1	surgery
342723	female	Y66	orthopedics	2023-11-13	2023-11-21	8	surgery
342709	male	Y41	orthopedics	2023-11-13	2023-11-27	14	surgery
342718	male	Y58	orthopedics	2023-11-13	2023-11-23	10
342829	male	Y48	intensive care unit	2023-11-14	2023-11-17	3	surgery	death
334545	male	Y28	orthopedics	2023-11-14	2023-11-28	14	surgery
342801	female	Y17	orthopedics	2023-11-14	2023-11-27	13
342967	male	Y52	gastrointestinal surgery	2023-11-15	2023-11-25	10	surgery
182176	male	Y32	neurosurgery	2023-11-15	2023-11-23	8
342932	male	Y26	neurosurgery	2023-11-15	2023-11-23	8
342947	female	Y82	orthopedics	2023-11-15	2023-11-19	4		death
342920	male	Y38	orthopedics	2023-11-15	2023-12-08	23	surgery
342895	male	Y21	orthopedics	2023-11-15	2023-11-26	11	surgery
342968	female	Y35	orthopedics	2023-11-15	2023-11-27	12	surgery
342882	male	Y60	orthopedics	2023-11-15	2023-11-19	4
342971	male	Y48	gastrointestinal surgery	2023-11-16	2023-12-01	15
342995	male	Y39	neurosurgery	2023-11-16	2023-12-02	16	surgery
343032	female	Y27	orthopedics	2023-11-16	2023-11-19	3
343061	male	Y47	intensive care unit	2023-11-17	2023-11-30	13
343060	female	Y28	orthopedics	2023-11-17	2023-12-01	14
343128	female	Y59	orthopedics	2023-11-17	2023-11-26	9	surgery
343141	male	Y36	orthopedics	2023-11-17	2023-12-19	32
343144	female	Y57	orthopedics	2023-11-17	2023-11-22	5
343201	male	Y29	orthopedics	2023-11-18	2023-11-22	4	surgery
228697	male	Y45	thoracic surgery	2023-11-18	2023-11-26	8	surgery
343156	male	Y46	orthopedics	2023-11-18	2023-12-04	16
343235	female	Y67	orthopedics	2023-11-18	2023-11-24	6
343331	male	Y31	neurosurgery	2023-11-19	2023-11-24	5	surgery	death
311819	female	Y65	neurosurgery	2023-11-19	2023-12-15	26	surgery
10307452	male	Y25	orthopedics	2023-11-19	2023-12-01	12	surgery
10307451	male	Y33	orthopedics	2023-11-19	2023-11-22	3
343337	male	Y53	orthopedics	2023-11-19	2023-12-14	25	surgery
343423	male	Y29	intensive care unit	2023-11-20	2023-11-23	3		death
343464	male	Y13	neurosurgery	2023-11-20	2023-11-25	5	surgery
343420	male	Y61	orthopedics	2023-11-20	2024-01-25	66	surgery
343468	female	Y52	orthopedics	2023-11-20	2023-11-26	6	surgery
343465	male	Y35	orthopedics	2023-11-20	2023-11-26	6
343547	male	Y33	orthopedics	2023-11-21	2023-12-05	14	surgery
335993	female	Y70	orthopedics	2023-11-21	2023-11-26	5	surgery
343649	male	Y53	neurosurgery	2023-11-22	2023-11-27	5	surgery
343578	male	Y28	neurosurgery	2023-11-22	2023-11-24	2
343678	male	Y23	orthopedics	2023-11-22	2023-11-24	2
343576	male	Y44	orthopedics	2023-11-22	2023-12-01	9	surgery
342446	male	Y75	neurosurgery	2023-11-23	2023-11-25	2	surgery
343684	male	Y38	neurosurgery	2023-11-23	2023-11-29	6	surgery
343746	male	Y45	orthopedics	2023-11-23	2023-12-01	8	surgery
343790	female	Y44	orthopedics	2023-11-23	2023-12-01	8
343714	male	Y37	orthopedics	2023-11-23	2023-11-28	5
343755	male	Y76	orthopedics	2023-11-23	2023-12-04	11	surgery
227603	male	Y59	orthopedics	2023-11-24	2023-12-17	23	surgery
343884	female	Y59	orthopedics	2023-11-24	2023-11-26	2
213581	male	Y61	orthopedics	2023-11-24	2023-11-28	4	surgery
343794	male	Y16	orthopedics	2023-11-24	2023-11-26	2	surgery
343796	male	Y24	orthopedics	2023-11-24	2023-12-04	10	surgery
331911	female	Y68	orthopedics	2023-11-25	2023-12-02	7
343899	male	Y41	neurosurgery	2023-11-25	2023-11-28	3	surgery
343903	male	Y53	orthopedics	2023-11-25	2023-12-04	9	surgery
343941	male	Y59	orthopedics	2023-11-25	2023-12-12	17	surgery
344022	male	Y33	orthopedics	2023-11-26	2023-12-08	12	surgery
332132	female	Y73	orthopedics	2023-11-26	2023-12-01	5
344020	male	Y57	orthopedics	2023-11-26	2023-12-15	19
344069	male	Y31	thoracic surgery	2023-11-26	2023-11-27	1	surgery
344064	male	Y27	orthopedics	2023-11-26	2023-12-04	8	surgery
344081	male	Y33	orthopedics	2023-11-26	2023-12-06	10
344065	male	Y35	orthopedics	2023-11-26	2023-12-08	12
343999	female	Y65	orthopedics	2023-11-26	2023-12-06	10	surgery
344202	male	Y76	neurosurgery	2023-11-27	2023-12-14	17	surgery
344092	male	Y82	neurosurgery	2023-11-27	2023-11-30	3	surgery
344176	male	Y41	neurosurgery	2023-11-27	2023-12-08	11	surgery
344108	female	Y67	orthopedics	2023-11-27	2023-12-12	15
284508	male	Y66	orthopedics	2023-11-27	2023-12-22	25	surgery
344154	male	Y27	orthopedics	2023-11-27	2023-12-28	31	surgery
344315	male	Y61	neurosurgery	2023-11-28	2023-11-30	2
344261	male	Y72	orthopedics	2023-11-28	2023-12-05	7	surgery
344314	female	Y51	orthopedics	2023-11-28	2023-12-12	14	surgery
344225	male	Y24	hepatobiliary surgery	2023-11-28	2023-11-30	2
344317	male	Y22	orthopedics	2023-11-29	2023-12-15	16
344321	male	Y36	orthopedics	2023-11-29	2023-12-25	26	surgery
344389	female	Y39	orthopedics	2023-11-29	2023-12-04	5	surgery
344429	male	Y64	orthopedics	2023-11-29	2023-12-10	11	surgery
344387	male	Y15	orthopedics	2023-11-29	2023-12-01	2
344443	male	Y28	orthopedics	2023-11-30	2023-12-08	8	surgery
344623	male	Y17	neurosurgery	2023-12-01	2023-12-02	1	surgery
344543	male	Y43	orthopedics	2023-12-01	2023-12-08	7	surgery
344645	male	Y29	orthopedics	2023-12-01	2023-12-06	5	surgery
344723	female	Y57	neurosurgery	2023-12-02	2023-12-13	11
344747	male	Y50	orthopedics	2023-12-02	2023-12-08	6	surgery
344738	male	Y31	orthopedics	2023-12-02	2023-12-04	2	surgery
344744	female	Y41	orthopedics	2023-12-02	2023-12-03	1
344644	female	Y68	orthopedics	2023-12-02	2023-12-26	24	surgery
344811	male	Y33	neurosurgery	2023-12-03	2023-12-11	8	surgery
344832	female	Y55	orthopedics	2023-12-03	2023-12-13	10	surgery
344843	male	Y27	orthopedics	2023-12-03	2023-12-08	5	surgery
344798	male	Y47	orthopedics	2023-12-03	2024-01-05	33	surgery
324450	male	Y62	orthopedics	2023-12-03	2023-12-11	8
344942	male	Y42	orthopedics	2023-12-04	2023-12-04	0
344834	male	Y34	orthopedics	2023-12-04	2023-12-07	3
344895	female	Y55	orthopedics	2023-12-04	2023-12-18	14
344970	male	Y48	hepatobiliary surgery	2023-12-04	2024-01-16	43	surgery
344854	male	Y28	otolaryngology	2023-12-04	2023-12-08	4	surgery
345025	female	Y86	orthopedics	2023-12-05	2023-12-11	6
345100	male	Y51	orthopedics	2023-12-05	2023-12-18	13	surgery
345050	male	Y56	orthopedics	2023-12-05	2023-12-09	4	surgery
345175	female	Y76	orthopedics	2023-12-06	2023-12-20	14	surgery
345212	male	Y32	orthopedics	2023-12-06	2023-12-07	1
345208	male	Y40	orthopedics	2023-12-06	2023-12-11	5	surgery
241446	female	Y37	thoracic surgery	2023-12-06	2023-12-06	0
345170	male	Y46	orthopedics	2023-12-06	2023-12-14	8	surgery
345194	male	Y46	orthopedics	2023-12-06	2023-12-13	7
345109	male	Y52	orthopedics	2023-12-06	2023-12-08	2	surgery
345200	male	Y45	orthopedics	2023-12-06	2023-12-27	21
344170	female	Y73	orthopedics	2023-12-06	2023-12-08	2	surgery
312330	female	Y77	orthopedics	2023-12-07	2023-12-16	9	surgery
345312	female	Y35	orthopedics	2023-12-07	2023-12-08	1	surgery
345214	male	Y44	hepatobiliary surgery	2023-12-07	2023-12-21	14	surgery
345331	female	Y37	neurosurgery	2023-12-08	2023-12-11	3	surgery
345430	female	Y93	orthopedics	2023-12-08	2023-12-29	21
345396	male	Y54	orthopedics	2023-12-08	2023-12-11	3	surgery
345432	female	Y71	orthopedics	2023-12-08	2023-12-09	1	surgery
345438	male	Y36	orthopedics	2023-12-09	2023-12-22	13	surgery
206810	male	Y62	orthopedics	2023-12-09	2023-12-14	5
345519	female	Y73	orthopedics	2023-12-09	2023-12-19	10	surgery
345436	male	Y55	orthopedics	2023-12-09	2023-12-13	4
345563	male	Y51	neurosurgery	2023-12-10	2023-12-13	3
345628	female	Y36	neurosurgery	2023-12-10	2023-12-13	3	surgery
345593	male	Y20	orthopedics	2023-12-10	2023-12-29	19
237643	female	Y72	orthopedics	2023-12-10	2023-12-14	4
345640	female	Y86	orthopedics	2023-12-11	2023-12-26	15
345726	male	Y70	orthopedics	2023-12-11	2023-12-22	11	surgery
345764	female	Y44	neurosurgery	2023-12-12	2023-12-14	2	surgery
345799	male	Y37	orthopedics	2023-12-12	2023-12-21	9	surgery
345851	male	Y23	orthopedics	2023-12-12	2023-12-28	16	surgery
345861	male	Y19	orthopedics	2023-12-12	2023-12-14	2
345822	female	Y84	orthopedics	2023-12-12	2023-12-16	4
345972	male	Y40	orthopedics	2023-12-13	2023-12-21	8	surgery
346078	male	Y33	orthopedics	2023-12-14	2023-12-22	8	surgery
346036	male	Y53	orthopedics	2023-12-14	2023-12-31	17	surgery
345981	male	Y32	otolaryngology	2023-12-14	2023-12-18	4	surgery
346118	male	Y38	orthopedics	2023-12-16	2023-12-25	9	surgery
346229	male	Y33	orthopedics	2023-12-16	2023-12-20	4
346233	male	Y38	orthopedics	2023-12-16	2023-12-31	15	surgery
346232	female	Y72	orthopedics	2023-12-16	2023-12-27	11	surgery
346357	male	Y13	orthopedics	2023-12-17	2023-12-19	2	surgery
346335	female	Y30	orthopedics	2023-12-17	2023-12-21	4	surgery
346360	male	Y15	intensive care unit	2023-12-18	2023-12-23	5	surgery	death
346453	male	Y53	orthopedics	2023-12-18	2023-12-23	5
346483	male	Y23	orthopedics	2023-12-18	2023-12-20	2
346479	female	Y64	orthopedics	2023-12-18	2024-01-12	25	surgery
346451	female	Y25	orthopedics	2023-12-18	2023-12-26	8
346396	male	Y43	orthopedics	2023-12-18	2023-12-20	2	surgery
346361	male	Y34	orthopedics	2023-12-18	2023-12-30	12
346504	female	Y32	orthopedics	2023-12-19	2023-12-28	9	surgery
346574	male	Y26	orthopedics	2023-12-19	2023-12-30	11	surgery
345756	male	Y81	orthopedics	2023-12-19	2023-12-27	8	surgery
346575	male	Y49	orthopedics	2023-12-19	2023-12-31	12
346551	male	Y58	orthopedics	2023-12-19	2023-12-29	10	surgery
346558	male	Y68	thoracic surgery	2023-12-19	2023-12-24	5	surgery
346579	male	Y46	orthopedics	2023-12-19	2023-12-21	2	surgery
346578	male	Y32	orthopedics	2023-12-19	2023-12-24	5
346670	male	Y29	orthopedics	2023-12-20	2024-01-26	37
346667	female	Y29	orthopedics	2023-12-20	2023-12-25	5	surgery
346695	male	Y33	orthopedics	2023-12-20	2023-12-21	1
346623	male	Y41	orthopedics	2023-12-20	2024-01-01	12	surgery
346619	female	Y77	orthopedics	2023-12-20	2023-12-24	4
346418	female	Y26	otolaryngology	2023-12-20	2023-12-24	4	surgery
346790	female	Y75	neurosurgery	2023-12-21	2024-01-02	12
346778	male	Y41	orthopedics	2023-12-21	2024-01-03	13
346894	male	Y40	orthopedics	2023-12-22	2023-12-25	3	surgery
346855	female	Y37	orthopedics	2023-12-22	2024-01-08	17	surgery
106671	female	Y51	orthopedics	2023-12-22	2023-12-29	7	surgery
346902	male	Y50	gastrointestinal surgery	2023-12-23	2024-01-02	10	surgery
346988	male	Y60	orthopedics	2023-12-23	2023-12-30	7	surgery
346960	male	Y48	orthopedics	2023-12-23	2024-01-05	13
347091	female	Y31	orthopedics	2023-12-24	2023-12-30	6
347071	male	Y39	orthopedics	2023-12-24	2023-12-29	5
347037	male	Y31	orthopedics	2023-12-24	2023-12-26	2	surgery
347053	male	Y52	orthopedics	2023-12-24	2024-01-29	36	surgery
114117	female	Y13	hepatobiliary surgery	2023-12-24	2024-01-16	23	surgery
347167	female	Y61	orthopedics	2023-12-25	2024-01-07	13
106029	female	Y81	orthopedics	2023-12-25	2024-01-12	18
347096	male	Y51	orthopedics	2023-12-25	2023-12-30	5
347152	male	Y35	orthopedics	2023-12-25	2024-01-15	21	surgery
347169	male	Y21	orthopedics	2023-12-25	2023-12-25	0	surgery
347196	male	Y58	orthopedics	2023-12-25	2024-01-09	15	surgery
347211	female	Y64	orthopedics	2023-12-25	2023-12-31	6	surgery
347172	female	Y40	orthopedics	2023-12-25	2024-01-03	9	surgery
344170	female	Y73	orthopedics	2023-12-25	2023-12-29	4
347264	female	Y41	intensive care unit	2023-12-26	2023-12-26	0	surgery	death
347248	male	Y47	orthopedics	2023-12-26	2023-12-28	2
347225	male	Y68	orthopedics	2023-12-26	2024-01-14	19	surgery
347266	female	Y29	thoracic surgery	2023-12-26	2023-12-27	1	surgery
347304	female	Y30	orthopedics	2023-12-26	2023-12-27	1	surgery
300154	female	Y67	neurosurgery	2023-12-27	2024-01-07	11
347428	female	Y80	orthopedics	2023-12-27	2024-01-16	20	surgery
347419	female	Y76	orthopedics	2023-12-27	2024-01-02	6
347427	female	Y33	orthopedics	2023-12-27	2024-01-06	10
347420	male	Y34	hepatobiliary surgery	2023-12-27	2024-01-17	21
347436	male	Y44	orthopedics	2023-12-28	2024-01-14	17	surgery
347439	male	Y35	orthopedics	2023-12-28	2024-01-01	4	surgery
340450	male	Y33	neurosurgery	2023-12-29	2024-02-01	34	surgery
242295	female	Y74	orthopedics	2023-12-29	2024-01-07	9	surgery
347623	male	Y23	orthopedics	2023-12-29	2023-12-29	0	surgery
347649	male	Y68	neurosurgery	2023-12-30	2024-01-11	12	surgery
347645	female	Y75	orthopedics	2023-12-30	2024-01-15	16
347690	male	Y54	orthopedics	2023-12-30	2024-01-22	23	surgery
347638	male	Y15	orthopedics	2023-12-30	2024-01-04	5
347641	female	Y53	orthopedics	2023-12-30	2024-01-05	6
347800	male	Y25	intensive care unit	2023-12-31	2024-01-22	22		death
347797	male	Y49	orthopedics	2023-12-31	2024-01-13	13	surgery
347802	male	Y54	orthopedics	2023-12-31	2024-01-02	2
347737	female	Y51	orthopedics	2023-12-31	2024-01-04	4
347738	male	Y33	orthopedics	2023-12-31	2024-01-04	4	surgery
347794	male	Y51	orthopedics	2023-12-31	2024-01-05	5
347830	male	Y56	neurosurgery	2024-01-01	2024-01-13	12	surgery
347805	female	Y49	orthopedics	2024-01-01	2024-01-08	7	surgery
347904	male	Y51	orthopedics	2024-01-01	2024-01-08	7	surgery
347843	male	Y69	orthopedics	2024-01-01	2024-01-08	7
347881	female	Y58	orthopedics	2024-01-01	2024-01-02	1
348025	male	Y55	neurosurgery	2024-01-02	2024-01-15	13
348009	male	Y49	orthopedics	2024-01-02	2024-01-10	8	surgery
347953	female	Y28	orthopedics	2024-01-02	2024-01-08	6	surgery
347998	male	Y40	orthopedics	2024-01-02	2024-01-08	6	surgery
162105	female	Y41	orthopedics	2024-01-02	2024-01-04	2	surgery
348039	male	Y47	neurosurgery	2024-01-03	2024-01-09	6
348030	male	Y52	orthopedics	2024-01-03	2024-01-17	14	surgery
157413	female	Y90	orthopedics	2024-01-03	2024-01-21	18
301988	female	Y55	orthopedics	2024-01-03	2024-01-18	15
348216	male	Y33	orthopedics	2024-01-04	2024-01-14	10	surgery
348253	male	Y51	orthopedics	2024-01-04	2024-01-12	8
342219	male	Y30	orthopedics	2024-01-04	2024-01-23	19
348222	female	Y18	orthopedics	2024-01-04	2024-01-08	4	surgery
348165	male	Y24	orthopedics	2024-01-04	2024-01-14	10
348220	female	Y59	orthopedics	2024-01-04	2024-01-11	7	surgery
348153	female	Y66	orthopedics	2024-01-04	2024-01-18	14	surgery
348161	male	Y24	ophthalmology	2024-01-04	2024-01-08	4	surgery
348310	female	Y35	orthopedics	2024-01-05	2024-01-26	21
348315	male	Y46	orthopedics	2024-01-05	2024-01-15	10	surgery
348370	male	Y35	orthopedics	2024-01-05	2024-01-12	7	surgery
348355	female	Y48	orthopedics	2024-01-05	2024-01-19	14	surgery
348271	female	Y32	orthopedics	2024-01-05	2024-01-06	1	surgery
243518	female	Y83	orthopedics	2024-01-05	2024-01-10	5
348414	male	Y44	intensive care unit	2024-01-06	2024-01-26	20	surgery	death
348373	male	Y25	neurosurgery	2024-01-06	2024-01-22	16	surgery
348392	male	Y16	orthopedics	2024-01-06	2024-01-08	2	surgery
348554	male	Y45	orthopedics	2024-01-07	2024-01-08	1	surgery
348518	female	Y38	orthopedics	2024-01-07	2024-01-21	14
348583	male	Y26	neurosurgery	2024-01-08	2024-01-26	18	surgery
348674	female	Y60	orthopedics	2024-01-08	2024-01-20	12	surgery
348666	male	Y58	orthopedics	2024-01-08	2024-01-14	6
348607	female	Y40	orthopedics	2024-01-08	2024-01-29	21	surgery
348665	male	Y19	orthopedics	2024-01-08	2024-01-11	3
348747	male	Y51	orthopedics	2024-01-09	2024-01-29	20	surgery
348767	female	Y68	thoracic surgery	2024-01-09	2024-01-15	6	surgery
348750	female	Y76	orthopedics	2024-01-09	2024-01-15	6	surgery
348900	male	Y34	orthopedics	2024-01-10	2024-01-15	5
348891	male	Y42	orthopedics	2024-01-10	2024-01-15	5	surgery
348882	female	Y36	orthopedics	2024-01-10	2024-01-15	5
348902	male	Y59	orthopedics	2024-01-10	2024-01-24	14	surgery
349021	female	Y61	orthopedics	2024-01-11	2024-01-22	11	surgery
349016	male	Y46	orthopedics	2024-01-11	2024-01-26	15	surgery
349012	female	Y61	orthopedics	2024-01-11	2024-01-12	1	surgery
349002	female	Y80	orthopedics	2024-01-11	2024-01-20	9	surgery
349146	male	Y48	intensive care unit	2024-01-12	2024-01-18	6	surgery	death
349141	male	Y26	orthopedics	2024-01-12	2024-01-31	19
349032	male	Y51	orthopedics	2024-01-12	2024-01-23	11	surgery
225123	female	Y68	orthopedics	2024-01-12	2024-01-19	7	surgery
349071	male	Y38	orthopedics	2024-01-12	2024-01-12	0	surgery
349150	female	Y34	orthopedics	2024-01-12	2024-01-13	1	surgery
239511	female	Y79	orthopedics	2024-01-12	2024-01-18	6	surgery
349244	female	Y40	orthopedics	2024-01-13	2024-02-07	25
72196	male	Y50	orthopedics	2024-01-13	2024-01-20	7	surgery
349253	male	Y23	orthopedics	2024-01-13	2024-01-20	7
349200	male	Y44	orthopedics	2024-01-13	2024-01-20	7	surgery
349229	female	Y54	orthopedics	2024-01-13	2024-01-22	9	surgery
349368	male	Y20	orthopedics	2024-01-14	2024-01-22	8	surgery
349329	male	Y42	orthopedics	2024-01-14	2024-01-26	12	surgery
349371	female	Y49	orthopedics	2024-01-14	2024-01-23	9	surgery
349463	female	Y53	neurosurgery	2024-01-15	2024-01-19	4	surgery
349460	male	Y31	neurosurgery	2024-01-15	2024-01-18	3
349373	male	Y56	orthopedics	2024-01-15	2024-01-19	4
349409	male	Y27	orthopedics	2024-01-15	2024-01-27	12	surgery
349407	male	Y58	orthopedics	2024-01-15	2024-01-24	9
349471	male	Y47	orthopedics	2024-01-15	2024-01-18	3	surgery
349469	male	Y62	orthopedics	2024-01-15	2024-01-22	7	surgery
349472	male	Y17	otolaryngology	2024-01-15	2024-01-28	13	surgery
349379	male	Y28	otolaryngology	2024-01-15	2024-01-19	4	surgery
349503	male	Y28	neurosurgery	2024-01-16	2024-01-26	10
349585	male	Y46	orthopedics	2024-01-16	2024-01-24	8
349534	female	Y50	orthopedics	2024-01-16	2024-01-22	6	surgery
258586	female	Y38	orthopedics	2024-01-16	2024-01-24	8	surgery
349496	female	Y57	orthopedics	2024-01-16	2024-01-19	3
345184	female	Y74	orthopedics	2024-01-16	2024-01-21	5	surgery
349715	male	Y23	orthopedics	2024-01-17	2024-01-31	14	surgery
349655	male	Y80	orthopedics	2024-01-17	2024-02-01	15	surgery
349668	female	Y69	orthopedics	2024-01-17	2024-01-22	5
168119	male	Y63	orthopedics	2024-01-18	2024-01-29	11	surgery
349837	male	Y36	neurosurgery	2024-01-18	2024-01-23	5	surgery
349835	male	Y30	orthopedics	2024-01-18	2024-01-31	13	surgery
349755	male	Y33	orthopedics	2024-01-18	2024-01-18	0
349816	male	Y45	orthopedics	2024-01-18	2024-01-21	3	surgery
349884	male	Y87	orthopedics	2024-01-19	2024-01-30	11	surgery
349937	female	Y40	orthopedics	2024-01-19	2024-01-26	7	surgery
349877	female	Y37	orthopedics	2024-01-19	2024-01-22	3
350027	male	Y54	neurosurgery	2024-01-20	2024-01-28	8	surgery
349964	male	Y54	orthopedics	2024-01-20	2024-01-23	3	surgery
349939	male	Y44	orthopedics	2024-01-20	2024-01-22	2	surgery
349940	male	Y16	orthopedics	2024-01-20	2024-01-22	2
350031	male	Y19	orthopedics	2024-01-21	2024-01-24	3	surgery
350214	male	Y43	orthopedics	2024-01-22	2024-02-06	15
350151	male	Y39	otolaryngology	2024-01-22	2024-01-24	2	surgery
314328	male	Y35	orthopedics	2024-01-23	2024-01-28	5	surgery
231074	male	Y34	orthopedics	2024-01-23	2024-01-29	6	surgery
148243	male	Y60	orthopedics	2024-01-23	2024-01-26	3	surgery
350319	female	Y38	orthopedics	2024-01-23	2024-01-26	3
350471	male	Y63	otolaryngology	2024-01-24	2024-01-26	2	surgery
346623	male	Y41	orthopedics	2024-01-24	2024-01-29	5	surgery
350477	female	Y49	orthopedics	2024-01-24	2024-01-27	3
350486	male	Y39	orthopedics	2024-01-25	2024-02-07	13	surgery
350640	female	Y65	neurosurgery	2024-01-26	2024-02-06	11	surgery
350641	male	Y25	orthopedics	2024-01-26	2024-01-29	3
350629	female	Y41	orthopedics	2024-01-26	2024-02-04	9	surgery
350667	female	Y84	thoracic surgery	2024-01-26	2024-01-31	5	surgery
350583	male	Y45	orthopedics	2024-01-26	2024-01-28	2	surgery
350690	female	Y72	orthopedics	2024-01-27	2024-02-05	9
350852	male	Y48	neurosurgery	2024-01-28	2024-02-01	4
272784	female	Y46	orthopedics	2024-01-28	2024-01-29	1
290426	male	Y46	orthopedics	2024-01-29	2024-02-06	8	surgery
350969	female	Y34	neurosurgery	2024-01-30	2024-02-05	6	surgery
350986	male	Y44	orthopedics	2024-01-30	2024-02-11	12	surgery
351136	male	Y33	orthopedics	2024-01-31	2024-02-03	3
351088	male	Y68	neurosurgery	2024-01-31	2024-02-03	3	surgery	death
351077	male	Y44	orthopedics	2024-01-31	2024-02-08	8	surgery
351309	male	Y39	neurosurgery	2024-02-02	2024-02-06	4	surgery
351329	male	Y93	neurosurgery	2024-02-02	2024-02-14	12
351307	male	Y73	neurosurgery	2024-02-02	2024-02-09	7	surgery
351356	male	Y21	orthopedics	2024-02-02	2024-02-09	7	surgery
351496	male	Y39	thoracic surgery,	2024-02-04	2024-02-08	4	surgery
351608	male	Y32	orthopedics	2024-02-05	2024-02-09	4
351627	male	Y46	orthopedics	2024-02-06	2024-02-09	3	surgery
263597	female	Y75	neurosurgery	2024-02-08	2024-02-11	3	surgery
351752	male	Y34	orthopedics	2024-02-09	2024-02-10	1
351755	male	Y40	gastrointestinal surgery	2024-02-09	2024-02-14	5	surgery
351885	male	Y25	neurosurgery	2024-02-13	2024-02-23	10	surgery
352005	male	Y35	orthopedics	2024-02-15	2024-02-18	3
352081	male	Y66	orthopedics	2024-02-16	2024-02-21	5	surgery
352086	male	Y31	neurosurgery	2024-02-17	2024-02-22	5	surgery
352489	male	Y59	neurosurgery	2024-02-20	2024-02-22	2
352606	female	Y54	neurosurgery	2024-02-21	2024-02-25	4
